# Supplementary material for: Deciphering of the Human Interferon-Regulated Proteome by Mass Spectrometry-Based Quantitative Analysis Reveals Extent and Dynamics of Protein Induction and Repression
Source: Front Immunol. 2017 Sep 14;8:1139. doi: 10.3389/fimmu.2017.01139 (PMC5603615; doi:10.3389/fimmu.2017.01139)
Supplement: Supplementary file 1 [file Table_1.XLSX]

## Sheet: Label-free_data
	Color code	p-value threshold satisfied
		fold change threshold satisfied
						Overview of significantly twofold regulated proteins															4h							24h							48h							Normalized Abundances
General Information						4 h					24 h					48 h					p-values (all)	p-values (between groups)			Log-transformed ratios			p-values (all)	p-values (between groups)			Log-transformed ratios			p-values (all)	p-values (between groups)			Log-transformed ratios			IFN a 4h
Accession	Peptide.count	Unique.peptides	CV confidence check	Confidence.score	Description	IFNa only (4h)	IFNa (4h)	IFNg only (4h)	IFNg (4h)	both IFNs (4h)	IFNa only (24h)	IFNa (24h)	IFNg only (24h)	IFNg (24h)	both IFNs (24h)	IFNa only (48h)	IFNa (48h)	IFNg only (48h)	IFNg (48h)	both IFNs (48h)	p.ANOVA.FDR	IFNa-Mock 4h	IFNg-Mock 4h	IFNg-IFNa 4h	IFNa/Mock 4h	IFNg/Mock 4h	IFNg/IFNa 4h	p.ANOVA.FDR2	IFNa-Mock 24h	IFNg-Mock 24h	IFNg-IFNa 24h	IFNa/Mock 24h	IFNg/Mock 24h	IFNg/IFNa 24h	p.ANOVA.FDR5	IFNa-Mock 48h	IFNg-Mock 48h	IFNg-IFNa 48h	IFNa/Mock 48h	IFNg/Mock 48h	IFNg/IFNa 48h	OEI13515	OEI13536	OEI13552	OEI13566	OEI13605	OEI13627	OEI13645	OEI13647
P61604	11	11		518.99	10 kDa heat shock protein, mitochondrial OS=Homo sapiens GN=HSPE1 PE=1 SV=2 - [CH10_HUMAN]			x	x												0.023175	0.0321724	0.00191437	0.317018	-0.761465	-1.17566	-0.414194	0.000609144	0.0202837	0.000141589	0.0817595	0.405622	0.755083	0.349461	0.550857	0.747042	0.477988	0.896398	0.10907	0.168861	0.0597904	855670	1.02197e+06	583984	600391	1.20654e+06	1.11925e+06	1.29809e+06	752172
P09543	11	11		551.12	2',3'-cyclic-nucleotide 3'-phosphodiesterase OS=Homo sapiens GN=CNP PE=1 SV=2 - [CN37_HUMAN]																0.0174638	0.00240558	0.965177	0.00262346	0.380691	-0.0301017	-0.410793	7.84504e-05	1.24324e-05	0.0993756	0.00276689	0.717116	0.24626	-0.470857	4.48275e-05	8.55064e-05	1.16833e-05	0.663155	0.574294	0.672632	0.0983379	169191	176790	184708	184857	146575	164314	174446	222048
P17980	12	10		636.62	26S protease regulatory subunit 6A OS=Homo sapiens GN=PSMC3 PE=1 SV=3 - [PRS6A_HUMAN]																0.0491369	0.0334939	0.0185195	0.879667	0.503003	0.629827	0.126825	0.000460909	0.48335	0.000151237	0.00203673	-0.145521	-0.592283	-0.446762	0.000298083	0.000489891	0.000135707	0.849663	0.379476	0.437481	0.0580043	154276	168572	176527	173021	151785	137888	119691	172514
Q9H0A8	2	2		96.78	COMM domain-containing protein 4 OS=Homo sapiens GN=COMMD4 PE=1 SV=1 - [COMD4_HUMAN]								x	x							0.092043	0.0548552	0.106701	0.985797	2.26598	1.90832	-0.35766	9.74486e-05	0.151426	1.74936e-05	0.00123208	-1.18737	-3.6765	-2.48913	0.929105	0.967207	0.917136	0.98754	-0.136822	-0.358849	-0.222027	2509.42	1670.06	3871.54	4964.59	765.585	420.789	123.977	4707.81
P43686	14	14		567.18	26S protease regulatory subunit 6B OS=Homo sapiens GN=PSMC4 PE=1 SV=2 - [PRS6B_HUMAN]																0.0210899	0.0126798	0.00199927	0.544882	0.449272	0.600876	0.151604	0.000106465	0.050549	1.61106e-05	0.0040632	-0.284872	-0.68339	-0.398517	0.00331641	0.467992	0.00113195	0.017933	-0.105852	-0.373483	-0.267631	177535	176253	210990	246351	168344	162904	141257	238220
Q99460	19	18		738.1	26S proteasome non-ATPase regulatory subunit 1 OS=Homo sapiens GN=PSMD1 PE=1 SV=2 - [PSMD1_HUMAN]																0.0117496	0.0281379	0.000227199	0.0681926	0.398671	0.76809	0.369418	0.00355461	0.204897	0.00115899	0.0516302	-0.158994	-0.368647	-0.209654	5.52826e-07	0.794321	7.48939e-08	2.68666e-07	-0.0427186	-0.531968	-0.48925	163100	163449	186550	193124	147318	139142	110197	181116
O00232	3	3		209.58	26S proteasome non-ATPase regulatory subunit 12 OS=Homo sapiens GN=PSMD12 PE=1 SV=3 - [PSD12_HUMAN]																0.0211717	0.0211776	0.00166519	0.376065	0.353621	0.53758	0.183959	0.0353174	0.0172179	0.375555	0.284373	-0.27564	-0.121204	0.154436	0.113117	0.39676	0.0653529	0.547305	0.325212	0.448733	0.123521	71450.9	61238.5	73019.4	72009.3	75844.4	64926.4	53712.3	77061.5
O95155	2	2		94.73	Ubiquitin conjugation factor E4 B OS=Homo sapiens GN=UBE4B PE=1 SV=1 - [UBE4B_HUMAN]								x	x				x	x		0.0755998	0.124681	0.0292656	0.651736	1.35149	2.55886	1.20737	0.00384343	0.729798	0.0020453	0.0109011	-0.792268	-3.12851	-2.33624	0.000476135	0.480784	0.00216525	0.000136037	0.31094	-1.17787	-1.48881	2571.66	1189.61	3658.97	2804.95	1131.78	1025	666.664	2301.54
P48556	3	3		153	26S proteasome non-ATPase regulatory subunit 8 OS=Homo sapiens GN=PSMD8 PE=1 SV=2 - [PSMD8_HUMAN]			x	x												0.0271107	0.00922121	0.00664178	0.917455	0.886954	1.02955	0.142597	0.0257063	0.691652	0.0144439	0.0764428	-0.234969	-0.695137	-0.460168	0.214062	0.227022	0.221904	0.999891	0.287667	0.264129	-0.0235374	73194.5	84602.5	131913	105108	56132.9	46630	66816.8	99296
O60783	1	1		55.07	28S ribosomal protein S14, mitochondrial OS=Homo sapiens GN=MRPS14 PE=1 SV=1 - [RT14_HUMAN]		x		x	x											0.0242112	0.00594276	0.00649339	0.973118	-1.07082	-1.14994	-0.079116	0.0188131	0.122555	0.0088837	0.391833	0.523782	0.890991	0.367208	0.0269586	0.0142739	0.0750922	0.716181	0.712121	0.521794	-0.190326	5235.39	10894.3	5071.26	5619.99	8594.5	6365.99	12787.1	4681.81
Q9Y5L0	2	2		91.91	Transportin-3 OS=Homo sapiens GN=TNPO3 PE=1 SV=3 - [TNPO3_HUMAN]		x		x	x			x	x							0.0264906	0.00708566	0.00739231	0.969466	1.816	2.04997	0.233973	3.29484e-05	0.297916	6.021e-06	0.000156129	-0.826899	-3.10852	-2.28162	0.923768	0.957905	0.911406	0.990505	-0.477478	-0.591121	-0.113643	3579.22	3658.02	7840.04	8787.79	2454.15	1584.31	2358.62	9487.17
P02461	1	1		60.11	Collagen alpha-1(III) chain OS=Homo sapiens GN=COL3A1 PE=1 SV=4 - [CO3A1_HUMAN]													x	x		0.0616555	0.0347055	0.0407667	0.991644	-1.26705	-1.2176	0.0494566	0.105029	0.0682007	0.717618	0.306879	-1.74743	-0.497853	1.24958	5.36929e-10	0.636514	2.41073e-11	9.02453e-11	-0.184978	-2.93043	-2.74545	572.726	244.864	549.445	393.613	917.194	897.912	1361.05	567.365
O43324	1	1		53.5	Eukaryotic translation elongation factor 1 epsilon-1 OS=Homo sapiens GN=EEF1E1 PE=1 SV=1 - [MCA3_HUMAN]													x	x		0.268489	0.725339	0.517071	0.187596	-0.107742	0.330386	0.438128	0.392187	0.974844	0.3654	0.477732	-0.431974	-0.523227	-0.0912538	0.000329494	0.458895	8.59272e-05	0.00148966	-0.658282	-2.5794	-1.92112	1828.88	1812.96	1701.78	695.975	1270.53	2684.03	2532.16	2989.95
O43592	2	2		99.44	Exportin-T OS=Homo sapiens GN=XPOT PE=1 SV=2 - [XPOT_HUMAN]		x		x	x			x	x							0.0322514	0.0459317	0.00410167	0.40556	1.10996	1.78635	0.676392	2.90745e-06	0.411858	3.90886e-07	4.93387e-06	-0.539057	-2.80161	-2.26256	0.856597	0.956589	0.822992	0.947436	0.0146748	0.0291484	0.0144736	2334.55	1499.88	4268.06	3411.37	1301.29	1048.77	1237.22	3190.66
P53990	2	2		122.3	IST1 homolog OS=Homo sapiens GN=IST1 PE=1 SV=1 - [IST1_HUMAN]								x	x							0.0514711	0.00977347	0.198212	0.427416	1.48271	0.87845	-0.60426	0.0222669	0.992656	0.0216543	0.0275102	-0.736831	-2.5688	-1.83197	0.0401527	0.935475	0.0622535	0.0301893	-0.411257	1.16493	1.57619	5423.55	5538.87	9161.21	9959.11	3366.22	3754.37	3833.31	10457.2
Q16540	1	1		90.3	39S ribosomal protein L23, mitochondrial OS=Homo sapiens GN=MRPL23 PE=1 SV=1 - [RM23_HUMAN]			x	x												0.0225157	0.0273538	0.00191419	0.351057	-0.861802	-1.32276	-0.46096	0.166924	0.594098	0.111737	0.487347	0.167086	0.476686	0.3096	0.135913	0.0891746	0.75806	0.303876	0.41834	0.107701	-0.310639	9822.49	20490.5	11588.1	11338.9	15046.4	16253.7	27142.5	12710
P09001	2	2		71.37	39S ribosomal protein L3, mitochondrial OS=Homo sapiens GN=MRPL3 PE=1 SV=1 - [RM03_HUMAN]			x	x												0.0190684	0.00469255	0.00264403	0.859437	-0.992518	-1.17134	-0.178821	0.0501276	0.987965	0.0629972	0.0472051	-0.0085276	0.50212	0.510647	0.211974	0.841723	0.155778	0.376183	0.133044	0.395711	0.262667	20919.9	25499.9	21668.3	29272.1	21384.5	31285.6	49343.9	22120
O15160	2	2		109.08	DNA-directed RNA polymerases I and III subunit RPAC1 OS=Homo sapiens GN=POLR1C PE=1 SV=1 - [RPAC1_HUMAN]	x	x						x	x							0.0367337	0.00460415	0.406906	0.122832	1.45739	0.36749	-1.0899	0.00624434	0.997377	0.00629819	0.00732152	-0.41864	-2.44771	-2.02907	0.305599	0.736897	0.611564	0.226198	-0.436276	0.392024	0.8283	5119.42	6932.08	7556.78	9625.42	2946.86	3746.39	6727.79	10508.5
Q9BYD2	2	2		83.32	39S ribosomal protein L9, mitochondrial OS=Homo sapiens GN=MRPL9 PE=1 SV=2 - [RM09_HUMAN]		x		x	x											0.0218469	0.0104339	0.00273189	0.679656	-1.1813	-1.57066	-0.389365	0.0447671	0.99198	0.0433733	0.0550143	-0.00843117	0.746742	0.755174	0.336586	0.29275	0.445526	0.950312	0.238549	0.195088	-0.0434604	4585.73	7564.29	2725.29	5486.32	5170.6	6340.42	12236.5	5939.74
P0CW22	8	7		539.9	40S ribosomal protein S17-like OS=Homo sapiens GN=RPS17L PE=1 SV=1 - [RS17L_HUMAN]																0.00675969	6.69732e-05	0.00375061	0.3623	0.77396	0.553319	-0.220641	0.127567	0.990425	0.153755	0.122387	-0.0122131	-0.330667	-0.318454	0.0155635	0.387524	0.00596213	0.105123	0.136303	0.361198	0.224895	424019	434829	490456	491035	381275	397469	362616	616679
P62266	8	8		424.07	40S ribosomal protein S23 OS=Homo sapiens GN=RPS23 PE=1 SV=3 - [RS23_HUMAN]																0.0313151	0.00291998	0.173579	0.232545	0.4927	0.247038	-0.245661	0.00100216	0.00847682	0.000348743	0.309689	-0.423472	-0.631629	-0.208157	7.05988e-05	0.118613	8.84355e-06	0.00108651	-0.29544	-0.8076	-0.51216	272175	260468	327521	261789	279058	204859	227257	386392
P61204	12	2		808.56	ADP-ribosylation factor 3 OS=Homo sapiens GN=ARF3 PE=1 SV=2 - [ARF3_HUMAN]																0.96327	0.973922	0.960888	0.997567	0.204191	0.112149	-0.0920425	0.0584026	0.983936	0.074779	0.0538283	-0.323171	-2.72739	-2.40422	0.868859	0.999945	0.878013	0.873311	-0.0245712	0.863675	0.888246	5039.74	8564.21	701.079	1990.82	158.839	2990.96	748.141	1297.56
P62847	4	4		193.4	40S ribosomal protein S24 OS=Homo sapiens GN=RPS24 PE=1 SV=1 - [RS24_HUMAN]																0.0162884	0.00562089	0.000856342	0.524081	0.564064	0.766628	0.202563	0.0018518	0.973834	0.00247544	0.00151929	0.00436208	-0.545913	-0.550275	0.000105701	0.252746	0.000803837	1.78696e-05	0.139243	-0.34544	-0.484682	115084	124402	120573	126770	128987	83267.9	81916.4	111436
P62854	6	6		341.62	40S ribosomal protein S26 OS=Homo sapiens GN=RPS26 PE=1 SV=3 - [RS26_HUMAN]																0.0462386	0.0117251	0.0495966	0.897161	0.39943	0.328646	-0.0707839	0.0378039	0.755221	0.09532	0.0232267	0.0587519	-0.191025	-0.249777	7.40603e-05	0.880469	9.10685e-05	2.9991e-05	0.0370238	-0.450399	-0.487423	321183	392185	289783	277882	354392	300372	292519	352334
P62273	3	3		94.9	40S ribosomal protein S29 OS=Homo sapiens GN=RPS29 PE=1 SV=2 - [RS29_HUMAN]																0.0178786	0.00951209	0.00112856	0.467462	0.272237	0.385017	0.11278	0.0395294	0.983042	0.036309	0.0515344	0.00415043	0.28016	0.276009	0.000930045	0.610201	0.000329648	0.00315819	-0.181091	-0.839689	-0.658598	77925.2	78271.6	73943.6	75785.7	83766.8	65913.7	70411.2	76901.7
Q15118	1	1		43.07	[Pyruvate dehydrogenase [lipoamide]] kinase isozyme 1, mitochondrial OS=Homo sapiens GN=PDK1 PE=1 SV=1 - [PDK1_HUMAN]																0.197786	0.142715	0.326132	0.92852	-0.63162	-0.571463	0.0601564	0.504513	0.615033	0.963698	0.479211	0.24802	0.00119223	-0.246827	0.0904792	0.0513374	0.598874	0.297441	0.64051	0.254311	-0.386199	4888.13	6443.91	4151.42	2628.1	5838.81	5504.88	6022.46	3369.6
Q9H492	1	1		40.53	Microtubule-associated proteins 1A/1B light chain 3A OS=Homo sapiens GN=MAP1LC3A PE=1 SV=2 - [MLP3A_HUMAN]													x	x		0.0317771	0.0188113	0.747818	0.00618892	-0.806359	0.175465	0.981824	0.215542	0.989956	0.255836	0.207552	-0.174188	0.372944	0.547132	1.44078e-05	0.792099	3.677e-06	1.56221e-05	-0.114828	-2.49149	-2.37666	5881.58	3724.19	4609.39	4184.99	7908.96	6560.61	3797.38	1754.1
Q9Y4P1	2	2		70.17	Cysteine protease ATG4B OS=Homo sapiens GN=ATG4B PE=1 SV=2 - [ATG4B_HUMAN]								x	x							0.0843746	0.0287187	0.307598	0.531732	1.11476	0.416419	-0.698342	0.00107959	0.701843	0.0005034	0.00304817	-0.729438	-2.43507	-1.70563	0.0248284	0.650383	0.0812306	0.0122504	-0.342004	0.88291	1.22491	4460.17	4010.67	4909.65	5549.54	3108.82	2466.96	2189.58	9324.8
P16930	3	3		168.12	Fumarylacetoacetase OS=Homo sapiens GN=FAH PE=1 SV=2 - [FAAA_HUMAN]								x	x							0.076647	0.201602	0.0252908	0.456615	0.596089	1.32877	0.732682	7.8427e-07	0.368998	6.95965e-08	8.84025e-07	-0.361207	-2.42704	-2.06583	0.0614482	0.485298	0.274686	0.0309133	0.257354	-0.579676	-0.83703	10469.8	11631.6	19502.7	16278.3	7219.45	7870.56	6704.55	14676.8
Q96EK6	1	1		63.23	Glucosamine 6-phosphate N-acetyltransferase OS=Homo sapiens GN=GNPNAT1 PE=1 SV=1 - [GNA1_HUMAN]								x	x							0.306819	0.563891	0.232078	0.744474	0.409721	0.64411	0.234389	0.00610118	0.988334	0.00567763	0.00780681	-0.122204	-2.30181	-2.17961	0.100906	0.0665352	0.216383	0.796877	1.57298	0.828706	-0.744274	6475.17	6406.75	6272.87	821.531	5738.41	3289.92	2682.18	4547.5
P23396	27	26		1136.24	40S ribosomal protein S3 OS=Homo sapiens GN=RPS3 PE=1 SV=2 - [RS3_HUMAN]																0.0247732	0.0414749	0.0021877	0.292528	0.203622	0.332515	0.128893	0.599799	0.834965	0.858671	0.535125	-0.068954	0.047868	0.116822	0.000379203	0.238494	0.00389324	7.63253e-05	0.167503	-0.405769	-0.573272	2.74458e+06	2.37495e+06	2.3562e+06	2.14721e+06	2.84369e+06	2.67531e+06	2.22741e+06	2.51819e+06
Q8WXC6	2	2		94.42	Myeloma-overexpressed gene 2 protein OS=Homo sapiens GN=MYEOV2 PE=2 SV=3 - [MYOV2_HUMAN]	x	x						x	x							0.0425638	0.00645402	0.145891	0.430582	1.72945	0.821851	-0.907597	0.0230091	0.998348	0.0265791	0.0237356	-0.485917	-2.28238	-1.79647	0.353849	0.561761	0.860905	0.283942	-1.05164	-0.222132	0.829512	8352.97	8660.3	10643.8	13098.7	4472.45	4638.32	6046.18	18630.7
P61247	15	15		792.74	40S ribosomal protein S3a OS=Homo sapiens GN=RPS3A PE=1 SV=2 - [RS3A_HUMAN]																0.00829904	0.00134857	0.0002453	0.541855	0.354599	0.453029	0.0984303	0.103262	0.0691514	0.273678	0.766517	-0.165232	-0.115873	0.0493592	6.58538e-05	0.918205	6.97146e-05	2.81783e-05	0.0393455	-0.596997	-0.636342	1.55028e+06	1.29014e+06	1.44891e+06	1.40035e+06	1.45802e+06	1.52024e+06	1.20453e+06	1.50768e+06
Q9UJY5	3	3		68.21	ADP-ribosylation factor-binding protein GGA1 OS=Homo sapiens GN=GGA1 PE=1 SV=1 - [GGA1_HUMAN]	x	x						x	x							0.0386996	0.00519332	0.110439	0.466499	1.61139	0.890151	-0.721237	0.0180334	0.997674	0.0210463	0.018367	-0.592068	-2.24255	-1.65048	0.0556187	0.84321	0.111008	0.0364031	-0.517007	0.977648	1.49465	10444.4	10823.8	13959.1	14080.6	5999.7	5002.68	5684.82	19240.7
Q9Y3B8	2	2		139.85	Oligoribonuclease, mitochondrial OS=Homo sapiens GN=REXO2 PE=1 SV=3 - [ORN_HUMAN]								x	x							0.0835336	0.0273843	0.47814	0.340401	1.12745	0.481652	-0.645797	0.00445938	0.98702	0.00409529	0.00574489	-0.440844	-2.1719	-1.73106	0.259291	0.211454	0.917717	0.383125	-1.04918	-0.69057	0.358612	11012.4	8258.51	16222.4	14860.2	7773.21	6045.91	6949.79	16189.9
O43865	2	2		80.6	Putative adenosylhomocysteinase 2 OS=Homo sapiens GN=AHCYL1 PE=1 SV=2 - [SAHH2_HUMAN]							x		x	x						0.0560982	0.0155525	0.781271	0.0977418	0.890792	0.164103	-0.726688	0.000164948	0.0158268	2.69762e-05	0.0223902	-1.1748	-2.15294	-0.97814	0.387086	0.444055	0.989473	0.370073	-0.486079	-0.0526665	0.433413	9226.99	5529.95	11308.7	10283.4	7245.06	7238.6	5676.32	19154.7
O60610	1	1		24.1	Protein diaphanous homolog 1 OS=Homo sapiens GN=DIAPH1 PE=1 SV=2 - [DIAP1_HUMAN]								x	x							0.116513	0.402119	0.0528729	0.417104	1.33347	2.62121	1.28774	3.4583e-06	0.0342531	2.37717e-07	5.44584e-05	-0.699512	-2.1422	-1.44269	9.64579e-05	0.039325	0.00491291	1.07073e-05	0.4898	-0.711143	-1.20094	3930.1	1460.24	4575.48	3336.74	1069.34	804.726	24.57	1326.29
P29475	1	1		33.86	Nitric oxide synthase, brain OS=Homo sapiens GN=NOS1 PE=1 SV=2 - [NOS1_HUMAN]													x	x		0.353909	0.709619	0.270379	0.670406	0.192692	0.369442	0.176751	0.234284	0.988484	0.279856	0.224839	-0.10838	0.26704	0.375421	0.00429934	0.332549	0.00132384	0.0361021	-0.755799	-2.39825	-1.64245	48271.5	75181	50762.3	58798.3	92536.4	68668.6	35137	42574.5
O95861	1	1		44.37	3'(2'),5'-bisphosphate nucleotidase 1 OS=Homo sapiens GN=BPNT1 PE=1 SV=1 - [BPNT1_HUMAN]																0.461811	0.88956	0.638741	0.390613	-0.0827047	0.152366	0.235071	0.382675	0.684518	0.772204	0.31262	-0.221988	0.103023	0.325011	0.560826	0.896143	0.488435	0.757906	-0.13563	-0.273487	-0.137857	8800.22	6069.99	6358.87	7685.93	11488.3	7821.69	6951.42	10198
Q9Y547	1	1		62.97	Heat shock protein beta-11 OS=Homo sapiens GN=HSPB11 PE=1 SV=1 - [HSB11_HUMAN]								x	x							0.104674	0.116298	0.0731735	0.915056	0.669976	0.942841	0.272865	3.09834e-06	0.922465	1.85734e-06	8.80154e-07	0.0826969	-2.13748	-2.22017	0.605669	0.53653	0.789468	0.90728	0.308082	-0.0221176	-0.3302	6363.09	6945.55	10648.7	7919.54	8860.85	3503.52	3168.57	5854.6
Q5T653	1	1		45.45	39S ribosomal protein L2, mitochondrial OS=Homo sapiens GN=MRPL2 PE=1 SV=2 - [RM02_HUMAN]			x	x												0.0340937	0.125758	0.00371724	0.182941	-0.789519	-1.50835	-0.718834	0.729048	0.978984	0.701082	0.810625	-0.0500789	0.165314	0.215393	0.00955055	0.0190479	0.00580783	0.859728	0.380709	0.441736	0.0610275	10737.7	25556.1	15471	14160.4	19356.8	20822.7	40882.9	14947.9
P62701	22	15		1084.37	40S ribosomal protein S4, X isoform OS=Homo sapiens GN=RPS4X PE=1 SV=2 - [RS4X_HUMAN]																0.0190684	0.00289025	0.00429589	0.993427	0.333679	0.339642	0.00596351	0.710827	0.747202	0.997424	0.721466	0.0389282	-0.00999323	-0.0489215	0.0293936	0.267515	0.2757	0.0119851	0.138586	-0.161443	-0.300029	1.05135e+06	866531	907039	798194	952994	856402	797174	966286
P62081	17	17		865.11	40S ribosomal protein S7 OS=Homo sapiens GN=RPS7 PE=1 SV=1 - [RS7_HUMAN]																0.0113462	0.000213483	0.0303438	0.175813	0.735202	0.436517	-0.298684	0.0880202	0.979668	0.0801456	0.114016	-0.0186731	-0.254669	-0.235996	0.247589	0.702144	0.174216	0.551657	-0.0753173	-0.177057	-0.10174	835713	853274	863486	906149	674002	693711	711758	1.09566e+06
Q9Y4E8	3	3		181.52	Ubiquitin carboxyl-terminal hydrolase 15 OS=Homo sapiens GN=USP15 PE=1 SV=3 - [UBP15_HUMAN]	x	x						x	x							0.0406575	0.00521646	0.246484	0.242026	1.89737	0.822505	-1.07486	0.0354107	0.996205	0.0354909	0.0419255	-0.77736	-2.08954	-1.31218	0.0438293	0.598941	0.154843	0.0219734	-0.0885199	1.32274	1.41126	4735.19	2579.99	4564.37	5692.22	1914.65	1690.56	2449.8	10526.2
P62241	14	14		814.83	40S ribosomal protein S8 OS=Homo sapiens GN=RPS8 PE=1 SV=2 - [RS8_HUMAN]																0.0419925	0.0419045	0.00969503	0.657177	0.241654	0.32969	0.0880357	0.788885	0.77287	0.990657	0.855384	-0.0871444	-0.0187054	0.068439	5.797e-06	0.995999	2.191e-06	2.63108e-06	-0.00728627	-0.641052	-0.633766	1.83295e+06	1.89301e+06	1.70172e+06	1.46479e+06	2.09203e+06	1.70779e+06	1.58703e+06	1.73054e+06
Q9BU23	2	2		136.8	Lipase maturation factor 2 OS=Homo sapiens GN=LMF2 PE=1 SV=2 - [LMF2_HUMAN]								x	x							0.0905596	0.0958199	0.899482	0.0562093	1.06107	-0.0447404	-1.10581	0.0319751	0.970243	0.0277338	0.0445126	-0.659689	-2.08279	-1.4231	0.0540258	0.72012	0.0306807	0.143125	-0.144884	1.81829	1.96318	11749.1	18560.2	12449.4	18877.8	2846.83	15281.3	14932.8	21972.5
Q9H0D6	1	1		68.07	5'-3' exoribonuclease 2 OS=Homo sapiens GN=XRN2 PE=1 SV=1 - [XRN2_HUMAN]																0.0952697	0.719882	0.157015	0.0397411	-0.0989651	0.28837	0.387336	0.0860796	0.04993	0.413055	0.497003	-0.492685	-0.28565	0.207035	7.04218e-05	0.988626	3.9868e-05	5.55341e-05	-0.0502335	-0.888573	-0.83834	12372.7	10990.2	10593.3	12103.5	12998.3	9482.97	12024.7	6267.11
Q00013	1	1		47.39	55 kDa erythrocyte membrane protein OS=Homo sapiens GN=MPP1 PE=1 SV=2 - [EM55_HUMAN]																0.131523	0.0677944	0.341085	0.725813	0.70833	0.388744	-0.319587	0.0603338	0.898434	0.104188	0.0450317	0.0686759	-0.600041	-0.668717	0.652674	0.798351	0.936807	0.592572	-0.17828	0.0330148	0.211295	3956.39	4988.87	5181.29	4993.86	3529.64	3353.82	4463.03	7200.39
Q13131	2	1		95.99	5'-AMP-activated protein kinase catalytic subunit alpha-1 OS=Homo sapiens GN=PRKAA1 PE=1 SV=4 - [AAPK1_HUMAN]																0.0652652	0.0302635	0.0585451	0.992413	0.978172	0.809149	-0.169023	0.0407009	0.830775	0.0856634	0.0272979	0.156359	-0.725349	-0.881708	0.194733	0.268318	0.950979	0.163217	-0.570879	0.00674317	0.577623	3259.27	1762.29	3798.36	5232.61	1711.63	2448.75	1999.33	5868.89
Q15021	1	1		60.88	Condensin complex subunit 1 OS=Homo sapiens GN=NCAPD2 PE=1 SV=3 - [CND1_HUMAN]								x	x							0.0607299	0.84341	0.0190192	0.0555017	0.230649	1.19613	0.965483	3.8684e-07	0.106203	1.67694e-08	7.71911e-07	-0.428172	-2.05189	-1.62372	0.0620657	0.109563	0.890283	0.044053	0.714569	-0.182901	-0.89747	1450.35	1142.91	2649.94	1697.81	1646.27	997.555	416.203	1102.54
P54619	1	1		38.28	5'-AMP-activated protein kinase subunit gamma-1 OS=Homo sapiens GN=PRKAG1 PE=1 SV=1 - [AAKG1_HUMAN]																0.0629195	0.41144	0.163147	0.0150178	-0.279886	0.343361	0.623247	0.0893571	0.680922	0.244126	0.0556727	-0.217514	0.260684	0.478198	0.0109119	0.91375	0.00739153	0.0184153	-0.0876264	-0.59165	-0.504024	5550.94	5462.08	6056.77	5752.32	5911.16	6092.93	3123.39	5349.34
P54725	2	2		153.07	UV excision repair protein RAD23 homolog A OS=Homo sapiens GN=RAD23A PE=1 SV=1 - [RD23A_HUMAN]								x	x							0.0618209	0.0147586	0.447287	0.247781	1.13735	0.355496	-0.781854	0.000390316	0.880175	0.000216165	0.000630761	-0.328178	-2.00611	-1.67794	0.0608218	0.95489	0.0877712	0.0492538	-0.31248	0.848	1.16048	20323.2	20667.8	27659.6	26904.5	15613.1	13054.5	12853.5	39239.7
Q86UY8	2	1		102.44	5'-nucleotidase domain-containing protein 3 OS=Homo sapiens GN=NT5DC3 PE=2 SV=1 - [NT5D3_HUMAN]			x	x												0.0178786	0.0119458	0.0010073	0.387604	-0.98893	-1.4549	-0.465968	0.87385	0.916794	0.862079	0.989782	-0.130952	-0.17975	-0.0487977	0.476857	0.474236	0.509914	0.997934	0.419873	0.404375	-0.0154977	1426.18	1792.63	799.353	761.545	1439.65	760.38	825.783	869.579
P02452	18	17		831.91	Collagen alpha-1(I) chain OS=Homo sapiens GN=COL1A1 PE=1 SV=5 - [CO1A1_HUMAN]													x	x		0.301682	0.277308	0.378141	0.994579	-0.497411	-0.486021	0.0113903	0.00334407	0.00302128	0.987158	0.00575263	-0.65298	-0.0248511	0.628129	7.47883e-14	0.000711126	4.40759e-14	7.00551e-14	-0.44225	-2.32867	-1.88642	175651	208410	175838	155347	178058	206661	349421	181795
P49959	1	1		43.28	Double-strand break repair protein MRE11A OS=Homo sapiens GN=MRE11A PE=1 SV=3 - [MRE11_HUMAN]													x	x		0.156517	0.234949	0.842314	0.111389	-0.855364	0.600799	1.45616	0.916923	1	0.921095	0.921432	-0.148275	0.130819	0.279094	0.00633852	0.996287	0.00585187	0.00706911	-0.162663	-2.10424	-1.94158	160.411	143.172	216.117	92.4884	239.509	155.918	152.627	0
P61956	3	2		120.04	Small ubiquitin-related modifier 2 OS=Homo sapiens GN=SUMO2 PE=1 SV=3 - [SUMO2_HUMAN]	x	x											x	x		0.0172604	0.00524335	0.633703	0.00120595	-1.34495	0.47379	1.81874	0.03101	0.267755	0.0146648	0.285726	0.280748	0.888076	0.607327	0.00114108	0.99765	0.00115129	0.000986673	-0.140921	-2.01785	-1.87693	883.307	900.26	921.291	676.372	2586.6	1158.71	714.733	340.769
P27635	12	12		556.3	60S ribosomal protein L10 OS=Homo sapiens GN=RPL10 PE=1 SV=4 - [RL10_HUMAN]																0.000386898	1.70925e-05	1.13899e-06	0.19223	0.516997	0.678687	0.16169	0.746085	0.960722	0.855487	0.710276	0.00340594	-0.065708	-0.0691139	0.008617	0.0371498	0.553879	0.00352034	0.275549	-0.142978	-0.418527	371319	321160	371780	355411	310101	331394	271561	355569
Q9H9H4	2	2		127.43	Vacuolar protein sorting-associated protein 37B OS=Homo sapiens GN=VPS37B PE=1 SV=1 - [VP37B_HUMAN]								x	x							0.100168	0.0400583	0.401472	0.50636	0.919411	0.24744	-0.671971	0.0154518	0.732962	0.0428499	0.00881633	-0.140909	-2.00582	-1.86491	0.0714492	0.103211	0.956268	0.0591152	-0.769794	0.165413	0.935208	2330.49	2275.75	2807.08	3080.83	1438.24	1882.33	1823.36	4919.54
Q9UBM7	1	1		58.03	7-dehydrocholesterol reductase OS=Homo sapiens GN=DHCR7 PE=1 SV=1 - [DHCR7_HUMAN]																0.0747926	0.0450678	0.0621522	0.999456	-0.456468	-0.472918	-0.0164498	0.204617	0.331455	0.17135	0.887008	0.22992	0.339491	0.109571	0.0583579	0.0407839	0.103905	0.886355	0.473585	0.355179	-0.118406	7454.52	12000.5	9927.27	10035.4	10810.4	7895.2	10341.5	8675.37
O00400	1	1		57.05	Acetyl-coenzyme A transporter 1 OS=Homo sapiens GN=SLC33A1 PE=1 SV=1 - [ACATN_HUMAN]																0.938143	0.995595	0.929195	0.95695	-0.187112	-0.350098	-0.162985	0.0751344	0.64482	0.0449591	0.226142	0.204128	0.833507	0.62938	0.000443787	0.170276	0.00686057	8.41758e-05	0.279419	-0.502957	-0.782376	7227.57	11519.1	4974.41	6353.43	9691.1	7260.55	14927.2	6158.05
P63267	31	1		1622.25	Actin, gamma-enteric smooth muscle OS=Homo sapiens GN=ACTG2 PE=1 SV=1 - [ACTH_HUMAN]																0.0211717	0.443048	0.00139942	0.0179957	0.214653	0.802332	0.587679	0.427872	0.90428	0.606869	0.370538	0.00873313	-0.250835	-0.259568	0.016594	0.00860773	0.0462712	0.725645	0.796827	0.53899	-0.257837	517381	473355	573505	409303	764045	675578	365719	485437
Q16537	1	1		15.37	Serine/threonine-protein phosphatase 2A 56 kDa regulatory subunit epsilon isoform OS=Homo sapiens GN=PPP2R5E PE=1 SV=1 - [2A5E_HUMAN]								x	x				x	x		0.249183	0.936611	0.192424	0.316538	0.0276375	0.45989	0.432252	2.01598e-06	0.0316068	1.16568e-07	2.55163e-05	-0.583668	-1.99995	-1.41628	8.21548e-06	0.998824	3.45499e-06	3.81942e-06	-0.0557768	-3.64769	-3.59191	2718.17	3581.32	2007.68	2258.39	2754.71	1781.57	1646.39	1948.63
Q9NZ32	1	1		28.4	Actin-related protein 10 OS=Homo sapiens GN=ACTR10 PE=1 SV=1 - [ARP10_HUMAN]																0.0267987	0.904561	0.00926261	0.00384446	-0.152235	0.690801	0.843036	0.226539	0.163044	0.629397	0.638559	-0.419248	-0.220718	0.19853	0.000786662	0.782354	0.00171119	0.000350602	0.0704328	-0.651717	-0.722149	18724	15739.9	17473.3	16147.4	20488.4	10355.3	19229.3	12111.2
Q9BPX5	1	1		78.39	Actin-related protein 2/3 complex subunit 5-like protein OS=Homo sapiens GN=ARPC5L PE=1 SV=1 - [ARP5L_HUMAN]																0.0478654	0.271642	0.159459	0.00804606	-0.20681	0.257065	0.463875	0.982452	0.981279	0.987939	0.999485	-0.0386628	-0.0428186	-0.00415578	0.000939697	0.30308	0.00816105	0.000232343	0.166577	-0.325307	-0.491883	20116.8	16769.9	16078.8	16914.5	20267.3	12034.8	14028.5	13444.3
Q5TFE4	3	3		158.79	5'-nucleotidase domain-containing protein 1 OS=Homo sapiens GN=NT5DC1 PE=1 SV=1 - [NT5D1_HUMAN]								x	x							0.0528048	0.0185265	0.0458801	0.975876	1.10684	0.919578	-0.187263	5.56923e-05	0.99876	4.14515e-05	3.74462e-05	-0.0997111	-1.98835	-1.88864	0.203173	0.184737	0.250939	0.980866	-0.620023	-0.570261	0.0497616	5773.77	4854.35	6153.84	5510.76	4788.46	3085.42	2718.85	10585.6
Q9NX55	1	1		57.61	Huntingtin-interacting protein K OS=Homo sapiens GN=HYPK PE=1 SV=2 - [HYPK_HUMAN]		x		x	x			x	x							0.0082182	0.000163763	0.00267045	0.667386	1.29812	1.14287	-0.155243	0.000562714	0.645622	0.00022881	0.00169824	-0.54498	-1.95155	-1.40657	0.223833	0.807214	0.161985	0.422478	0.287932	0.649561	0.361629	3853.59	2853.71	4354.55	5501.48	3602.2	3631.98	2639.02	5041.97
Q7Z7H5	1	1		33.47	Transmembrane emp24 domain-containing protein 4 OS=Homo sapiens GN=TMED4 PE=1 SV=1 - [TMED4_HUMAN]													x	x		0.198232	0.121067	0.572993	0.644669	-0.785325	-0.484887	0.300438	0.0354927	0.447949	0.017681	0.185364	0.17487	0.741724	0.566854	0.00192211	0.970543	0.00143249	0.00247852	-0.362926	-1.95181	-1.58888	7064.57	8208.93	4808.03	6097.67	8047.29	12372.8	9948.48	2350.76
Q9C005	2	2		105.84	Protein dpy-30 homolog OS=Homo sapiens GN=DPY30 PE=1 SV=1 - [DPY30_HUMAN]		x		x	x			x	x							0.0458937	0.0266998	0.0176405	0.913516	1.10086	1.40629	0.305435	0.00339037	0.935713	0.00252433	0.00544042	-0.4252	-1.95123	-1.52603	0.778786	0.745852	0.980931	0.848662	-0.454483	-0.306606	0.147877	5191.57	6084.64	10939.8	10057.3	3641.98	3868	4406.32	9884.82
Q9NVZ3	1	1		43.26	Adaptin ear-binding coat-associated protein 2 OS=Homo sapiens GN=NECAP2 PE=1 SV=1 - [NECP2_HUMAN]																0.103369	0.472732	0.0425748	0.305341	0.173442	0.570992	0.39755	0.166732	0.188937	0.186073	0.997243	-0.255721	-0.250245	0.00547552	0.515779	0.433755	0.821152	0.790527	0.186051	0.0617163	-0.124335	20109.5	17197	19508.1	18027.9	25081	14929.1	16805.1	14384.1
Q13404	4	1		158.31	Ubiquitin-conjugating enzyme E2 variant 1 OS=Homo sapiens GN=UBE2V1 PE=1 SV=2 - [UB2V1_HUMAN]													x	x		0.0491621	0.77247	0.044457	0.0115269	-0.249417	0.899895	1.14931	0.627524	0.802809	0.913449	0.573422	-0.286215	-0.0157315	0.270484	3.06025e-05	0.959115	1.33197e-05	2.48056e-05	-0.0180156	-1.94929	-1.93127	21829.1	14094.8	21514	19563	31090.3	18880.7	7479.75	6329.01
P36405	2	1		98.11	ADP-ribosylation factor-like protein 3 OS=Homo sapiens GN=ARL3 PE=1 SV=2 - [ARL3_HUMAN]																0.104844	0.828545	0.0515413	0.144012	0.119823	0.667396	0.547574	0.00862833	0.670579	0.00446605	0.0281617	-0.181537	-0.800128	-0.618591	0.258456	0.357328	0.219088	0.944248	0.661877	0.44925	-0.212626	9826.78	9885.12	13992.6	9425.85	15876.2	6175.24	5225.54	9839.53
O00170	1	1		65.41	AH receptor-interacting protein OS=Homo sapiens GN=AIP PE=1 SV=2 - [AIP_HUMAN]																0.125776	0.216109	0.0741356	0.749973	0.418882	0.592713	0.173831	0.222584	0.365343	0.184997	0.876886	-0.364642	-0.51152	-0.146878	2.42916e-05	0.350847	3.76453e-06	9.17206e-05	-0.22959	-0.963054	-0.733464	6030.84	12166.1	10395.9	10278.5	12653.6	5361.18	6677.51	5772.43
P84098	4	4		201.64	60S ribosomal protein L19 OS=Homo sapiens GN=RPL19 PE=1 SV=1 - [RL19_HUMAN]																0.0237046	0.00803021	0.00437307	0.859695	0.39635	0.458017	0.0616674	0.00464751	0.00157473	0.183998	0.111434	-0.301927	-0.13876	0.163167	0.0456532	0.245795	0.424751	0.0209933	0.225487	-0.195108	-0.420595	345538	248973	263237	263379	243944	206953	288537	326313
Q96C23	1	1		46.29	Aldose 1-epimerase OS=Homo sapiens GN=GALM PE=1 SV=1 - [GALM_HUMAN]																0.198232	0.993277	0.168286	0.199851	0.0151644	0.528579	0.513414	0.754098	0.758711	0.998895	0.797785	-0.219947	-0.0821434	0.137803	0.0489171	0.576722	0.0246617	0.180798	-0.209369	-0.714325	-0.504956	9075.93	5049.62	6743.26	6366.84	11223.2	7407.82	2658.47	6455.45
Q9H869	1	1		29.92	YY1-associated protein 1 OS=Homo sapiens GN=YY1AP1 PE=1 SV=2 - [YYAP1_HUMAN]													x	x		0.0393862	0.0049234	0.270477	0.211537	-0.792024	-0.339058	0.452966	0.730028	0.685749	0.889781	0.936465	-0.330939	-0.223159	0.10778	3.4262e-05	0.00481828	2.71886e-06	0.0101892	-0.988206	-1.84474	-0.856536	30450.6	48015.3	27882.2	27275.1	40000.9	28001.5	30307.5	20031.8
Q9BZH6	1	1		52.58	WD repeat-containing protein 11 OS=Homo sapiens GN=WDR11 PE=1 SV=1 - [WDR11_HUMAN]								x	x				x	x		0.0530001	0.0471339	0.0185356	0.801132	0.788879	1.07271	0.283834	0.0026549	0.894562	0.00178372	0.00484182	-0.245327	-1.93179	-1.68647	0.0146179	0.140897	0.00523321	0.284582	0.566487	1.03405	0.467567	1937.07	2559.41	2470.81	3215.75	2320.26	1456.11	1043.65	1719.41
Q9BYX2	2	2		92.68	TBC1 domain family member 2A OS=Homo sapiens GN=TBC1D2 PE=1 SV=3 - [TBD2A_HUMAN]								x	x							0.171564	0.108278	0.349727	0.843224	0.6555	0.404869	-0.250631	2.76914e-05	0.868184	3.03932e-05	1.0441e-05	0.0899361	-1.92821	-2.01815	0.0310801	0.017278	0.0787377	0.752675	0.996299	0.691341	-0.304958	6485.6	6649.63	7872.54	7018.6	3906.9	4223.2	3736.67	7808.18
Q9H553	1	1		60.72	Alpha-1,3/1,6-mannosyltransferase ALG2 OS=Homo sapiens GN=ALG2 PE=1 SV=1 - [ALG2_HUMAN]																0.262456	0.276471	0.27878	0.993111	-0.355641	-0.398346	-0.0427048	0.00363172	0.0731098	0.00120205	0.151258	0.329787	0.634404	0.304617	0.0646421	0.0324519	0.415753	0.341035	0.347942	0.153465	-0.194477	32029.9	37773.1	33769.2	33555.6	44381.4	36171.8	54129	28828.1
P06280	1	1		69.5	Alpha-galactosidase A OS=Homo sapiens GN=GLA PE=1 SV=1 - [AGAL_HUMAN]																0.622745	0.783198	0.573283	0.915994	0.0851199	0.159018	0.0738977	0.00191026	0.378081	0.000662375	0.0133722	-0.24925	-0.792029	-0.542779	0.234752	0.436968	0.171542	0.810848	0.155556	0.247748	0.092192	15897.9	14725.6	16120.1	19566.2	13872	14221.6	11131.5	10787.7
P17050	1	1		46.37	Alpha-N-acetylgalactosaminidase OS=Homo sapiens GN=NAGA PE=1 SV=2 - [NAGAB_HUMAN]																0.0581816	0.0985455	0.565576	0.0168528	-0.454695	0.297614	0.75231	0.0295867	0.940653	0.0235535	0.0463332	-0.0535708	0.724388	0.777959	0.806924	0.793884	0.841447	0.995659	0.211878	0.148102	-0.0637763	6113.2	5085.7	4434.71	7391.02	6397.14	5661.52	4658.48	2546.33
Q86VI3	4	3		155.35	Ras GTPase-activating-like protein IQGAP3 OS=Homo sapiens GN=IQGAP3 PE=1 SV=2 - [IQGA3_HUMAN]								x	x							0.124813	0.0670181	0.822859	0.262911	0.662208	0.0744482	-0.58776	0.000304442	0.654595	0.000117426	0.000835606	-0.494122	-1.92542	-1.4313	0.494862	0.94386	0.629622	0.437368	-0.371007	0.184095	0.555102	5482.67	6572.25	7500.52	6416.27	4575.83	4645.78	5281.82	11510.2
P10909	1	1		73.32	Clusterin OS=Homo sapiens GN=CLU PE=1 SV=1 - [CLUS_HUMAN]													x	x		0.193146	0.116494	0.578472	0.627145	-1.4229	-0.960111	0.46279	0.112025	0.815348	0.226146	0.0787973	-0.127706	0.472467	0.600173	0.0003596	0.476743	9.73506e-05	0.00157055	-0.220416	-1.81941	-1.599	478.901	549.073	1469.14	739.592	2395.68	2165.63	1401.36	345.392
Q9H8Y5	1	1		48.31	Ankyrin repeat and zinc finger domain-containing protein 1 OS=Homo sapiens GN=ANKZF1 PE=1 SV=1 - [ANKZ1_HUMAN]																0.595994	0.906972	0.530026	0.76526	0.0907769	0.28632	0.195543	0.35145	0.958958	0.316569	0.453503	-0.13896	-0.40434	-0.265381	0.603586	0.600758	0.99808	0.63697	0.392089	-0.011264	-0.403353	2430.13	1697.16	1748.14	1171.99	1853.22	894.827	544.314	1642
O00762	1	1		65.28	Ubiquitin-conjugating enzyme E2 C OS=Homo sapiens GN=UBE2C PE=1 SV=1 - [UBE2C_HUMAN]								x	x							0.092043	0.863312	0.0426726	0.108521	0.0639077	0.989481	0.925573	7.02928e-05	0.993434	5.86629e-05	4.63527e-05	0.0513675	-1.91181	-1.96318	0.20189	0.258736	0.178269	0.971845	0.785581	0.859237	0.0736559	7990.83	4419.83	6995.15	6397.69	7049.29	3619.34	1474.27	5346.67
O43396	9	9		361.98	Thioredoxin-like protein 1 OS=Homo sapiens GN=TXNL1 PE=1 SV=3 - [TXNL1_HUMAN]													x	x		0.0880937	0.577237	0.0314839	0.187558	0.132041	0.589634	0.457593	0.0290109	0.0264562	0.0468968	0.982736	-0.311608	-0.280887	0.0307205	0.00319435	0.854117	0.00179785	0.00628964	-0.122591	-1.80637	-1.68378	332957	282218	358234	290140	377345	284250	201941	319686
Q6P5R6	2	2		105.85	60S ribosomal protein L22-like 1 OS=Homo sapiens GN=RPL22L1 PE=1 SV=2 - [RL22L_HUMAN]	x	x														0.0211717	0.0028825	0.979356	0.00841762	1.74466	0.0651971	-1.67946	0.0559549	0.984038	0.0514828	0.0715531	-0.482076	-1.49798	-1.0159	0.0630075	0.817507	0.13358	0.040578	-0.295287	0.858776	1.15406	40474.6	27155.6	48504.9	52851.4	20342.1	21925.9	29209.2	97252.1
P61966	1	1		99.11	AP-1 complex subunit sigma-1A OS=Homo sapiens GN=AP1S1 PE=1 SV=1 - [AP1S1_HUMAN]																0.143251	0.924856	0.0920632	0.172348	0.0525136	0.370329	0.317816	0.0123109	0.0800322	0.402632	0.00567797	-0.353435	0.184439	0.537874	0.0303916	0.907311	0.0517598	0.0211808	0.083892	-0.537464	-0.621356	17372.9	9904.95	15353	11467.1	18310.2	16293.4	10985.3	14117.9
Q9BRQ8	1	1		37.46	Apoptosis-inducing factor 2 OS=Homo sapiens GN=AIFM2 PE=1 SV=1 - [AIFM2_HUMAN]																0.0770623	0.165051	0.542753	0.0273852	-0.586925	0.451175	1.0381	0.6424	0.674739	0.998454	0.660085	-0.401658	0.184938	0.586595	0.439466	0.660318	0.36173	0.863753	-0.3234	-0.532483	-0.209083	895.636	377.894	343.306	473.047	609.459	908.141	369.202	290.889
P35270	2	2		38.53	Sepiapterin reductase OS=Homo sapiens GN=SPR PE=1 SV=1 - [SPRE_HUMAN]								x	x							0.0534383	0.010526	0.314859	0.295829	0.927804	0.401103	-0.526701	0.0273854	0.900388	0.0486962	0.0199951	0.026425	-1.90584	-1.93227	0.469159	0.661646	0.892578	0.394722	-0.501639	-0.0418718	0.459767	3561.1	3052.72	4166.66	4060.08	2552.22	2524.38	2513.09	4057.83
P32969	12	12		749.03	60S ribosomal protein L9 OS=Homo sapiens GN=RPL9 PE=1 SV=1 - [RL9_HUMAN]																0.0180226	0.000955222	0.595337	0.017464	0.535841	0.129076	-0.406765	0.411145	0.991419	0.402212	0.468751	-0.0209411	-0.193079	-0.172138	0.716571	0.723539	0.732712	0.999869	0.0941921	0.0879199	-0.00627227	757907	654918	757243	756717	520723	570441	677840	989433
P52701	1	1		72.57	DNA mismatch repair protein Msh6 OS=Homo sapiens GN=MSH6 PE=1 SV=2 - [MSH6_HUMAN]								x	x							0.315978	0.900712	0.439958	0.248475	0.176625	1.24924	1.07262	7.59851e-06	0.450237	1.29309e-06	1.55554e-05	-0.310068	-1.90561	-1.59554	0.79646	0.80094	0.810413	0.999835	0.280248	0.0709839	-0.209264	0	815.042	1604.86	1424	993.453	429.857	392.05	1174.45
P49915	7	7		386.28	GMP synthase [glutamine-hydrolyzing] OS=Homo sapiens GN=GMPS PE=1 SV=1 - [GUAA_HUMAN]								x	x							0.07875	0.0251557	0.266473	0.554248	1.08022	0.604189	-0.476029	0.00163703	0.922519	0.00112964	0.002651	-0.406338	-1.87981	-1.47347	0.34167	0.269169	0.842167	0.563235	-0.59908	-0.267335	0.331745	49378.3	36871.5	58455.9	54885.9	27172.4	24164.8	25757.9	84692.1
P49721	1	1		45.82	Proteasome subunit beta type-2 OS=Homo sapiens GN=PSMB2 PE=1 SV=1 - [PSB2_HUMAN]			x	x			x		x	x						0.0275315	0.192843	0.00220654	0.079636	0.676053	1.55171	0.875657	0.000263686	0.011503	5.0692e-05	0.0543702	-1.02483	-1.84991	-0.825077	0.00288772	0.673485	0.00123187	0.00903235	-0.218703	-0.90037	-0.681667	7526.84	8271.03	12741.8	17866.1	5944.25	4257.83	4893.44	9840.35
Q96P70	2	2		140.3	Importin-9 OS=Homo sapiens GN=IPO9 PE=1 SV=3 - [IPO9_HUMAN]								x	x							0.113506	0.0608572	0.213321	0.866885	0.771334	0.56692	-0.204415	0.00102822	0.98454	0.00124262	0.000854106	-0.093741	-1.83338	-1.73964	0.624823	0.699605	0.983295	0.592705	-0.307511	-0.0371564	0.270355	12997.3	13082.1	18212.5	16490.4	10127.4	9164.56	9070.13	17644.4
Q9BTE6	2	2		58.81	Alanyl-tRNA editing protein Aarsd1 OS=Homo sapiens GN=AARSD1 PE=1 SV=2 - [AASD1_HUMAN]								x	x							0.316204	0.312564	0.36556	1	0.396315	0.396035	-0.000280723	1.57691e-05	0.683059	3.98267e-06	2.26203e-05	-0.249108	-1.82852	-1.57941	0.412159	0.567638	0.34908	0.919321	0.404369	0.389206	-0.0151627	6274.31	4177.35	6785.52	5157.55	4323.82	3951.91	2898.84	7088.98
P60709	74	41		4372.9	Actin, cytoplasmic 1 OS=Homo sapiens GN=ACTB PE=1 SV=1 - [ACTB_HUMAN]																0.0290924	0.00600432	0.0140072	0.991638	0.808694	0.778244	-0.0304501	0.00512868	0.96848	0.00734222	0.0043283	-0.0206027	-0.869829	-0.849227	0.00157984	0.0262194	0.000368674	0.179494	0.454903	0.742993	0.28809	2.55692e+07	2.66751e+07	2.98023e+07	2.75153e+07	2.54859e+07	2.27983e+07	1.61777e+07	2.72006e+07
Q9BV20	1	1		34.59	Methylthioribose-1-phosphate isomerase OS=Homo sapiens GN=MRI1 PE=1 SV=1 - [MTNA_HUMAN]								x	x							0.129103	0.084862	0.187438	0.959633	0.640505	0.570067	-0.0704376	2.13089e-05	0.955107	9.39374e-06	1.71571e-05	-0.14893	-1.82779	-1.67886	0.232967	0.172175	0.829982	0.418478	0.339686	0.102408	-0.237278	3351.02	4522.35	4441.37	4046.33	3963.94	2793.7	2536.28	4897.04
Q9UK76	1	1		50.11	Hematological and neurological expressed 1 protein OS=Homo sapiens GN=HN1 PE=1 SV=3 - [HN1_HUMAN]								x	x							0.437422	0.450344	0.482314	0.999329	0.220731	0.23801	0.0172789	0.000601136	0.63334	0.000242015	0.00187908	-0.334082	-1.82651	-1.49243	0.0623056	0.105064	0.9074	0.0456576	0.78207	-0.22286	-1.00493	34586.5	13586.4	18386.8	17648.5	20273.6	21890.6	15272.6	30084.1
Q9Y6E2	4	1		156.98	Basic leucine zipper and W2 domain-containing protein 2 OS=Homo sapiens GN=BZW2 PE=1 SV=1 - [BZW2_HUMAN]													x	x		0.303433	0.932938	0.243575	0.392702	0.036415	0.33116	0.294745	0.0768181	0.189613	0.0525601	0.737159	-0.418639	-0.555204	-0.136565	4.00928e-08	0.214975	1.76759e-09	3.8443e-08	-0.28172	-1.76776	-1.48604	6036	6005.7	6220.85	5655.04	8244.09	3826.05	3371.92	5313.56
Q96FJ0	2	2		124.5	AMSH-like protease OS=Homo sapiens GN=STAMBPL1 PE=1 SV=2 - [STALP_HUMAN]								x	x							0.0692021	0.0187281	0.254167	0.496319	1.03191	0.495679	-0.536231	0.031111	0.974036	0.0425739	0.0273524	-0.126506	-1.82451	-1.69801	0.12315	0.991468	0.147117	0.117342	-0.298728	1.07938	1.3781	2575.38	4726.96	6299.81	5461.34	3377.68	3320.21	4195.57	5998.2
P49841	2	2		67.21	Glycogen synthase kinase-3 beta OS=Homo sapiens GN=GSK3B PE=1 SV=2 - [GSK3B_HUMAN]								x	x							0.0534383	0.0128459	0.105757	0.708772	1.2513	0.803963	-0.447334	0.00819284	0.997148	0.00823291	0.00962079	-0.392268	-1.80922	-1.41695	0.335828	0.466828	0.930335	0.283879	-0.932643	-0.0902441	0.842399	8849.29	8743.26	8862.58	9537.1	5415.47	5209.31	6073.42	16472.4
O15523	14	1		896.2	ATP-dependent RNA helicase DDX3Y OS=Homo sapiens GN=DDX3Y PE=1 SV=2 - [DDX3Y_HUMAN]																0.121018	0.0604168	0.748719	0.29818	-0.270411	-0.0937988	0.176612	0.556054	0.995256	0.549804	0.604311	-0.00463132	-0.1443	-0.139668	4.99349e-05	0.637803	0.000103238	1.2767e-05	0.132035	-0.745135	-0.87717	13479	15239.3	13726.7	12606.8	14248.4	14046.4	14478.8	12462.9
Q8WXE1	1	1		38.68	ATR-interacting protein OS=Homo sapiens GN=ATRIP PE=1 SV=1 - [ATRIP_HUMAN]																0.0496543	0.0958411	0.455133	0.0108609	-0.351942	0.195708	0.54765	0.0297742	0.729848	0.0804371	0.0175081	-0.17736	0.402508	0.579868	0.00223391	0.511002	0.000771264	0.0105681	-0.24546	-0.887168	-0.641708	15396.7	10502.1	12272.4	13252.4	15628.5	14023.5	13110.6	11120
Q96BJ3	2	1		109.17	Axin interactor, dorsalization-associated protein OS=Homo sapiens GN=AIDA PE=1 SV=1 - [AIDA_HUMAN]																0.143251	0.445165	0.0742688	0.472183	0.21921	0.728565	0.509355	0.0199261	0.485884	0.00943051	0.0993836	0.218498	0.815003	0.596505	0.0572244	0.0303658	0.189654	0.618569	0.700584	0.358705	-0.34188	3953.68	3708.09	3565.8	2726.26	3539.73	3296.16	2776.21	1297.91
Q0D2K0	1	1		41.78	Magnesium transporter NIPA4 OS=Homo sapiens GN=NIPAL4 PE=1 SV=3 - [NIPA4_HUMAN]													x	x		0.019424	0.00158127	0.794112	0.0133011	-0.699587	-0.132875	0.566712	0.294873	0.250411	0.918306	0.469293	-0.546178	-0.219632	0.326546	4.29643e-06	0.000522965	1.80431e-07	0.00438415	-0.978446	-1.75022	-0.771774	110646	100233	104785	107365	150756	97744.5	76083.9	53817.2
P08123	16	16		782.53	Collagen alpha-2(I) chain OS=Homo sapiens GN=COL1A2 PE=1 SV=7 - [CO1A2_HUMAN]													x	x		0.279291	0.202697	0.552866	0.824816	-0.540408	-0.393714	0.146694	0.0032026	0.0268714	0.332223	0.00125838	-0.543208	0.269036	0.812244	1.03101e-10	0.0834643	2.05869e-12	4.0976e-11	-0.256579	-1.71546	-1.45888	79147.6	73127.3	64960.7	57025.7	61819.7	66798.7	121702	85744.2
Q92783	2	1		143.78	Signal transducing adapter molecule 1 OS=Homo sapiens GN=STAM PE=1 SV=3 - [STAM1_HUMAN]								x	x							0.0679448	0.0479151	0.0412649	0.962473	0.894515	1.012	0.117481	0.00252663	0.814257	0.00147113	0.00572656	-0.398251	-1.79136	-1.39311	0.0623986	0.0932549	0.946086	0.0496344	0.3648	-0.0976165	-0.462416	16718.5	10570.7	15284.4	11922.8	13808.2	7649.62	7417.03	17178.8
Q53H82	1	1		65.85	Beta-lactamase-like protein 2 OS=Homo sapiens GN=LACTB2 PE=1 SV=2 - [LACB2_HUMAN]																0.663773	0.741992	0.649755	0.976392	0.0790417	0.151053	0.0720117	0.0177161	0.564697	0.0727737	0.00873725	0.169787	-0.564299	-0.734086	0.000330437	0.000997245	0.000104971	0.611397	0.683425	0.83094	0.147515	8685.1	9715.94	10803.2	9813.13	9706.54	8454.13	8634.9	11112.9
Q9HAV4	3	3		187.88	Exportin-5 OS=Homo sapiens GN=XPO5 PE=1 SV=1 - [XPO5_HUMAN]		x		x	x			x	x							0.0292835	0.00972497	0.00850386	0.94955	1.29644	1.44149	0.14505	8.58074e-07	0.105051	5.25061e-08	2.90719e-06	-0.417075	-1.78767	-1.3706	0.777063	0.727228	0.909782	0.934465	0.205892	0.00234803	-0.203544	3812.93	3400.69	6591.2	5984.32	3017.2	2717.78	1413.45	4268.62
Q9P260	1	1		58.25	LisH domain and HEAT repeat-containing protein KIAA1468 OS=Homo sapiens GN=KIAA1468 PE=1 SV=2 - [K1468_HUMAN]								x	x							0.183729	0.153759	0.232494	0.994045	0.926356	0.898866	-0.0274896	0.0352702	0.99935	0.037014	0.0396549	-0.100606	-1.75729	-1.65668	0.700963	0.999724	0.705539	0.718961	-0.0215636	0.267988	0.289551	1231.35	980.432	1343.38	1400.36	866.911	756.75	857.105	1528.26
Q13057	1	1		39.95	Bifunctional coenzyme A synthase OS=Homo sapiens GN=COASY PE=1 SV=4 - [COASY_HUMAN]																0.700157	0.941107	0.827345	0.648554	-0.0751632	0.108681	0.183844	0.289487	0.780475	0.225035	0.548547	-0.1468	-0.362912	-0.216112	0.46486	0.379282	0.789177	0.76581	0.380832	0.120463	-0.260369	3897.71	8100.96	6239.89	5516.16	6950.31	4123.46	5416.84	4724.95
Q8TBC4	4	4		206.29	NEDD8-activating enzyme E1 catalytic subunit OS=Homo sapiens GN=UBA3 PE=1 SV=2 - [UBA3_HUMAN]								x	x							0.0843746	0.0393393	0.125252	0.915417	0.783616	0.665923	-0.117693	3.97421e-05	0.425893	8.82554e-06	0.000133328	-0.377302	-1.68328	-1.30598	0.52681	0.966996	0.630639	0.482087	-0.0871228	0.173426	0.260549	38000.9	32425.7	48357.6	40677.1	33331.3	26022.1	21979.7	52107.5
Q8WUJ3	1	1		52.42	Protein KIAA1199 OS=Homo sapiens GN=KIAA1199 PE=2 SV=2 - [K1199_HUMAN]													x	x		0.242746	0.5403	0.163606	0.639102	-0.582246	-0.824067	-0.241821	0.00162539	0.194307	0.024122	0.000465826	0.526772	-0.62405	-1.15082	1.59092e-07	0.490118	1.03012e-07	1.18027e-08	0.201271	-1.70442	-1.90569	1223.04	1681.24	988.91	1102.75	1330.95	1609.35	1714.52	1108.75
Q9NW64	1	1		30.08	Pre-mRNA-splicing factor RBM22 OS=Homo sapiens GN=RBM22 PE=1 SV=1 - [RBM22_HUMAN]								x	x							0.265005	0.280993	0.992183	0.279887	0.401162	0.0109587	-0.390203	0.000616602	0.503992	0.000214561	0.00267931	-0.523124	-1.68121	-1.15808	0.268863	0.29612	0.99795	0.269972	-0.806417	-0.256939	0.549478	5214.55	6083.78	7474.42	6145.48	3856.95	4024.42	6422.08	7790.73
Q4G176	3	3		170.1	Acyl-CoA synthetase family member 3, mitochondrial OS=Homo sapiens GN=ACSF3 PE=1 SV=3 - [ACSF3_HUMAN]			x	x												0.0491369	0.0439099	0.015478	0.77232	-0.815287	-1.03945	-0.224166	0.0279291	0.125854	0.0148824	0.513889	0.392795	0.687878	0.295083	0.0725937	0.0536767	0.902995	0.123985	0.43268	0.0993674	-0.333313	5504.51	5391.58	4093.19	3083.08	5675.48	5004.89	8658.14	3950.23
Q9NXR7	1	1		44.49	BRCA1-A complex subunit BRE OS=Homo sapiens GN=BRE PE=1 SV=2 - [BRE_HUMAN]																0.297991	0.22187	0.566347	0.840006	0.343737	0.219187	-0.12455	0.00756298	0.966279	0.0109127	0.00635079	0.0944333	-0.80789	-0.902324	0.0378283	0.638826	0.123549	0.0192404	0.397236	-0.656093	-1.05333	2673.14	4743	2772.57	4028.66	4530.01	3861.84	4131.97	3830.95
Q13895	1	1		67.8	Bystin OS=Homo sapiens GN=BYSL PE=1 SV=3 - [BYST_HUMAN]																0.142061	0.431065	0.0737152	0.483531	-0.271116	-0.538349	-0.267233	0.0630653	0.149054	0.0439503	0.764806	0.348509	0.539587	0.191079	0.100302	0.0808137	0.941586	0.149727	0.405354	0.0254092	-0.379945	4595.68	5957.5	4117.53	4348.45	4956.74	3677.8	6752.52	3170.77
P39687	5	3		211.92	Acidic leucine-rich nuclear phosphoprotein 32 family member A OS=Homo sapiens GN=ANP32A PE=1 SV=1 - [AN32A_HUMAN]								x	x							0.102523	0.0785414	0.100534	0.999082	0.678833	0.691825	0.0129926	0.000512531	0.405455	0.000156835	0.00288439	-0.521132	-1.67617	-1.15504	0.0135153	0.0462577	0.00622553	0.639922	-0.561053	-0.811611	-0.250559	70971.6	65696.1	84054.4	81457.3	62151.3	62959.7	47188.6	108311
Q14919	1	1		65.84	Dr1-associated corepressor OS=Homo sapiens GN=DRAP1 PE=1 SV=3 - [NC2A_HUMAN]								x	x							0.0755998	0.0254238	0.176423	0.71247	0.681686	0.507599	-0.174086	3.20619e-05	0.397207	6.60319e-06	0.00011008	-0.381243	-1.67328	-1.29204	0.0217068	0.0300303	0.966262	0.0174334	0.448502	-0.138822	-0.587324	12484.4	11218.5	14666.3	12265.3	13490.1	8308.42	10946.7	13162
Q9UDR5	2	2		95.63	Alpha-aminoadipic semialdehyde synthase, mitochondrial OS=Homo sapiens GN=AASS PE=1 SV=1 - [AASS_HUMAN]								x	x							0.0793807	0.0419049	0.985244	0.0851274	0.748853	0.118262	-0.630591	0.00698835	0.81809	0.00428129	0.0159345	-0.476368	-1.66637	-1.19	0.180895	0.978653	0.162665	0.226865	-0.166238	0.711618	0.877855	3086.69	2524.03	2603.07	2955.8	1055.92	1593.39	2408.19	3131.71
P25786	7	6		389.89	Proteasome subunit alpha type-1 OS=Homo sapiens GN=PSMA1 PE=1 SV=1 - [PSA1_HUMAN]													x	x		0.614701	0.607066	0.683309	0.998432	0.193327	0.132312	-0.0610155	0.000823694	0.00020769	0.169135	0.0221003	-0.548987	-0.223521	0.325466	0.00311394	0.245921	0.000849563	0.0370551	-0.510215	-1.66988	-1.15966	36481.7	23541.6	37068	39850.7	34913.9	29827.6	27100.3	63598.7
P63313	2	2		111.31	Thymosin beta-10 OS=Homo sapiens GN=TMSB10 PE=1 SV=2 - [TYB10_HUMAN]													x	x		0.06604	0.369316	0.200648	0.0166493	-0.241387	0.354548	0.595935	0.493913	0.845874	0.743207	0.425398	-0.224628	0.0802003	0.304828	0.00115986	0.323162	0.000302832	0.00954511	-0.504574	-1.66108	-1.15651	109451	73936.6	80815.1	72675	83457.5	103846	69553.8	93492.7
Q13555	6	1		265.94	Calcium/calmodulin-dependent protein kinase type II subunit gamma OS=Homo sapiens GN=CAMK2G PE=1 SV=3 - [KCC2G_HUMAN]																0.0905596	0.0456803	0.130546	0.93259	0.429036	0.335122	-0.0939136	0.0251134	0.119263	0.0130926	0.496509	-0.429569	-0.647244	-0.217675	0.0489171	0.024052	0.200222	0.533191	0.397391	0.234538	-0.162853	5391.36	5167.59	5504.63	3738.33	5341.46	3809.49	3272.67	5450.53
P02511	2	2		90.24	Alpha-crystallin B chain OS=Homo sapiens GN=CRYAB PE=1 SV=2 - [CRYAB_HUMAN]	x	x														0.0162884	0.0004099	0.041007	0.216488	1.00075	0.568888	-0.431858	0.0169082	0.0350885	0.0131292	0.848782	-0.439513	-0.541351	-0.101838	0.0773257	0.24152	0.635808	0.0439779	-0.236035	0.0946676	0.330703	14573.1	10277.4	17006.9	18319.1	11384.8	11358	8536.33	18352.6
P51911	1	1		32.98	Calponin-1 OS=Homo sapiens GN=CNN1 PE=1 SV=2 - [CNN1_HUMAN]																0.075252	0.0758292	0.0389636	0.868778	0.583762	0.756525	0.172764	0.000706187	0.293423	0.00019938	0.00609517	-0.290014	-0.974931	-0.684917	0.825015	0.83099	0.835703	0.999955	0.0645309	-0.150541	-0.215072	5044.91	6843.18	9926.34	8077.51	5308.5	5697.94	4170.45	8447.97
P22694	4	1		212.33	cAMP-dependent protein kinase catalytic subunit beta OS=Homo sapiens GN=PRKACB PE=1 SV=2 - [KAPCB_HUMAN]																0.33747	0.442173	0.303951	0.928486	0.254286	0.380894	0.126608	0.000819533	0.548573	0.000307999	0.00325988	-0.153016	-0.757824	-0.604808	0.297237	0.918156	0.24436	0.430406	0.065789	0.23597	0.170181	10471	9442.22	13950	11220.2	13327.3	8749.52	5562.2	10911.7
P30622	1	1		34.23	CAP-Gly domain-containing linker protein 1 OS=Homo sapiens GN=CLIP1 PE=1 SV=2 - [CLIP1_HUMAN]																0.0296322	0.13342	0.00267967	0.134785	0.388522	0.871626	0.483104	0.05717	0.0498768	0.0938089	0.969963	-0.513044	-0.452883	0.0601615	0.00273179	0.128997	0.000671675	0.065739	-0.436383	-0.916234	-0.479851	4586.07	3327.34	2634.66	4234.24	5218.72	3438.95	2658.17	4198.42
O00148	10	1		465.46	ATP-dependent RNA helicase DDX39A OS=Homo sapiens GN=DDX39A PE=1 SV=2 - [DX39A_HUMAN]			x	x				x	x							0.0433228	0.309821	0.00640519	0.114807	0.458078	1.22889	0.770816	8.20387e-06	0.560806	1.63185e-06	1.34363e-05	-0.233763	-1.66152	-1.42775	0.169828	0.109811	0.676003	0.4277	0.631745	-0.0392645	-0.67101	4022.87	2166.99	5899.42	5285.26	4180.73	2407.34	2154.87	3034.55
Q9BXW7	1	1		25.4	Cat eye syndrome critical region protein 5 OS=Homo sapiens GN=CECR5 PE=1 SV=1 - [CECR5_HUMAN]																0.0572372	0.0231122	0.982024	0.0524973	-1.03397	-0.236284	0.797682	0.895085	0.897612	0.999861	0.910688	0.130417	0.0407919	-0.0896249	0.429423	0.721845	0.792816	0.345003	0.214846	-0.217826	-0.432672	3476.56	2441.7	3574.14	3483	4192.85	2516.18	3429.1	2098.97
Q96F85	1	1		76.67	CB1 cannabinoid receptor-interacting protein 1 OS=Homo sapiens GN=CNRIP1 PE=1 SV=1 - [CNRP1_HUMAN]																0.0364111	0.968039	0.0136298	0.00833132	-0.0731748	0.629603	0.702778	0.467869	0.946661	0.421747	0.600005	-0.111158	-0.282985	-0.171828	0.380586	0.444373	0.358932	0.98577	0.647319	0.368716	-0.278603	10994.3	7187.1	7538.72	8562.11	8494.31	5847.59	5872.54	8205.07
Q8TDX7	2	2		30.98	Serine/threonine-protein kinase Nek7 OS=Homo sapiens GN=NEK7 PE=1 SV=1 - [NEK7_HUMAN]								x	x							0.145445	0.180731	0.112772	0.913845	0.541373	0.740208	0.198835	0.000127896	0.999117	9.91486e-05	0.000108201	-0.112228	-1.65295	-1.54072	0.00255762	0.00322159	0.977223	0.00199439	0.905103	-0.135943	-1.04105	10142.2	5347.62	8523.73	7281.96	10893	5944.45	4023.98	10447.7
Q9NZN8	1	1		49.59	CCR4-NOT transcription complex subunit 2 OS=Homo sapiens GN=CNOT2 PE=1 SV=1 - [CNOT2_HUMAN]																0.278671	0.830137	0.202514	0.444785	0.100387	0.279185	0.178798	0.238793	0.752234	0.491123	0.177109	-0.103585	0.180271	0.283855	0.421647	0.995118	0.465509	0.413213	0.0067425	-0.150681	-0.157423	20391.2	18398.4	13107.9	11425.1	14986.4	10353.3	18777.2	14987.1
Q96QR8	3	3		64.17	Transcriptional activator protein Pur-beta OS=Homo sapiens GN=PURB PE=1 SV=3 - [PURB_HUMAN]								x	x							0.0432301	0.00891538	0.805727	0.0569311	0.9862	0.218092	-0.768108	0.00911563	0.853013	0.0059603	0.0189886	-0.539507	-1.65269	-1.11318	0.18516	0.843181	0.33309	0.13405	-0.366459	0.415214	0.781673	23978.9	31087.7	32521	38615.6	16219.7	20295.4	23856.2	43976
Q9NYL2	1	1		39.15	Mitogen-activated protein kinase kinase kinase MLT OS=Homo sapiens GN=MLTK PE=1 SV=3 - [MLTK_HUMAN]								x	x				x	x		0.220984	0.231879	0.224928	0.988482	0.303476	0.473093	0.169617	0.0319751	0.855704	0.0218259	0.063713	-0.677966	-1.63838	-0.960412	0.0049414	0.265907	0.00146162	0.0538002	-0.30597	-1.20366	-0.897689	2393.37	2177.1	3188.06	2235.63	1952.81	2141.06	1655.31	2995.9
Q13564	4	4		209.54	NEDD8-activating enzyme E1 regulatory subunit OS=Homo sapiens GN=NAE1 PE=1 SV=1 - [ULA1_HUMAN]								x	x							0.118897	0.167267	0.0764833	0.837661	0.550015	0.876587	0.326572	0.0167391	0.854676	0.0111531	0.0342217	-0.396712	-1.63682	-1.2401	0.384075	0.304766	0.82008	0.639401	0.402951	-0.15346	-0.556411	16650.7	12217.3	16446.9	20001.7	14317.6	11109.8	5643.42	21946.7
P28072	3	3		162.5	Proteasome subunit beta type-6 OS=Homo sapiens GN=PSMB6 PE=1 SV=4 - [PSB6_HUMAN]													x	x		0.0731447	0.0420107	1	0.0620402	-0.422994	0.00689311	0.429887	0.0134712	0.00844692	0.81747	0.0403845	-0.517781	-0.0807607	0.43702	7.41596e-06	0.0170957	4.01727e-07	0.000326663	-0.636903	-1.64913	-1.01223	63511.4	46859.2	49702.2	63096	65984.6	69265.9	57630.1	54799.5
Q9Y285	2	2		105.87	Phenylalanine--tRNA ligase alpha subunit OS=Homo sapiens GN=FARSA PE=1 SV=3 - [SYFA_HUMAN]	x	x						x	x							0.0324931	0.00333798	0.334563	0.125208	1.00354	0.474061	-0.529477	0.00448987	0.95146	0.00356381	0.00690047	-0.289474	-1.63092	-1.34145	0.413457	0.691218	0.803976	0.330246	-0.287043	0.123867	0.41091	10447.5	8941.4	11315.8	14622	7389.12	8603.51	7782.36	14109.9
Q8N5K1	1	1		94.91	CDGSH iron-sulfur domain-containing protein 2 OS=Homo sapiens GN=CISD2 PE=1 SV=1 - [CISD2_HUMAN]																0.0961994	0.278723	0.0389686	0.466628	-0.392832	-0.693501	-0.300669	0.00174376	0.0109668	0.000716993	0.409634	0.524065	0.796746	0.27268	2.63568e-05	6.91716e-05	4.95504e-06	0.484212	0.765905	0.942193	0.176288	31814	51691.1	31928.9	31860.6	47147.4	38960.3	57224.7	33400.1
Q9BZE2	1	1		27.01	tRNA pseudouridine(38/39) synthase OS=Homo sapiens GN=PUS3 PE=1 SV=3 - [PUS3_HUMAN]	x	x											x	x		0.00494743	0.003574	0.0624357	3.08142e-05	-1.11146	0.860146	1.9716	0.441798	0.999198	0.47416	0.453247	-0.317279	0.255179	0.572458	0.00164032	0.82821	0.000845676	0.00336994	-0.245377	-1.63437	-1.38899	3083.85	2197.66	1838.35	2045.55	6639.13	3293.15	1477.52	1897.47
Q96T76	6	6		297	MMS19 nucleotide excision repair protein homolog OS=Homo sapiens GN=MMS19 PE=1 SV=2 - [MMS19_HUMAN]								x	x							0.0546864	0.0152619	0.087733	0.808626	0.859773	0.672976	-0.186796	4.82083e-05	0.71367	1.59199e-05	8.60573e-05	-0.276572	-1.61814	-1.34157	0.595689	0.899206	0.788432	0.524065	0.07015	-0.133874	-0.204024	17529.8	15361.4	18293.8	20631.1	15448.5	13512.3	13132.9	26023.3
P41208	1	1		96.06	Centrin-2 OS=Homo sapiens GN=CETN2 PE=1 SV=1 - [CETN2_HUMAN]																0.066967	0.0622183	0.867111	0.03186	0.359435	-0.0933182	-0.452754	0.0387684	0.920008	0.0644231	0.0297423	0.0592542	-0.659763	-0.719017	0.0336152	0.226533	0.0143391	0.36119	0.380683	0.693325	0.312641	16516.8	18654.5	17805.1	15201.2	15591.3	13034.4	18980.5	15887.8
Q6P3W7	1	1		35.92	SCY1-like protein 2 OS=Homo sapiens GN=SCYL2 PE=1 SV=1 - [SCYL2_HUMAN]								x	x							0.134587	0.467983	0.0669599	0.421622	0.666831	2.10962	1.44279	1.71526e-06	0.17732	1.43731e-07	5.06583e-06	-0.346527	-1.61383	-1.26731	0.00992927	0.462909	0.0548782	0.0038079	0.333994	-0.660013	-0.994007	1473.35	1226.86	1846.21	1963.26	1064.46	495.701	85.2253	1120.36
P05120	1	1		96.31	Plasminogen activator inhibitor 2 OS=Homo sapiens GN=SERPINB2 PE=1 SV=2 - [PAI2_HUMAN]								x	x							0.165038	0.262599	0.115231	0.81744	0.429632	0.739585	0.309953	0.00171706	0.454437	0.000632794	0.00943641	-0.395542	-1.57698	-1.18144	0.139689	0.16782	0.131493	0.989632	0.840145	0.917734	0.0775889	15861	19324.4	22077.8	16485.6	11493	8980.16	12389.3	16727.3
Q7LBR1	1	1		35.82	Charged multivesicular body protein 1b OS=Homo sapiens GN=CHMP1B PE=1 SV=1 - [CHM1B_HUMAN]																0.41356	0.352375	0.930727	0.616103	-0.258351	0.00960622	0.267957	0.0538358	0.988253	0.0672078	0.0506313	-0.215505	0.496363	0.711869	0.272122	0.909372	0.220081	0.406832	-0.100086	-0.778561	-0.678475	3706.41	2648.29	3320.91	3763.39	3950.3	4542.04	2825.43	3503.8
O60784	1	1		71.13	Target of Myb protein 1 OS=Homo sapiens GN=TOM1 PE=1 SV=2 - [TOM1_HUMAN]								x	x							0.0942834	0.0410608	0.203891	0.786353	0.758939	0.519382	-0.239557	0.00320556	0.838148	0.00196413	0.0068885	-0.405218	-1.57227	-1.16705	0.0597463	0.685434	0.170034	0.0334448	-0.370847	0.515421	0.886269	5187	5831.76	8057.42	8513.28	5600.32	4967.59	4232.08	11159.2
Q96FZ7	1	1		73.66	Charged multivesicular body protein 6 OS=Homo sapiens GN=CHMP6 PE=1 SV=3 - [CHMP6_HUMAN]																0.297033	0.214294	0.662883	0.741155	-0.57541	-0.306111	0.269299	0.00136651	0.921708	0.000935213	0.00220659	0.037222	0.766084	0.728862	0.510981	0.998156	0.509356	0.543837	0.00316666	-0.250797	-0.253964	11396.2	7059.95	7201.72	5687.48	11962.5	10990.5	8278.19	8310.59
Q02750	8	4		512.95	Dual specificity mitogen-activated protein kinase kinase 1 OS=Homo sapiens GN=MAP2K1 PE=1 SV=2 - [MP2K1_HUMAN]								x	x							0.0735834	0.0454541	0.0583141	0.997485	0.967617	0.88741	-0.0802079	0.000446997	0.0918533	9.32161e-05	0.0125137	-0.700796	-1.57168	-0.87088	0.491303	0.740817	0.843234	0.409704	-0.181755	0.125073	0.306828	17969.7	8712.47	20393.3	25489.9	12316.7	12651.6	6309.2	27023.8
P54802	3	3		181.53	Alpha-N-acetylglucosaminidase OS=Homo sapiens GN=NAGLU PE=1 SV=2 - [ANAG_HUMAN]	x	x						x	x							0.0439483	0.00746671	0.564114	0.107505	1.13771	0.327885	-0.809821	0.0108169	0.755464	0.00620536	0.0286203	-0.534634	-1.53247	-0.997834	0.281478	0.977152	0.348103	0.256781	-0.301766	0.32318	0.624945	5929.71	5745.57	7674.75	9883.23	4712.71	4623.41	4225.82	11984.5
Q9BRF8	2	2		31.7	Calcineurin-like phosphoesterase domain-containing protein 1 OS=Homo sapiens GN=CPPED1 PE=1 SV=3 - [CPPED_HUMAN]								x	x							0.252343	0.295368	0.24013	0.966262	0.367523	0.520245	0.152722	0.000218299	0.914578	0.000122425	0.000297628	-0.166771	-1.52864	-1.36187	0.474698	0.942782	0.607542	0.415904	0.213192	-0.775396	-0.988587	11735.2	13057.2	15662.1	14440.9	11757.4	6409.93	5807.73	11251.5
Q3KQU3	1	1		62.83	MAP7 domain-containing protein 1 OS=Homo sapiens GN=MAP7D1 PE=1 SV=1 - [MA7D1_HUMAN]								x	x							0.0885808	0.0412722	0.140889	0.89691	0.667844	0.492871	-0.174973	0.000821078	0.964412	0.000608118	0.00107734	-0.225344	-1.51121	-1.28587	0.139896	0.638886	0.0865235	0.392924	0.164039	0.774808	0.610769	5297.42	5427.55	5966.42	6506.35	5029.6	4455.03	4293.21	10786.3
Q10567	11	4		497.65	AP-1 complex subunit beta-1 OS=Homo sapiens GN=AP1B1 PE=1 SV=2 - [AP1B1_HUMAN]																0.0207	0.00658662	0.0027984	0.798885	0.668167	0.792768	0.124602	0.000908986	0.335498	0.000275554	0.00686614	-0.21937	-0.709117	-0.489747	0.135944	0.122203	0.172997	0.97922	-0.320364	-0.309809	0.010556	46906	33663.4	51370.9	52663.2	45717.2	43531.9	27512.2	51691.7
Q15814	2	2		79.37	Tubulin-specific chaperone C OS=Homo sapiens GN=TBCC PE=1 SV=2 - [TBCC_HUMAN]								x	x							0.0706971	0.0208248	0.194245	0.624604	1.15618	0.617581	-0.538596	0.00117359	0.14576	0.000309512	0.0232854	-0.695819	-1.50407	-0.808246	0.455335	0.545313	0.972386	0.415682	-0.286982	0.145854	0.432836	12150.1	11403.3	19135.5	24210.7	10175.7	8734.04	6410.47	28343.6
Q8TF05	1	1		77.05	Serine/threonine-protein phosphatase 4 regulatory subunit 1 OS=Homo sapiens GN=PPP4R1 PE=1 SV=1 - [PP4R1_HUMAN]								x	x							0.0701992	0.306785	0.0188373	0.266647	1.0339	1.71971	0.685803	7.35558e-05	0.990823	6.3591e-05	4.81099e-05	0.0867518	-1.5035	-1.59025	0.47499	0.426569	0.583172	0.961262	0.45016	0.217873	-0.232288	2229.89	3901.98	3579.02	3116.22	1926.18	731.723	214.197	1436.09
Q9GZS3	4	4		334.55	WD repeat-containing protein 61 OS=Homo sapiens GN=WDR61 PE=1 SV=1 - [WDR61_HUMAN]								x	x							0.0644243	0.0156503	0.295807	0.397839	1.07305	0.521516	-0.55153	0.00990357	0.999989	0.0107392	0.0108409	-0.252104	-1.5003	-1.2482	0.115574	0.626985	0.0688982	0.34392	0.253928	0.663171	0.409243	76576.9	84304.3	92802	92920.4	55396.9	59080.3	68871.3	101439
O00625	1	1		69.74	Pirin OS=Homo sapiens GN=PIR PE=1 SV=1 - [PIR_HUMAN]								x	x							0.307267	0.405553	0.27337	0.925263	0.270269	0.378656	0.108387	0.000753339	0.997845	0.000683983	0.000786289	-0.0613593	-1.50023	-1.43888	0.312114	0.910665	0.457164	0.255917	-0.352722	0.250392	0.603114	1299.48	1528.99	1651.07	1221.53	1352.1	808.723	991.41	2068.66
Q8TEX9	5	5		247.29	Importin-4 OS=Homo sapiens GN=IPO4 PE=1 SV=2 - [IPO4_HUMAN]								x	x							0.0843746	0.126804	0.0391652	0.731428	0.564325	0.85901	0.294685	1.30133e-06	0.300994	1.20587e-07	2.13944e-06	-0.265007	-1.49882	-1.23381	0.312274	0.991296	0.359357	0.299819	-0.0012124	-0.251828	-0.250616	16423.5	15626.8	20393.8	19795.7	15647.3	10532.7	8515.43	22940.7
Q9Y263	3	3		155.08	Phospholipase A-2-activating protein OS=Homo sapiens GN=PLAA PE=1 SV=2 - [PLAP_HUMAN]								x	x							0.112837	0.0907819	0.112371	0.998568	0.715547	0.728524	0.0129772	6.85176e-05	0.240994	1.32327e-05	0.000492784	-0.446009	-1.49287	-1.04686	0.637474	0.998121	0.633823	0.669594	-0.0190307	-0.134313	-0.115282	34305.8	26853.7	36907.8	38158.2	23341.3	16842.8	14270.9	43707.9
P49207	1	1		42.83	60S ribosomal protein L34 OS=Homo sapiens GN=RPL34 PE=1 SV=3 - [RL34_HUMAN]													x	x		0.151678	0.999319	0.12683	0.134434	0.124787	0.706841	0.582054	0.057447	0.0368323	0.775958	0.163314	-0.694414	-0.166396	0.528019	5.54614e-05	0.527751	1.2419e-05	0.000153035	-0.321479	-1.57597	-1.25449	20727	5880.21	34827.4	26394.7	41699.5	25141.5	27813.2	11349.7
Q17RC7	1	1		29.03	Exocyst complex component 3-like protein 4 OS=Homo sapiens GN=EXOC3L4 PE=2 SV=2 - [EX3L4_HUMAN]													x	x		0.123423	0.0806727	0.964483	0.174673	-0.554972	-0.125828	0.429144	0.0775517	0.138109	0.0635109	0.882047	-0.556799	-0.644317	-0.087518	1.51197e-06	0.000513312	4.44056e-08	0.000813407	-0.777113	-1.555	-0.777887	13306.3	12549.2	10507.9	10510.1	19635.3	8237.81	9666.73	13655.2
Q9P2I0	1	1		52.99	Cleavage and polyadenylation specificity factor subunit 2 OS=Homo sapiens GN=CPSF2 PE=1 SV=2 - [CPSF2_HUMAN]																0.568388	0.912591	0.729243	0.501132	-0.106516	0.0909111	0.197427	0.100064	0.0706768	0.232392	0.830156	-0.416699	-0.316327	0.100372	8.84191e-05	0.0118132	9.12323e-06	0.0146418	-0.493733	-0.985824	-0.492091	42399.4	29770.4	33174.9	36608.5	35054.2	25715.2	32785.6	32295.5
Q96KA5	1	1		41.88	Cleft lip and palate transmembrane protein 1-like protein OS=Homo sapiens GN=CLPTM1L PE=1 SV=1 - [CLP1L_HUMAN]																0.0965567	0.75417	0.149576	0.041909	0.0861163	-0.468596	-0.554712	0.124312	0.0778876	0.486098	0.547654	0.50658	0.364339	-0.142241	0.00657412	0.484181	0.00244964	0.0343259	0.189956	0.640646	0.45069	5964.82	9451.95	7499.9	9247.2	8771.36	9412.18	10881.8	9264.09
P52788	7	7		454.92	Spermine synthase OS=Homo sapiens GN=SMS PE=1 SV=2 - [SPSY_HUMAN]								x	x							0.0665482	0.0420266	0.0436591	0.983067	0.719301	0.749386	0.0300851	3.99242e-05	0.670355	1.20182e-05	7.50542e-05	-0.254289	-1.47395	-1.21966	0.499704	0.920716	0.433008	0.663826	-0.0557069	-0.222195	-0.166488	75194.5	67107.8	103525	99069.4	69753.9	54912.6	39837.2	125508
Q9NRJ5	1	1		42.15	Poly(A) polymerase beta OS=Homo sapiens GN=PAPOLB PE=2 SV=1 - [PAPOB_HUMAN]													x	x		0.191897	0.313866	0.138259	0.81245	0.235637	1.08806	0.852422	0.187565	0.13103	0.7078	0.489089	-0.796304	-0.291728	0.504577	0.0304426	0.942193	0.0229826	0.0462649	-0.263263	-1.55412	-1.29086	2768.16	934.581	1884.49	1785.05	2811.58	888.377	1278.14	1615.29
P62256	1	1		28.62	Ubiquitin-conjugating enzyme E2 H OS=Homo sapiens GN=UBE2H PE=1 SV=1 - [UBE2H_HUMAN]								x	x							0.282369	0.467076	0.219023	0.810265	0.594399	1.27963	0.685233	0.0200634	0.418067	0.00915335	0.120426	-0.404533	-1.46779	-1.06326	0.513935	0.433224	0.762717	0.846111	0.388017	-0.384232	-0.77225	2663.93	1239.7	3233.43	2151.55	2590.75	1202.28	206.336	1108.29
Q96GG9	2	2		105.16	DCN1-like protein 1 OS=Homo sapiens GN=DCUN1D1 PE=1 SV=1 - [DCNL1_HUMAN]								x	x							0.0807158	0.028411	0.694401	0.201286	0.845373	0.190464	-0.654909	0.00156294	0.999778	0.00156329	0.00163478	-0.102032	-1.4667	-1.36466	0.768477	0.961854	0.868368	0.722878	0.281244	-0.189946	-0.471191	13368.7	17308.7	16888.2	13253.1	7617.81	8865.35	8469.92	16538
Q8WXF7	2	2		126.45	Atlastin-1 OS=Homo sapiens GN=ATL1 PE=1 SV=1 - [ATLA1_HUMAN]																0.0243904	0.0109724	0.768639	0.0040116	0.473908	-0.143101	-0.617009	0.345724	0.94501	0.46371	0.305129	0.00176303	-0.363915	-0.365678	0.0144948	0.0245222	0.0099244	0.913085	0.491506	0.59417	0.102664	6697.06	7593.95	6364.25	6789.62	5380.03	7182.55	8778.27	7532.53
Q9H0W9	1	1		26.82	Ester hydrolase C11orf54 OS=Homo sapiens GN=C11orf54 PE=1 SV=1 - [CK054_HUMAN]								x	x							0.259802	0.294251	0.255617	0.976611	0.605348	0.817572	0.212224	0.00143806	0.725083	0.000710534	0.00393937	-0.235796	-1.46582	-1.23003	0.019417	0.0278659	0.958708	0.0151918	0.479727	-0.0879114	-0.567638	2978.4	1560.57	3265.15	2014.94	2743.5	1998.57	790.489	2619.33
P68366	38	2		2190.29	Tubulin alpha-4A chain OS=Homo sapiens GN=TUBA4A PE=1 SV=1 - [TBA4A_HUMAN]								x	x							0.114367	0.051519	0.384246	0.595144	0.730542	0.408474	-0.322067	0.00163302	0.998125	0.00156791	0.00178541	-0.0990684	-1.45844	-1.35937	0.598504	0.969975	0.698104	0.554425	0.0130473	0.209474	0.196426	11104.5	10175	10975.5	13763.9	9115.6	7629.85	7293.93	18111.1
P31350	3	3		164.57	Ribonucleoside-diphosphate reductase subunit M2 OS=Homo sapiens GN=RRM2 PE=1 SV=1 - [RIR2_HUMAN]								x	x							0.378555	0.356129	0.466462	0.994182	0.255838	0.211948	-0.0438901	5.04061e-07	0.00299851	1.74377e-05	1.38196e-08	0.954809	-1.45275	-2.40756	0.0266095	0.423587	0.153779	0.0112017	0.468839	-0.871082	-1.33992	30753.8	36686	30576.3	25287.7	34800.2	20343.3	17731.7	27228.4
Q96KG9	1	1		41.21	N-terminal kinase-like protein OS=Homo sapiens GN=SCYL1 PE=1 SV=1 - [NTKL_HUMAN]													x	x		0.0245862	0.0335124	0.34705	0.00230142	-0.814472	0.267853	1.08232	0.421168	0.947066	0.548721	0.37779	-0.222144	0.196326	0.41847	4.48552e-05	0.859158	1.61478e-05	5.36584e-05	-0.145109	-1.54997	-1.40486	8597.11	4878.6	7905.88	8717.17	8567.16	8290.9	5979.02	3392.85
O15355	2	2		77.1	Protein phosphatase 1G OS=Homo sapiens GN=PPM1G PE=1 SV=1 - [PPM1G_HUMAN]													x	x		0.0565385	0.203951	0.0127882	0.293615	0.326465	0.83668	0.510215	0.737811	0.800191	0.988692	0.730193	-0.13901	0.0283382	0.167348	6.37963e-05	0.779734	2.05025e-05	9.68861e-05	-0.143574	-1.54164	-1.39807	29402.3	25255	30130.5	25003.5	32748.6	23507.7	22109.9	27417.9
P30566	1	1		62.79	Adenylosuccinate lyase OS=Homo sapiens GN=ADSL PE=1 SV=2 - [PUR8_HUMAN]													x	x		0.0617127	0.762181	0.0178956	0.068836	0.132594	0.876284	0.74369	0.625894	0.63387	0.999558	0.670268	-0.301837	-0.0597867	0.242051	0.00252083	0.708115	0.00111807	0.00721753	-0.323124	-1.53966	-1.21653	6976.23	4016.55	5095.07	5170.14	6641.56	5895.8	2665.23	4638.66
Q9UMY4	3	2		132.23	Sorting nexin-12 OS=Homo sapiens GN=SNX12 PE=1 SV=3 - [SNX12_HUMAN]								x	x							0.132319	0.0843622	0.208339	0.938262	0.782901	0.598882	-0.184019	3.81653e-05	0.141481	5.62674e-06	0.000396288	-0.45057	-1.45242	-1.00185	0.132023	0.780598	0.0878213	0.283114	0.0938118	0.761548	0.667737	18005.8	24713.3	34171.8	39129.1	15854	11601.1	13743.2	34456.1
Q96EY8	1	1		70.42	Cob(I)yrinic acid a,c-diamide adenosyltransferase, mitochondrial OS=Homo sapiens GN=MMAB PE=1 SV=1 - [MMAB_HUMAN]																0.0731447	0.0374162	0.0717363	0.991236	-0.897226	-0.8798	0.0174264	0.139344	0.348643	0.096145	0.693693	0.247062	0.475923	0.228861	0.171183	0.813212	0.331275	0.119969	0.107616	-0.353065	-0.460681	2462.15	4186.6	2492.27	2938.47	4454.78	3174.73	3501.49	2615.39
Q96CT7	1	1		65.57	Coiled-coil domain-containing protein 124 OS=Homo sapiens GN=CCDC124 PE=1 SV=1 - [CC124_HUMAN]																0.809464	0.780764	0.89796	0.982024	-0.150355	-0.13033	0.0200242	0.011534	0.48921	0.00517332	0.0586153	0.135943	0.4204	0.284458	0.145378	0.593038	0.442194	0.0892702	0.214169	-0.277447	-0.491616	21429.8	23078.9	18947	19180.3	25288.2	19086	26860.6	15149
Q71U36	48	2		2944.2	Tubulin alpha-1A chain OS=Homo sapiens GN=TUBA1A PE=1 SV=1 - [TBA1A_HUMAN]																0.0757324	0.0458857	0.0638162	0.999622	1.979	1.60494	-0.374065	0.0953662	0.876208	0.0706958	0.169844	-0.448583	-1.36971	-0.921123	0.345681	0.896713	0.514919	0.283581	-0.189672	0.262767	0.452439	124162	21915.1	157253	244293	41979.2	46766.9	7286.51	126100
Q9H6E4	1	1		49.75	Coiled-coil domain-containing protein 134 OS=Homo sapiens GN=CCDC134 PE=1 SV=1 - [CC134_HUMAN]																0.47763	0.776107	0.774111	0.402401	0.108959	-0.117947	-0.226906	0.791853	0.789626	0.99772	0.836373	0.129344	0.0563425	-0.0730013	0.0204677	0.0257125	0.0178172	0.984621	0.620761	0.64847	0.0277089	19277.4	20745.6	20814.9	14691.4	14656.1	11815.4	15540.1	20636.6
Q16204	1	1		49.85	Coiled-coil domain-containing protein 6 OS=Homo sapiens GN=CCDC6 PE=1 SV=2 - [CCDC6_HUMAN]																0.571176	0.63028	0.985097	0.571572	0.190865	0.0470214	-0.143844	0.112189	0.55868	0.381079	0.0693324	-0.229601	0.224272	0.453873	0.000785929	0.481553	0.00370896	0.000233958	-0.153477	0.885312	1.03879	2788.06	3831.44	2119.8	3375.75	3185.37	3904.63	2612.28	4011.75
Q63ZY3	2	2		120.32	KN motif and ankyrin repeat domain-containing protein 2 OS=Homo sapiens GN=KANK2 PE=1 SV=1 - [KANK2_HUMAN]								x	x							0.132355	0.0681864	0.351524	0.714603	0.660482	0.349169	-0.311312	0.000129696	0.259964	2.83956e-05	0.000991767	-0.433502	-1.44356	-1.01006	0.0722084	0.729979	0.0434843	0.185483	0.153944	0.541862	0.387918	12733.1	11719.8	20710.3	15201.3	14170.3	12269.3	9594.5	22036.1
Q9UBC2	1	1		37.36	Epidermal growth factor receptor substrate 15-like 1 OS=Homo sapiens GN=EPS15L1 PE=1 SV=1 - [EP15R_HUMAN]													x	x		0.0530001	0.105442	0.0122652	0.459738	0.405591	0.682597	0.277007	0.056052	0.0876597	0.933328	0.0506237	-0.688662	0.187446	0.876108	2.70819e-05	0.0155306	2.08194e-06	0.00232599	-0.623948	-1.50697	-0.883022	2933.73	1966.14	3356.45	2821.44	2768.57	2807.77	1736.29	2301.55
P39059	2	1		109.23	Collagen alpha-1(XV) chain OS=Homo sapiens GN=COL15A1 PE=1 SV=2 - [COFA1_HUMAN]																0.148996	0.281936	0.0914229	0.721743	-1.24768	-1.56847	-0.320794	0.000121176	0.327046	0.000709629	2.86156e-05	-0.209306	0.797238	1.00654	0.306687	0.673269	0.225853	0.67577	-0.136618	-0.470493	-0.333875	19063.6	15488.5	15643.5	14152.9	17215	15465.2	12166.9	16951.8
Q9NP97	3	2		138.66	Dynein light chain roadblock-type 1 OS=Homo sapiens GN=DYNLRB1 PE=1 SV=3 - [DLRB1_HUMAN]								x	x							0.0908496	0.0464464	0.129926	0.936281	0.759097	0.620621	-0.138476	0.000510668	0.997123	0.000440606	0.000517441	-0.0902425	-1.43789	-1.34765	0.572606	0.826239	0.494674	0.842815	0.150639	0.209124	0.0584845	36654.8	33146.4	50033.6	40411.4	32945.4	25650.4	18682.4	42542
Q12800	2	2		36.73	Alpha-globin transcription factor CP2 OS=Homo sapiens GN=TFCP2 PE=1 SV=2 - [TFCP2_HUMAN]								x	x			x		x	x	0.227878	0.150877	0.505314	0.780306	0.539073	0.284216	-0.254858	0.00479564	0.828992	0.00295662	0.0106657	-0.205324	-1.43037	-1.22505	0.000621263	0.0362265	0.00010674	0.04951	1.06461	1.92458	0.859968	2956.16	3165.78	4481	2752.17	3181.7	3222.72	2816.91	4152.43
Q9UI10	1	1		46.93	Translation initiation factor eIF-2B subunit delta OS=Homo sapiens GN=EIF2B4 PE=1 SV=2 - [EI2BD_HUMAN]			x	x				x	x							0.0300089	0.0507838	0.00334397	0.336372	1.65305	2.17541	0.522363	0.00198985	0.971691	0.0016443	0.00273202	-0.213089	-1.42888	-1.21579	0.665066	0.956025	0.784286	0.613118	-0.190632	0.0961679	0.2868	13423.2	2479.94	23290.9	20397.4	5574.65	6212.57	1371.32	12833.6
Q6IA86	1	1		25.28	Elongator complex protein 2 OS=Homo sapiens GN=ELP2 PE=1 SV=2 - [ELP2_HUMAN]	x	x						x	x							0.0364111	0.00692658	0.032862	0.888262	1.01542	0.85002	-0.165403	0.00294703	0.978345	0.00395562	0.00254413	-0.106306	-1.42514	-1.31883	0.774679	0.931602	0.723837	0.910685	-0.222311	-0.401553	-0.179243	2913.95	1456.14	3127.19	3369.98	1953.6	2585.93	1140.78	2610.68
O00487	2	2		103.33	26S proteasome non-ATPase regulatory subunit 14 OS=Homo sapiens GN=PSMD14 PE=1 SV=1 - [PSDE_HUMAN]	x	x						x	x							0.0206242	0.0010885	0.301634	0.0598825	1.19443	0.437892	-0.756542	0.0079438	0.935557	0.00607993	0.012915	-0.341745	-1.41677	-1.07503	0.0623056	0.999974	0.0665672	0.0656691	0.113136	0.813704	0.700568	40282.2	34303.2	42408	47272.8	23419	27198.5	27480.2	64437.3
P23588	4	4		128.68	Eukaryotic translation initiation factor 4B OS=Homo sapiens GN=EIF4B PE=1 SV=2 - [IF4B_HUMAN]													x	x		0.0292339	0.931428	0.00492323	0.0102848	0.049153	0.645871	0.596718	0.480425	0.41043	0.803346	0.808821	-0.30096	-0.170702	0.130258	0.000228897	0.579876	6.59955e-05	0.000702357	-0.318643	-1.49156	-1.17292	39912.3	30346.9	33952.2	38169.1	43403	46186.2	28345.5	31171.8
Q92499	22	22		1090.18	ATP-dependent RNA helicase DDX1 OS=Homo sapiens GN=DDX1 PE=1 SV=2 - [DDX1_HUMAN]																0.008045	0.00258705	0.00013956	0.271366	0.219476	0.313487	0.0940114	0.0173603	0.0114614	0.0472546	0.846485	-0.125507	-0.101305	0.0242019	0.00047471	0.323663	0.00357015	0.000111632	0.0939503	-0.230157	-0.324107	331771	313500	342079	324984	309554	302322	286249	376165
Q9UBI1	1	1		83.99	COMM domain-containing protein 3 OS=Homo sapiens GN=COMMD3 PE=1 SV=1 - [COMD3_HUMAN]																0.0887009	0.0311205	0.363444	0.483616	0.552418	0.303795	-0.248624	0.0022332	0.667111	0.00106567	0.00724636	-0.15188	-0.706628	-0.554749	0.54484	0.464361	0.820733	0.820781	0.179647	0.102246	-0.0774005	6871.23	6846.06	5979.06	5739.73	6521.22	4669.2	4313.25	5675.86
Q96D46	1	1		67.92	60S ribosomal export protein NMD3 OS=Homo sapiens GN=NMD3 PE=1 SV=1 - [NMD3_HUMAN]													x	x		0.0554775	0.999321	0.0250247	0.026796	-0.181191	0.935001	1.11619	0.304874	0.956823	0.272734	0.40265	-0.393077	-0.607322	-0.214244	2.06641e-05	0.931332	1.71286e-05	7.66593e-06	0.0789703	-1.48941	-1.56838	5092.72	3271.43	3347.51	4208.09	7110.5	6084.54	3456.09	4452.43
O75122	2	1		73.26	CLIP-associating protein 2 OS=Homo sapiens GN=CLASP2 PE=1 SV=2 - [CLAP2_HUMAN]								x	x							0.0984608	0.0426519	0.236495	0.743363	0.652652	0.436085	-0.216568	0.000318749	0.57616	0.000112809	0.00106769	-0.307876	-1.41155	-1.10368	0.0954914	0.132066	0.080955	0.963485	0.415095	0.475822	0.0607279	15847.6	17016.2	19071	19345	15155.2	11858.2	9446.27	21304.2
Q9H6B4	1	1		40.45	CXADR-like membrane protein OS=Homo sapiens GN=CLMP PE=1 SV=1 - [CLMP_HUMAN]								x	x							0.329081	0.252095	0.605331	0.84546	0.384945	0.258902	-0.126042	0.00340517	0.464552	0.00135035	0.0187557	-0.513263	-1.409	-0.89574	0.265517	0.480309	0.815228	0.198063	-0.517699	0.0171204	0.534819	51024.5	46422.8	70776.7	75117.7	49934.2	39267.5	38990.6	72312.6
Q9H7D7	2	2		63.82	WD repeat-containing protein 26 OS=Homo sapiens GN=WDR26 PE=1 SV=3 - [WDR26_HUMAN]								x	x							0.0554775	0.0256286	0.0407787	0.99993	0.735425	0.776442	0.0410174	0.00196625	0.096739	0.000555909	0.0619059	-0.698822	-1.40505	-0.706226	0.573461	0.668306	0.531646	0.972703	-0.190863	-0.298442	-0.107579	7657.51	9816.05	13129.3	13945.4	9540.79	7039.02	7127.45	10827.4
P84085	9	2		563.96	ADP-ribosylation factor 5 OS=Homo sapiens GN=ARF5 PE=1 SV=2 - [ARF5_HUMAN]								x	x							0.387371	0.660308	0.31196	0.772174	0.162452	0.371639	0.209187	9.91048e-06	0.264606	1.3778e-06	3.73145e-05	-0.337607	-1.40217	-1.06456	0.77293	0.846032	0.978929	0.737096	-0.0161283	-0.206789	-0.190661	11284.8	13037.3	20102.9	16917.3	15044.8	10808.2	7397.69	14511.9
P20936	2	2		122.74	Ras GTPase-activating protein 1 OS=Homo sapiens GN=RASA1 PE=1 SV=1 - [RASA1_HUMAN]								x	x							0.203784	0.737929	0.128542	0.384897	0.104381	0.571041	0.46666	6.30884e-05	0.469741	1.60984e-05	0.000211712	-0.260387	-1.40081	-1.14042	0.00607425	0.0814557	0.220587	0.00180784	0.42414	-0.379865	-0.804005	11840.6	9242.57	12633.8	9066.25	15062.8	7266.37	4496.07	8799.27
Q2TAA2	2	2		85.93	Isoamyl acetate-hydrolyzing esterase 1 homolog OS=Homo sapiens GN=IAH1 PE=1 SV=1 - [IAH1_HUMAN]								x	x							0.0706971	0.0212087	0.18012	0.657063	0.835356	0.471081	-0.364275	0.00555896	0.962292	0.00457819	0.00815982	-0.236671	-1.40037	-1.1637	0.101305	0.996039	0.0999087	0.117106	-0.0489158	0.570237	0.619153	16216.5	19540.1	21779.8	26725.3	16726.9	17479.9	17169.2	36528
Q8TDD1	4	4		200.3	ATP-dependent RNA helicase DDX54 OS=Homo sapiens GN=DDX54 PE=1 SV=2 - [DDX54_HUMAN]																0.0367508	0.0312769	0.674298	0.00772142	0.568492	-0.232884	-0.801376	0.00125527	0.355305	0.000406161	0.0091899	0.306907	0.950244	0.643337	1.79043e-05	0.933655	1.43237e-05	6.52315e-06	-0.0506108	0.714973	0.765584	16453	13989.8	10748.3	20168.2	9194.66	16312	24007.5	17855.8
P05455	10	9		511.28	Lupus La protein OS=Homo sapiens GN=SSB PE=1 SV=2 - [LA_HUMAN]								x	x							0.0779297	0.0555919	0.0570821	0.983985	0.660756	0.72478	0.0640239	8.27069e-06	0.0327893	6.82137e-07	0.000194512	-0.502348	-1.39919	-0.896842	0.0295251	0.986477	0.0261628	0.036599	-0.0166888	-0.313997	-0.297308	132031	118755	177863	179235	133049	104255	75137.5	172039
Q68EM7	2	2		121.59	Rho GTPase-activating protein 17 OS=Homo sapiens GN=ARHGAP17 PE=1 SV=1 - [RHG17_HUMAN]								x	x				x	x		0.0720092	0.0211429	0.224257	0.574912	1.04146	0.57659	-0.464871	0.00556351	0.967947	0.0079698	0.00468173	-0.112739	-1.38809	-1.27535	0.00647848	0.939114	0.0045786	0.00995073	-0.0176405	1.54084	1.55848	9360.9	9884.56	13414.4	12996.7	6862.11	7106.02	7585.12	18183.4
P11172	2	2		103.37	Uridine 5'-monophosphate synthase OS=Homo sapiens GN=UMPS PE=1 SV=1 - [UMPS_HUMAN]								x	x							0.187454	0.13791	0.293304	0.947679	0.426657	0.331811	-0.094846	1.61939e-05	0.813316	4.9635e-06	1.77216e-05	-0.139012	-1.38246	-1.24345	0.194616	0.204266	0.999999	0.203761	0.254218	-0.0223076	-0.276526	13453.7	18015.6	16703.6	13463.5	17537.9	11216	9972.68	13858.4
Q8TEQ6	1	1		54.99	Gem-associated protein 5 OS=Homo sapiens GN=GEMIN5 PE=1 SV=3 - [GEMI5_HUMAN]								x	x							0.209009	0.460377	0.136049	0.652281	0.32336	0.624031	0.300671	0.00025366	0.213431	5.63361e-05	0.00266362	-0.417876	-1.38106	-0.963187	0.239778	0.174598	0.799909	0.453876	0.589109	0.0124522	-0.576657	7477.18	4797.29	7948.34	5154.52	5686.24	2400.44	4745.91	5116.33
Q9Y3C4	1	1		51.99	TP53RK-binding protein OS=Homo sapiens GN=TPRKB PE=1 SV=1 - [TPRKB_HUMAN]								x	x							0.0694353	0.0353289	0.997209	0.0612302	0.729961	-0.101208	-0.831169	0.0162518	0.828984	0.0355143	0.0104132	0.0633796	-1.35053	-1.41391	0.26708	0.333603	0.975268	0.241724	-0.68152	-0.0528386	0.628681	1053.32	1026.5	1238.89	1421.45	821.927	796.644	969.026	2055.38
Q9Y276	2	2		156.35	Mitochondrial chaperone BCS1 OS=Homo sapiens GN=BCS1L PE=1 SV=1 - [BCS1_HUMAN]																0.025468	0.147026	0.0914478	0.00186696	0.712222	-0.894377	-1.6066	0.261817	0.628278	0.646263	0.195518	0.115117	-1.23361	-1.34873	0.038435	0.258229	0.355983	0.0168325	-0.642478	0.599712	1.24219	4167.73	3775.15	3432.24	4504.77	1825.1	2705.36	5181.45	7121.15
Q92747	5	3		219.83	Actin-related protein 2/3 complex subunit 1A OS=Homo sapiens GN=ARPC1A PE=1 SV=2 - [ARC1A_HUMAN]								x	x							0.268129	0.608342	0.187869	0.625374	0.110664	0.400031	0.289366	2.71404e-07	0.000220551	4.92768e-09	5.00521e-05	-0.619944	-1.34889	-0.728942	0.000436883	0.518058	0.0017628	0.000128684	0.132829	-0.554759	-0.687588	11299.5	15073	11992	9494.35	15396.8	9625.23	10306.5	11623.4
Q7Z2Z2	2	1		57.73	Elongation factor Tu GTP-binding domain-containing protein 1 OS=Homo sapiens GN=EFTUD1 PE=1 SV=2 - [ETUD1_HUMAN]								x	x							0.0840428	0.0487529	0.0877466	0.993224	0.707258	0.648701	-0.0585575	0.00167676	0.58736	0.000707553	0.00645034	-0.405381	-1.34465	-0.93927	0.324302	0.441971	0.940068	0.276706	-0.408063	0.0245082	0.432572	4520.81	4705.68	6121.9	6208.27	4672.2	4083.9	3629.05	9629.63
Q9UNS2	1	1		45.4	COP9 signalosome complex subunit 3 OS=Homo sapiens GN=COPS3 PE=1 SV=3 - [CSN3_HUMAN]								x	x							0.151751	0.102612	0.240697	0.940473	0.468385	0.419003	-0.0493815	0.000273877	0.179539	5.90542e-05	0.00351848	-0.50282	-1.34192	-0.839103	0.16275	0.637854	0.444493	0.103412	0.109147	-0.220123	-0.32927	27572.8	38165.6	37871.7	38035.5	31656.9	29958.5	27606.5	40205.9
O00442	2	2		95.58	RNA 3'-terminal phosphate cyclase OS=Homo sapiens GN=RTCA PE=1 SV=1 - [RTCA_HUMAN]								x	x							0.151796	0.0896832	0.323015	0.823805	0.515316	0.438216	-0.0770995	0.000122154	0.486629	3.49748e-05	0.000446673	-0.302608	-1.32251	-1.0199	0.867631	0.854939	0.995333	0.897896	0.0799957	0.0184286	-0.061567	9048.04	11465.4	11263.7	12087.1	9356.34	10038.7	8968.66	13930.7
Q9ULC4	2	2		174.16	Malignant T-cell-amplified sequence 1 OS=Homo sapiens GN=MCTS1 PE=1 SV=1 - [MCTS1_HUMAN]								x	x							0.0729199	0.0317667	0.0901262	0.945629	0.72617	0.651299	-0.0748707	0.00116108	0.992403	0.00102967	0.00133839	-0.144569	-1.32064	-1.17607	0.222458	0.475968	0.155046	0.738638	0.219001	0.398729	0.179728	7658.17	7590.74	8186.14	8675.71	7670.19	6745.2	5330.65	12108.3
P50579	2	2		76.73	Methionine aminopeptidase 2 OS=Homo sapiens GN=METAP2 PE=1 SV=1 - [MAP2_HUMAN]								x	x							0.152468	0.0835073	0.426445	0.686001	0.597622	0.429023	-0.1686	0.00891578	0.763499	0.00512756	0.0232395	-0.384665	-1.30695	-0.922286	0.4418	0.452859	0.999872	0.461465	0.218089	0.00896856	-0.20912	12208.1	15562.3	16741.9	13725.8	8098.31	10347.9	8580.96	13840.9
Q13509	44	7		2523.31	Tubulin beta-3 chain OS=Homo sapiens GN=TUBB3 PE=1 SV=2 - [TBB3_HUMAN]								x	x							0.0449996	0.0112967	0.0469362	0.902147	0.981033	0.855643	-0.12539	0.00357568	0.309378	0.00125434	0.0326964	-0.55332	-1.30397	-0.750648	0.683807	0.65095	0.757418	0.982834	-0.159051	-0.132493	0.0265572	208804	235846	331129	315744	162777	161158	139116	303595
Q9P287	2	2		149.8	BRCA2 and CDKN1A-interacting protein OS=Homo sapiens GN=BCCIP PE=1 SV=1 - [BCCIP_HUMAN]								x	x				x	x		0.16946	0.375459	0.103169	0.648613	0.21934	0.614525	0.395185	1.8131e-05	0.0650399	1.90259e-06	0.0002983	-0.445721	-1.30013	-0.854406	1.96235e-06	0.819076	3.53745e-07	1.23366e-06	-0.105636	-1.11602	-1.01039	35312	35917.1	36699.5	30355.8	42370.7	30014.2	20738.5	32189.1
Q9UBW8	1	1		63.12	COP9 signalosome complex subunit 7a OS=Homo sapiens GN=COPS7A PE=1 SV=1 - [CSN7A_HUMAN]																0.114974	0.407182	0.0515744	0.405737	0.252463	0.607613	0.35515	0.0796717	0.35885	0.0460646	0.457897	-0.256535	-0.533386	-0.276851	3.49764e-05	0.760388	1.02206e-05	5.11141e-05	-0.134486	-0.988099	-0.853613	21709.6	17498.9	17900.5	14188.1	21875.3	12013.3	10759.2	16247.2
O75937	2	2		126.88	DnaJ homolog subfamily C member 8 OS=Homo sapiens GN=DNAJC8 PE=1 SV=2 - [DNJC8_HUMAN]								x	x							0.036356	0.00405077	0.168179	0.294493	0.965256	0.484133	-0.481123	0.0135368	0.983234	0.0123223	0.0178743	-0.257415	-1.28539	-1.02798	0.0322522	0.89606	0.0220622	0.056728	0.034262	0.771073	0.736811	41846	41184.1	47569.8	55936.9	22023.6	24554.3	41889.9	66538.5
Q9UIV1	1	1		32.47	CCR4-NOT transcription complex subunit 7 OS=Homo sapiens GN=CNOT7 PE=1 SV=3 - [CNOT7_HUMAN]								x	x							0.0629195	0.603928	0.0163414	0.100982	0.643346	2.05112	1.40777	0.000706187	0.48115	0.000243643	0.00332068	-0.334822	-1.27804	-0.943213	0.443231	0.398897	0.963683	0.546741	0.604831	-0.0536376	-0.658469	729.918	909.699	2138.45	1550.85	562.503	308.819	120.93	325.884
Q86YC2	1	1		30.2	Partner and localizer of BRCA2 OS=Homo sapiens GN=PALB2 PE=1 SV=1 - [PALB2_HUMAN]													x	x		0.0367337	0.00627581	0.788697	0.0450906	-0.896408	-0.219007	0.677401	0.246196	0.505163	0.750778	0.188052	-0.438651	0.0408647	0.479515	1.9604e-05	0.014194	1.36069e-06	0.00159714	-0.644988	-1.47644	-0.831452	21957.8	17274.4	25238.4	22168.5	29579.7	17260.5	16937.2	4665.91
Q9BPX3	1	1		81.84	Condensin complex subunit 3 OS=Homo sapiens GN=NCAPG PE=1 SV=1 - [CND3_HUMAN]								x	x							0.281207	0.207789	0.855678	0.525278	0.415713	0.16152	-0.254193	0.000262495	0.966631	0.000304412	0.000175935	0.00237613	-1.27336	-1.27574	0.766134	0.722589	0.856635	0.968214	0.196186	0.0774622	-0.118724	7404.03	11287.4	8603.07	11735.1	8917.21	7227.07	8505.19	13068.3
Q15121	4	4		222.24	Astrocytic phosphoprotein PEA-15 OS=Homo sapiens GN=PEA15 PE=1 SV=2 - [PEA15_HUMAN]								x	x							0.08487	0.165809	0.0349187	0.611965	0.557226	0.976218	0.418992	9.20806e-05	0.798835	3.83841e-05	0.00015463	-0.15445	-1.27135	-1.1169	0.0770865	0.171631	0.0496114	0.792954	0.48766	0.569276	0.081616	24625	28519.3	31462	37297.1	32071.8	18584.2	10353.8	28607.6
P51665	6	6		310.76	26S proteasome non-ATPase regulatory subunit 7 OS=Homo sapiens GN=PSMD7 PE=1 SV=2 - [PSMD7_HUMAN]								x	x							0.0406575	0.0680776	0.00668831	0.425044	0.516272	0.899265	0.382993	8.2834e-07	0.00519444	3.00422e-08	2.79427e-05	-0.45192	-1.26507	-0.813145	0.144651	0.643522	0.39998	0.0900843	0.106994	-0.204063	-0.311057	62655.5	52683.9	80604.8	59973.9	53574.6	49800.6	39436	66309.9
Q6ZW31	1	1		32.06	Rho GTPase-activating protein SYDE1 OS=Homo sapiens GN=SYDE1 PE=1 SV=1 - [SYDE1_HUMAN]								x	x							0.404241	0.367737	0.529551	0.980364	0.29276	0.274657	-0.0181024	0.000104705	0.99737	8.83668e-05	7.60419e-05	0.016562	-1.26279	-1.27935	0.587307	0.887041	0.793818	0.513452	0.1161	-0.123343	-0.239443	1582.51	2100.55	1928.49	1524.36	1908.14	1148	1394.55	2262.2
Q13617	2	1		60.43	Cullin-2 OS=Homo sapiens GN=CUL2 PE=1 SV=2 - [CUL2_HUMAN]																0.0894892	0.903786	0.0923282	0.0422826	-0.138121	0.555581	0.693701	0.568213	0.973954	0.53389	0.662606	-0.0344767	0.136688	0.171165	0.849695	0.863054	0.849856	0.999607	0.223909	0.0867225	-0.137187	3344.69	2022.54	2298.68	2923.98	3882.18	2130.5	1667.77	2757.06
Q14999	1	1		23.27	Cullin-7 OS=Homo sapiens GN=CUL7 PE=1 SV=2 - [CUL7_HUMAN]																0.159436	0.0937697	0.364162	0.789193	-1.11502	-0.760607	0.354409	0.0250143	0.382578	0.0115362	0.162617	0.304801	0.958438	0.653638	0.941208	0.95096	0.999675	0.943032	-0.032776	-0.245523	-0.212747	1369.06	1231.36	635.047	799.249	933.821	2292.58	2043	1306.86
P00491	4	4		179.43	Purine nucleoside phosphorylase OS=Homo sapiens GN=PNP PE=1 SV=2 - [PNPH_HUMAN]								x	x							0.220697	0.354301	0.164391	0.823234	0.335651	0.560631	0.22498	1.1733e-05	0.397941	2.05228e-06	3.134e-05	-0.253366	-1.25836	-1.005	0.896767	0.987787	0.939548	0.878577	-0.0665505	0.0100235	0.076574	51552.6	51742.2	77041.3	74218.9	58752.7	41946.6	32053.1	69097.7
O60573	1	1		39.83	Eukaryotic translation initiation factor 4E type 2 OS=Homo sapiens GN=EIF4E2 PE=1 SV=1 - [IF4E2_HUMAN]													x	x		0.0425638	0.898268	0.00998281	0.0241543	0.0640265	0.440272	0.376246	0.143289	0.628215	0.404572	0.0935532	-0.201077	0.202331	0.403408	0.00181118	0.078471	0.000402788	0.0720999	-0.737878	-1.4593	-0.721426	2353.27	1884.27	2110.5	2623.98	2500.27	3219.51	1991.09	1935.21
P51153	4	2		226.27	Ras-related protein Rab-13 OS=Homo sapiens GN=RAB13 PE=1 SV=1 - [RAB13_HUMAN]								x	x				x	x		0.0388401	0.00703993	0.807124	0.0464441	0.824735	0.245382	-0.579353	0.0352937	0.99995	0.0387074	0.037978	-0.232174	-1.25105	-1.01888	0.0166504	0.905872	0.0113566	0.0289584	0.0424632	1.13587	1.0934	16545.8	20196.3	24735.7	26370.5	13202.1	20199.5	17461.3	22889.2
Q9NXF1	3	3		178.34	Testis-expressed sequence 10 protein OS=Homo sapiens GN=TEX10 PE=1 SV=2 - [TEX10_HUMAN]								x	x							0.2128	0.20069	0.24277	0.999889	0.529278	0.677171	0.147894	0.0040058	0.964774	0.00330583	0.00579987	-0.128717	-1.24995	-1.12124	0.179267	0.477935	0.115726	0.63864	0.302402	0.573528	0.271125	3350.97	3934.39	3478.63	5660.96	1770.27	3109.22	4613.75	2916.26
P35908	15	9		806.9	Keratin, type II cytoskeletal 2 epidermal OS=Homo sapiens GN=KRT2 PE=1 SV=2 - [K22E_HUMAN]													x	x		0.4021	0.321311	0.753645	0.794451	-2.25816	-1.67333	0.584829	0.267679	0.972398	0.339741	0.245259	0.27155	0.961546	0.689996	0.0325168	0.969507	0.0267725	0.0442454	0.152093	-1.44739	-1.59948	20811.4	10976.4	226780	11525.5	24426.1	16008.4	35923.4	13509.5
Q92995	1	1		37.66	Ubiquitin carboxyl-terminal hydrolase 13 OS=Homo sapiens GN=USP13 PE=1 SV=2 - [UBP13_HUMAN]								x	x							0.244565	0.361506	0.195058	0.86771	0.273927	0.476042	0.202115	0.000788224	0.988188	0.000907178	0.000653989	0.031422	-1.24898	-1.2804	0.0311453	0.074316	0.777905	0.0178361	0.424704	-0.142774	-0.567478	7089.25	9272.89	9891.12	7356.98	7812.28	4542	7088.74	8466.27
Q9Y697	1	1		87.96	Cysteine desulfurase, mitochondrial OS=Homo sapiens GN=NFS1 PE=1 SV=3 - [NFS1_HUMAN]																0.330889	0.45561	0.288455	0.905587	-0.644929	-0.746342	-0.101412	0.0150958	0.686375	0.00816984	0.0466192	0.153301	0.76449	0.611189	0.351072	0.302354	0.939947	0.475541	0.214285	0.0227594	-0.191526	7400.23	7491.05	7371.77	4356.37	5026.05	10283.8	10149	6473.46
Q5EB52	3	3		210.94	Mesoderm-specific transcript homolog protein OS=Homo sapiens GN=MEST PE=2 SV=2 - [MEST_HUMAN]								x	x							0.0433228	0.00721865	0.104704	0.564206	0.852848	0.657499	-0.195349	0.0032026	0.999007	0.00358069	0.00325979	-0.0950464	-1.24146	-1.14641	0.311719	0.675759	0.681077	0.230564	-0.335345	0.148389	0.483734	23300.6	19322.9	27574.1	36223.6	19537.5	22438.9	24958.3	36682.7
P23743	2	2		106.26	Diacylglycerol kinase alpha OS=Homo sapiens GN=DGKA PE=1 SV=3 - [DGKA_HUMAN]								x	x							0.173825	0.114757	0.32192	0.885635	0.516955	0.403196	-0.113759	2.16977e-05	0.973889	1.62287e-05	1.02741e-05	0.0519797	-1.23876	-1.29074	0.139241	0.70769	0.0887608	0.342535	0.640464	0.972059	0.331595	4778.6	7379.06	8898.9	6058.55	5334.62	3940.16	4408.08	7997.29
O60502	2	2		84.79	Bifunctional protein NCOAT OS=Homo sapiens GN=MGEA5 PE=1 SV=2 - [NCOAT_HUMAN]								x	x							0.130299	0.0684693	0.311061	0.7662	0.675361	0.406294	-0.269066	0.000637893	0.883543	0.000375587	0.00108241	-0.194564	-1.2351	-1.04053	0.581602	0.956587	0.70168	0.528716	-0.0752332	0.13736	0.212593	14504	16443.9	20329.2	19284.7	14592.9	11247.4	11599.8	29517.3
P09960	7	6		344.06	Leukotriene A-4 hydrolase OS=Homo sapiens GN=LTA4H PE=1 SV=2 - [LKHA4_HUMAN]								x	x							0.106199	0.178495	0.0573685	0.735997	0.421257	0.681225	0.259968	7.17715e-06	0.0937764	6.86081e-07	6.23729e-05	-0.36362	-1.22913	-0.865512	0.625698	0.812322	0.903996	0.556814	0.0698945	-0.124224	-0.194119	57555.1	51722.2	75573.9	60198.4	56560.7	37801.8	31814.3	62046.1
P46063	3	3		130.91	ATP-dependent DNA helicase Q1 OS=Homo sapiens GN=RECQL PE=1 SV=3 - [RECQ1_HUMAN]								x	x							0.0758829	0.0414864	0.0726294	0.995923	0.484988	0.49645	0.0114617	0.000471187	0.373958	0.000137614	0.00289023	-0.368289	-1.22747	-0.859184	0.0900804	0.442116	0.0489784	0.417334	0.206071	0.479001	0.272929	37560.8	40999.8	49361.7	45592.7	44132.6	37904.8	30814.8	42832.2
P62861	3	3		91.62	40S ribosomal protein S30 OS=Homo sapiens GN=FAU PE=1 SV=1 - [RS30_HUMAN]													x	x		0.0265489	0.15828	0.00200009	0.0899768	0.374235	0.825444	0.451208	0.0283865	0.0413447	0.960528	0.0282595	-0.374739	0.0457206	0.420459	1.52648e-06	0.142612	9.54332e-08	5.7003e-06	-0.321385	-1.43987	-1.11848	79107.4	44907.3	61522	91748.1	63870	43625.7	57041.7	83498.8
Q14061	1	1		97.46	Cytochrome c oxidase copper chaperone OS=Homo sapiens GN=COX17 PE=1 SV=2 - [COX17_HUMAN]																0.519261	0.457967	0.936643	0.718615	-0.352761	-0.120271	0.23249	0.0201392	0.989404	0.0255263	0.0191115	-0.059783	0.510425	0.570208	0.0283485	0.0283207	0.99906	0.0309411	0.58826	-0.0542483	-0.642508	49746.1	28406.2	31554	36992.4	37437.3	51980.9	42940.2	44674.4
Q9NWT6	1	1		24.27	Hypoxia-inducible factor 1-alpha inhibitor OS=Homo sapiens GN=HIF1AN PE=1 SV=2 - [HIF1N_HUMAN]								x	x							0.0883793	0.0386033	0.158035	0.851947	0.75743	0.515897	-0.241532	0.00034264	0.95947	0.00023014	0.000422485	-0.109173	-1.22456	-1.11539	0.162507	0.699602	0.105599	0.395563	0.083047	0.668749	0.585702	6159.52	5726.66	7372.85	6114.2	6028.25	5951.91	3545.43	10406.7
Q9NZL4	2	2		84.91	Hsp70-binding protein 1 OS=Homo sapiens GN=HSPBP1 PE=1 SV=1 - [HPBP1_HUMAN]								x	x							0.0996286	0.0956038	0.0741127	0.952501	0.50466	0.62446	0.119801	5.21148e-06	0.281532	6.6027e-07	1.52706e-05	-0.253645	-1.22419	-0.970547	0.821503	0.92745	0.950846	0.781451	-0.118665	0.0187983	0.137463	16086.2	16985	21079	17781.5	15454.2	11521.9	9614.5	17629.6
Q53T59	2	2		123	HCLS1-binding protein 3 OS=Homo sapiens GN=HS1BP3 PE=1 SV=1 - [H1BP3_HUMAN]								x	x							0.162004	0.106214	0.286179	0.903721	0.653952	0.446152	-0.207799	0.0025812	0.969727	0.00212508	0.00358872	-0.177439	-1.22215	-1.04472	0.0377958	0.870053	0.0249062	0.0710858	0.138785	0.986199	0.847414	9046.2	13344.2	15397.2	15406.5	9368.79	7016.66	7425.61	18761.2
P07814	26	26		1291.21	Bifunctional glutamate/proline--tRNA ligase OS=Homo sapiens GN=EPRS PE=1 SV=5 - [SYEP_HUMAN]																0.0225157	0.0118399	0.002894	0.662704	0.437773	0.558876	0.121103	7.58993e-06	0.000807275	5.47772e-07	0.00581866	-0.430036	-0.758922	-0.328886	0.000639787	0.791476	0.00133393	0.000283999	0.0552292	-0.349631	-0.40486	402555	347109	441613	420872	319027	313789	319701	493994
Q99685	2	2		86.02	Monoglyceride lipase OS=Homo sapiens GN=MGLL PE=1 SV=2 - [MGLL_HUMAN]											x	x				0.237927	0.550935	0.157967	0.616614	-0.214269	1.05994	1.27421	0.121717	0.335769	0.0808016	0.653976	-0.934164	-1.12353	-0.189368	0.0398195	0.0241356	0.0878069	0.807119	1.22099	0.640159	-0.580829	2407.36	1222.86	1702.35	1020.27	1163.99	1241.68	1199.86	2874.4
Q15257	5	5		179.8	Serine/threonine-protein phosphatase 2A activator OS=Homo sapiens GN=PPP2R4 PE=1 SV=3 - [PTPA_HUMAN]								x	x							0.199894	0.225954	0.188364	0.969194	0.404298	0.454755	0.050457	0.000162372	0.32251	3.91784e-05	0.00100677	-0.323463	-1.22008	-0.896619	0.320504	0.239102	0.660607	0.709834	0.267293	0.0840424	-0.183251	80033.6	66554.9	106704	84121.6	77936.6	54637.2	42043.9	104405
P62633	3	3		162.46	Cellular nucleic acid-binding protein OS=Homo sapiens GN=CNBP PE=1 SV=1 - [CNBP_HUMAN]								x	x							0.0540948	0.011097	0.305942	0.314636	0.530584	0.241738	-0.288847	4.74827e-05	0.000395309	9.70597e-06	0.18847	-0.874494	-1.21798	-0.343483	0.226942	0.845966	0.169484	0.397011	-0.0429819	-0.238088	-0.195106	49256.2	42555	49600.3	55209.1	40908.4	44942.2	50609.1	65734.5
Q8WWM9	1	1		34.59	Cytoglobin OS=Homo sapiens GN=CYGB PE=1 SV=1 - [CYGB_HUMAN]																0.0843746	0.93025	0.0788336	0.0404775	-0.0888618	0.566839	0.655701	0.54505	0.897411	0.741446	0.482936	-0.193162	0.0918936	0.285056	0.00136454	0.863307	0.00250258	0.000737517	0.0810471	-0.648932	-0.729979	9237.17	5575.43	7184.35	8458.53	9507.63	4133.69	3360.28	6702.38
P10155	5	5		249.54	60 kDa SS-A/Ro ribonucleoprotein OS=Homo sapiens GN=TROVE2 PE=1 SV=2 - [RO60_HUMAN]								x	x							0.0723738	0.0585921	0.0426979	0.938422	0.639239	0.731018	0.0917786	7.12572e-05	0.173178	1.24987e-05	0.0007247	-0.390545	-1.20784	-0.817295	0.256537	0.835111	0.450078	0.192989	0.0480508	-0.222038	-0.270089	34776.3	28157.3	49122.2	43307.4	37060.8	32403.1	18431.6	44130.3
Q96MI9	1	1		26.49	Cytosolic carboxypeptidase 4 OS=Homo sapiens GN=AGBL1 PE=2 SV=2 - [CBPC4_HUMAN]																0.15933	0.110334	0.943406	0.251382	0.410112	0.10535	-0.304762	0.0614728	0.349764	0.382642	0.0332691	0.24777	-0.318766	-0.566536	0.404566	0.413708	0.425799	0.999727	0.193841	0.179659	-0.0141823	107887	84340.3	109162	127118	73889.7	71640.7	72560.7	114328
Q9NTX5	1	1		72.38	Ethylmalonyl-CoA decarboxylase OS=Homo sapiens GN=ECHDC1 PE=1 SV=2 - [ECHD1_HUMAN]								x	x				x	x		0.274524	0.233229	0.975879	0.382131	0.364954	-0.0396767	-0.40463	0.0116409	0.998416	0.0134089	0.011957	-0.136438	-1.20133	-1.06489	0.00367916	0.919577	0.00240898	0.00598333	0.102188	1.51975	1.41756	5949.31	7701.79	6795.52	7665.06	5213.03	5987.1	6947.08	10193.5
O15020	3	2		90.5	Spectrin beta chain, non-erythrocytic 2 OS=Homo sapiens GN=SPTBN2 PE=1 SV=3 - [SPTN2_HUMAN]			x	x												0.0117635	0.981345	0.000933657	0.000635639	0.0132924	-1.12271	-1.136	0.0646468	0.896833	0.111891	0.0483554	-0.100414	-1.10164	-1.00122	0.00538963	0.479347	0.0285292	0.0019595	-0.692199	0.857806	1.55	34178.9	35322.4	31708.2	42066	25240.7	26446.5	49884.4	50382.3
P06493	4	3		193.58	Cyclin-dependent kinase 1 OS=Homo sapiens GN=CDK1 PE=1 SV=3 - [CDK1_HUMAN]								x	x							0.41356	0.421178	0.466029	0.999887	0.215378	0.202669	-0.0127095	7.09951e-06	0.509846	1.26413e-06	1.22265e-05	-0.165789	-1.18258	-1.01679	0.00224429	0.0188406	0.329591	0.000640447	0.470958	-0.280257	-0.751215	30833	41697.7	28058.1	21584.7	25416	24862.2	19824.9	27652.3
Q7L2H7	3	2		230.41	Eukaryotic translation initiation factor 3 subunit M OS=Homo sapiens GN=EIF3M PE=1 SV=1 - [EIF3M_HUMAN]								x	x							0.0210899	0.291476	0.00117682	0.0278365	0.274831	0.861749	0.586918	1.82511e-08	0.000755026	1.69358e-10	1.80753e-07	-0.403049	-1.18256	-0.779516	1.78529e-05	0.111385	0.000197563	1.70752e-06	0.163444	-0.476129	-0.639573	75514.3	73340.7	102207	88127.8	80473.2	56248.5	52702.6	77228.2
P28074	6	6		265.92	Proteasome subunit beta type-5 OS=Homo sapiens GN=PSMB5 PE=1 SV=3 - [PSB5_HUMAN]								x	x				x	x		0.143026	0.283653	0.08407	0.692934	0.213935	0.400403	0.186469	7.17715e-06	0.000817263	5.05554e-07	0.00524035	-0.667952	-1.18053	-0.512577	7.40525e-09	0.131014	2.06225e-10	5.68762e-09	-0.23343	-1.40233	-1.1689	53267.2	55284.4	53107.7	56813	53822.8	47040.5	49507.9	56121.5
Q96EP5	1	1		27.66	DAZ-associated protein 1 OS=Homo sapiens GN=DAZAP1 PE=1 SV=1 - [DAZP1_HUMAN]																0.909758	0.898803	0.995367	0.94636	-0.125637	-0.0513227	0.0743138	0.000189841	3.21263e-05	0.0486406	0.016197	-0.592882	-0.276641	0.316241	0.602335	0.62589	0.607673	0.999514	0.17459	0.120308	-0.0542826	37764.8	32618.1	30640.7	37379.4	34335.3	51992.9	41570.4	36900
Q5BKZ1	1	1		71.14	DBIRD complex subunit ZNF326 OS=Homo sapiens GN=ZNF326 PE=1 SV=2 - [ZN326_HUMAN]																0.199438	0.991959	0.168396	0.203169	-0.0970225	-0.562922	-0.465899	0.00129489	0.00976044	0.0004814	0.347029	0.630643	0.961446	0.330804	0.000976508	0.00261051	0.00039972	0.70973	0.686563	0.851785	0.165223	15598	24839.6	14405.6	15221.3	18122.2	17650.4	27923.9	13807.3
O95864	3	3		144.89	Fatty acid desaturase 2 OS=Homo sapiens GN=FADS2 PE=1 SV=1 - [FADS2_HUMAN]													x	x		0.247047	0.350222	0.202796	0.888526	-0.436078	-0.578289	-0.14221	0.196123	0.965675	0.259047	0.174178	0.0197685	-0.13904	-0.158808	2.04757e-08	0.582397	7.62854e-09	1.36883e-09	0.153865	-1.43376	-1.58762	29263.1	36910	26663.5	24494.2	32312.1	35858.2	50661.7	27240.8
Q8NF50	1	1		30.62	Dedicator of cytokinesis protein 8 OS=Homo sapiens GN=DOCK8 PE=1 SV=3 - [DOCK8_HUMAN]																0.0957242	0.203669	0.602027	0.0426244	-0.22394	0.136597	0.360537	0.157292	0.754965	0.344592	0.109792	-0.146415	0.218379	0.364793	0.0399513	0.286982	0.331943	0.0175709	0.168348	-0.179108	-0.347456	13439.7	14803.4	9728.81	11233.2	16348.6	11415.3	11345.5	9584.97
Q96LJ7	1	1		75.92	Dehydrogenase/reductase SDR family member 1 OS=Homo sapiens GN=DHRS1 PE=1 SV=1 - [DHRS1_HUMAN]																0.246133	0.16477	0.716921	0.598818	-0.721264	-0.361841	0.359424	0.00437035	0.596625	0.00201996	0.0171813	0.136895	0.836577	0.699682	0.201831	0.992354	0.233862	0.192659	-0.00882178	-0.488343	-0.479521	5987.33	6967.21	6849.2	6740.64	6613.07	10229.2	6911.05	7372.29
A2RUS2	1	1		46.88	DENN domain-containing protein 3 OS=Homo sapiens GN=DENND3 PE=1 SV=2 - [DEND3_HUMAN]																0.205609	0.129673	0.508602	0.731113	0.41275	0.23102	-0.18173	0.0749032	0.989258	0.0923878	0.0711582	-0.0121852	-0.41491	-0.402725	0.312663	0.485614	0.882207	0.249703	-0.175594	0.0646875	0.240281	3863.6	3617.55	4706.3	4124.06	3593.25	3000.21	2916.11	6210.28
Q9Y371	4	4		171.41	Endophilin-B1 OS=Homo sapiens GN=SH3GLB1 PE=1 SV=1 - [SHLB1_HUMAN]								x	x							0.0546864	0.018435	0.0610648	0.932831	0.883493	0.75497	-0.128523	0.00175091	0.580965	0.000737489	0.00687327	-0.32205	-1.17876	-0.856708	0.981977	0.981091	0.999127	0.988263	0.042058	0.0382584	-0.00379956	20966.1	17541.9	21655.6	27345.8	22576	18663.8	17098.7	33268.8
O00764	4	4		241.33	Pyridoxal kinase OS=Homo sapiens GN=PDXK PE=1 SV=1 - [PDXK_HUMAN]								x	x							0.12446	0.0675447	0.252893	0.83797	0.687267	0.468774	-0.218493	0.000308004	0.96814	0.000362556	0.000211998	-0.00441168	-1.17644	-1.17203	0.247996	0.644042	0.173151	0.607557	0.157246	0.35549	0.198243	46506.6	49467.5	59938	60221.1	43906.7	33988.5	32141.3	77374.9
Q96C86	3	3		212.12	m7GpppX diphosphatase OS=Homo sapiens GN=DCPS PE=1 SV=2 - [DCPS_HUMAN]								x	x							0.13254	0.178722	0.0935824	0.872313	0.487954	0.75813	0.270176	0.00352899	0.58584	0.00157735	0.0140954	-0.345017	-1.17123	-0.826209	0.0114757	0.931153	0.0182467	0.00811631	0.0485783	-0.359382	-0.40796	22370.6	21747.9	27190.1	21347.8	19316.5	15752.9	11412.8	26674.4
P29373	1	1		40.71	Cellular retinoic acid-binding protein 2 OS=Homo sapiens GN=CRABP2 PE=1 SV=2 - [RABP2_HUMAN]													x	x		0.138158	0.910364	0.0859194	0.171565	0.0983373	0.578242	0.479905	0.520273	0.550811	0.999317	0.551194	0.133708	-0.0715302	-0.205238	5.69366e-07	0.566576	4.37509e-07	5.73943e-08	0.209137	-1.40976	-1.6189	3622.55	3850.92	3488.86	3754.68	4760.72	5002.23	2084.28	2859.81
Q9Y314	2	2		76.17	Nitric oxide synthase-interacting protein OS=Homo sapiens GN=NOSIP PE=1 SV=1 - [NOSIP_HUMAN]								x	x							0.712595	0.733074	0.741175	0.999009	0.103137	0.119195	0.0160582	9.09711e-05	0.742735	3.47681e-05	0.000173347	-0.165518	-1.16548	-0.999966	0.000423665	0.0194362	0.0597102	6.76026e-05	0.372861	-0.28684	-0.659702	33088.2	34475.5	43122.3	29915	30395	22528.8	26108.2	26184.4
Q9UPT8	1	1		51.36	Zinc finger CCCH domain-containing protein 4 OS=Homo sapiens GN=ZC3H4 PE=1 SV=3 - [ZC3H4_HUMAN]								x	x							0.277309	0.229649	0.402592	0.963797	0.773701	0.357622	-0.416079	0.0408693	0.738945	0.0248486	0.106351	-0.542677	-1.15012	-0.607446	0.0606564	0.641174	0.0329723	0.190224	0.0658166	1.10712	1.0413	1877	2108.52	1954.51	2372.7	1602.16	1289.26	2267.32	4695.83
Q9BQ67	4	4		286.94	Glutamate-rich WD repeat-containing protein 1 OS=Homo sapiens GN=GRWD1 PE=1 SV=1 - [GRWD1_HUMAN]								x	x							0.102891	0.0492228	0.809848	0.217692	0.467667	0.0716357	-0.396031	0.000450207	0.995165	0.000372719	0.000459012	-0.0715181	-1.15007	-1.07855	0.304877	0.407644	0.262412	0.9495	0.187877	0.252645	0.0647683	73873.6	69848	67272.2	66355.1	59957.7	52409.8	64242.3	70267.7
Q9UHL4	1	1		33.59	Dipeptidyl peptidase 2 OS=Homo sapiens GN=DPP7 PE=1 SV=3 - [DPP2_HUMAN]																0.177425	0.999556	0.15651	0.16377	-0.0112531	0.37199	0.383243	0.00123937	0.701348	0.00354287	0.000584523	-0.162071	0.600778	0.762849	0.219093	0.192116	0.284827	0.967171	-0.450012	-0.419163	0.0308486	1627.95	1426.45	2059.38	2219.67	1867.47	1968.55	1472.33	2408.92
P27487	1	1		79.42	Dipeptidyl peptidase 4 OS=Homo sapiens GN=DPP4 PE=1 SV=2 - [DPP4_HUMAN]																0.260032	0.887278	0.371684	0.192894	-0.0568387	0.14555	0.202388	0.897153	0.917441	0.997637	0.895691	-0.0869771	0.0116734	0.0986505	0.00596805	0.00928505	0.00414997	0.934939	0.494165	0.529001	0.0348355	10371.4	13289	12600.2	14958.7	10646.6	10022	12028.1	11809.6
P61011	3	3		151.4	Signal recognition particle 54 kDa protein OS=Homo sapiens GN=SRP54 PE=1 SV=1 - [SRP54_HUMAN]								x	x							0.0220088	0.0354294	0.00161803	0.26603	0.586086	0.966565	0.38048	2.24613e-06	0.00921999	1.1202e-07	8.19236e-05	-0.423523	-1.14957	-0.726044	1.75095e-06	0.227723	4.61109e-06	1.35036e-07	0.159213	-0.588465	-0.747678	24785.6	22667.4	33819.4	40471.9	25614.1	22657	16663.1	35077.2
Q9H251	2	2		29.56	Cadherin-23 OS=Homo sapiens GN=CDH23 PE=1 SV=2 - [CAD23_HUMAN]		x		x	x											0.0109475	0.000775626	0.00110264	0.983605	-1.18244	-1.34739	-0.164941	0.00377944	0.0137372	0.00211444	0.626433	0.74775	0.959278	0.211528	0.00340103	0.0161014	0.00122443	0.515679	0.569134	0.773562	0.204428	354219	694794	388757	154173	706331	452278	665076	258082
Q9Y605	1	1		22.99	MORF4 family-associated protein 1 OS=Homo sapiens GN=MRFAP1 PE=1 SV=1 - [MOFA1_HUMAN]													x	x		0.240077	0.337786	0.889631	0.195766	-0.276175	0.132235	0.408411	0.10035	0.422003	0.0605182	0.467998	-0.300464	-0.535018	-0.234554	5.42821e-05	0.329741	0.000262681	9.18684e-06	0.410979	-1.39909	-1.81006	15252.7	11170.5	16639.9	13758.8	16164.4	15819.4	11048.7	10734.1
P62158	8	8		607.01	Calmodulin OS=Homo sapiens GN=CALM1 PE=1 SV=2 - [CALM_HUMAN]																0.00748744	0.0169549	0.0318279	6.1327e-05	-0.365059	0.373403	0.738462	0.340988	0.916067	0.489163	0.291034	-0.150362	0.165786	0.316147	0.54658	0.670079	0.953746	0.492469	0.302861	-0.167816	-0.470676	2.06599e+06	1.65338e+06	1.99906e+06	1.76809e+06	2.45361e+06	1.92067e+06	1.52528e+06	1.50276e+06
Q8IYI6	1	1		26.82	Exocyst complex component 8 OS=Homo sapiens GN=EXOC8 PE=1 SV=2 - [EXOC8_HUMAN]								x	x							0.113016	0.0564628	0.248031	0.799656	0.746971	0.487437	-0.259534	0.00799713	0.472921	0.00343659	0.0430499	-0.470528	-1.14948	-0.678951	0.0356691	0.946148	0.0531947	0.0273175	-0.196784	0.828373	1.02516	3985.51	7267.57	6570.95	8879.16	6054.86	5963.25	4982.53	11291.1
P33991	5	5		222.6	DNA replication licensing factor MCM4 OS=Homo sapiens GN=MCM4 PE=1 SV=5 - [MCM4_HUMAN]								x	x							0.200555	0.281795	0.160157	0.887983	0.256591	0.382894	0.126303	1.83159e-05	0.416621	3.43827e-06	5.06213e-05	-0.212904	-1.14704	-0.93414	0.000260548	0.00556871	0.114059	4.07697e-05	0.33439	-0.200003	-0.534393	61155.2	70167.2	64586.3	56311.7	70414.2	47899.2	51472.2	56357.6
Q96PD2	1	1		25.94	Discoidin, CUB and LCCL domain-containing protein 2 OS=Homo sapiens GN=DCBLD2 PE=1 SV=1 - [DCBD2_HUMAN]																0.229722	0.277411	0.207263	0.950882	-0.59163	-0.672068	-0.0804377	0.0420862	0.110468	0.734495	0.0282129	0.434814	-0.162917	-0.597731	0.70731	0.778097	0.675067	0.983485	1.16737	0.506581	-0.660791	4329.37	4409.52	3810.15	3492.05	4858.66	6065.69	8434.01	3441.13
Q13098	1	1		26.42	COP9 signalosome complex subunit 1 OS=Homo sapiens GN=GPS1 PE=1 SV=4 - [CSN1_HUMAN]								x	x							0.216042	0.140811	0.488117	0.776433	0.497127	0.292348	-0.204779	0.00271036	0.87834	0.00176913	0.00519643	-0.164561	-1.14379	-0.979227	0.772974	0.996626	0.805416	0.7613	-0.0327828	0.109029	0.141812	33449.3	42316.9	38593.3	31139.7	19337.2	25595.9	26028.7	38060.7
Q9H2U1	1	1		58.59	Probable ATP-dependent RNA helicase DHX36 OS=Homo sapiens GN=DHX36 PE=1 SV=2 - [DHX36_HUMAN]								x	x							0.30618	0.240847	0.505323	0.909918	0.390083	0.315946	-0.0741377	0.000629674	0.602349	0.000245866	0.0021367	-0.285572	-1.1417	-0.856131	0.257923	0.851079	0.19676	0.439048	0.100853	0.351507	0.250654	5736.56	6028.11	7331.23	6707	5694.02	4797.31	4613.84	9344.98
Q13347	5	5		231.45	Eukaryotic translation initiation factor 3 subunit I OS=Homo sapiens GN=EIF3I PE=1 SV=1 - [EIF3I_HUMAN]								x	x							0.0742567	0.0220766	0.280038	0.500958	0.634057	0.362463	-0.271593	0.00356922	0.550568	0.00154491	0.0156369	-0.387552	-1.14027	-0.752719	0.416004	0.352603	0.577028	0.916035	0.251014	0.175202	-0.0758124	183184	200786	233398	197675	143467	143375	193533	221551
Q99471	3	3		315.58	Prefoldin subunit 5 OS=Homo sapiens GN=PFDN5 PE=1 SV=2 - [PFD5_HUMAN]								x	x							0.0602505	0.0681802	0.0219395	0.748233	0.699787	0.913016	0.213228	1.82339e-07	0.000164494	2.82356e-09	3.07451e-05	-0.529332	-1.13752	-0.608187	0.128889	0.439513	0.0766604	0.54834	-0.161486	-0.355992	-0.194506	46621.9	28561.1	54501.5	52320.7	30865	29883.5	18605.7	54925.5
Q8NB37	1	1		38.11	Parkinson disease 7 domain-containing protein 1 OS=Homo sapiens GN=PDDC1 PE=1 SV=1 - [PDDC1_HUMAN]													x	x		0.215244	0.965226	0.247932	0.168858	-0.121644	0.377851	0.499495	0.00277251	0.610455	0.00125699	0.0103961	-0.203514	-0.808655	-0.605141	5.29331e-06	0.0853761	4.95309e-05	3.71243e-07	0.61885	-1.37958	-1.99843	5791.27	4995.96	5759.06	3570.33	7095.11	3488.91	3654.28	2409.28
P29372	1	1		58.58	DNA-3-methyladenine glycosylase OS=Homo sapiens GN=MPG PE=1 SV=3 - [3MG_HUMAN]																0.0365985	0.509487	0.0452998	0.00480187	0.172151	-0.474096	-0.646246	0.00370163	0.787777	0.0021197	0.00909034	-0.165696	-0.840856	-0.67516	0.000328505	0.0032157	0.242701	6.4756e-05	0.377926	-0.182311	-0.560237	4879.65	5763.19	4856.58	5652.22	5505.93	5172.92	6147.95	6711.6
Q9NP77	1	1		80.4	RNA polymerase II subunit A C-terminal domain phosphatase SSU72 OS=Homo sapiens GN=SSU72 PE=1 SV=1 - [SSU72_HUMAN]								x	x							0.651587	0.866071	0.592886	0.865677	0.0305524	0.226626	0.196074	0.000138632	0.885851	0.000197234	7.05206e-05	0.0572901	-1.13585	-1.19314	0.723007	0.952544	0.842112	0.67187	-0.0672794	0.0270868	0.0943662	1594.62	1691.16	2420.07	2427.87	2273.1	1608.59	1400.87	2185.2
O95602	1	1		106.19	DNA-directed RNA polymerase I subunit RPA1 OS=Homo sapiens GN=POLR1A PE=1 SV=2 - [RPA1_HUMAN]																0.408415	0.370854	0.978804	0.53742	0.309206	-0.026304	-0.33551	0.177833	0.999392	0.184449	0.19465	-0.151574	-0.949905	-0.798332	0.52266	0.486107	0.609876	0.976869	0.19981	0.20864	0.00882941	2389.51	3535.88	3492.92	3472.74	2171.4	2323.12	4257.11	3818.9
Q99961	4	3		243.57	Endophilin-A2 OS=Homo sapiens GN=SH3GL1 PE=1 SV=1 - [SH3G1_HUMAN]			x	x				x	x				x	x		0.00494743	0.0840882	2.76787e-05	0.00289589	0.467227	1.32334	0.856116	5.68176e-05	0.0156604	7.00949e-06	0.00567495	-0.526319	-1.13452	-0.608203	9.2537e-05	0.899824	4.00347e-05	0.000110463	-0.106541	-1.44266	-1.33612	36285.5	25671.6	34954.1	23705.9	29434.9	19817.7	14576	23758.7
P54687	3	3		151.97	Branched-chain-amino-acid aminotransferase, cytosolic OS=Homo sapiens GN=BCAT1 PE=1 SV=3 - [BCAT1_HUMAN]	x	x						x	x							0.0469255	0.00909021	0.098245	0.644035	1.0369	0.668557	-0.368342	0.000272911	0.308111	6.89062e-05	0.0019361	-0.335392	-1.13431	-0.798916	0.978418	0.980801	0.999981	0.979587	0.0158466	-0.0258256	-0.0416722	32585	25264.1	31602.3	32923.9	22262.6	16027.9	12595.6	40927.9
P83881	2	2		72.41	60S ribosomal protein L36a OS=Homo sapiens GN=RPL36A PE=1 SV=2 - [RL36A_HUMAN]													x	x		0.0491369	0.999071	0.0186814	0.0202623	0.00272634	0.551074	0.548347	0.084741	0.119129	0.960721	0.0818933	-0.433171	-0.00856983	0.424601	0.0027529	0.304018	0.000785387	0.0256733	-0.51511	-1.37738	-0.862272	10184	6944.26	7151.89	7088.16	8628.58	11679.4	9130.04	9715.75
P23526	10	9		540.77	Adenosylhomocysteinase OS=Homo sapiens GN=AHCY PE=1 SV=4 - [SAHH_HUMAN]													x	x		0.0491369	0.656859	0.0574062	0.010277	-0.160288	0.421771	0.58206	0.09346	0.0551998	0.458773	0.476753	-0.421594	-0.210256	0.211339	2.00394e-05	0.134978	2.06872e-06	0.000190877	-0.38689	-1.37321	-0.986324	136336	95171.6	116475	123126	149755	132419	96129.6	117267
Q5VYK3	6	6		327.43	Proteasome-associated protein ECM29 homolog OS=Homo sapiens GN=ECM29 PE=1 SV=2 - [ECM29_HUMAN]								x	x							0.128582	0.125039	0.114873	0.978292	0.460392	0.525289	0.0648972	1.19453e-05	0.202444	1.59006e-06	6.26465e-05	-0.28958	-1.13166	-0.842076	0.011834	0.00587892	0.717564	0.0335959	0.366155	0.0691883	-0.296967	56055.5	49580.3	60253.3	50907	47645	33020.5	34182.7	55208.6
Q9P1F3	3	3		234.83	Costars family protein ABRACL OS=Homo sapiens GN=ABRACL PE=1 SV=1 - [ABRAL_HUMAN]								x	x							0.148825	0.0915995	0.278256	0.879421	0.60163	0.425484	-0.176146	0.00143246	0.998682	0.00139019	0.00155027	-0.0510676	-1.12794	-1.07687	0.0444873	0.265755	0.0201505	0.38808	0.321817	0.588016	0.266199	16266.3	17299.1	19070.8	15426.5	16550.7	12310.1	8822.82	22038
Q8TEA8	1	1		91.55	D-tyrosyl-tRNA(Tyr) deacylase 1 OS=Homo sapiens GN=DTD1 PE=1 SV=2 - [DTD1_HUMAN]																0.0464864	0.999977	0.0176877	0.0174643	-0.0199271	0.623554	0.643482	0.00348888	0.00644853	0.00297851	0.891956	-0.432376	-0.472911	-0.0405354	0.000108764	0.227137	0.000947928	1.7977e-05	0.217452	-0.562054	-0.779506	22365.1	14933.7	25196.3	17073.7	19519.2	19077.3	10680.6	20654.2
Q14444	6	6		321.85	Caprin-1 OS=Homo sapiens GN=CAPRIN1 PE=1 SV=2 - [CAPR1_HUMAN]																0.0142519	0.00756567	0.000473956	0.317522	0.638455	0.972909	0.334454	0.738951	0.805753	0.986771	0.728996	-0.138602	0.0238666	0.162469	0.0790288	0.425996	0.392832	0.0419196	0.200036	-0.297085	-0.497121	109099	95980.2	119411	112323	112797	93192.5	73788.6	129912
Q8WVX9	1	1		79.14	Fatty acyl-CoA reductase 1 OS=Homo sapiens GN=FAR1 PE=1 SV=1 - [FACR1_HUMAN]													x	x		0.409633	0.348796	0.61233	0.9305	-0.678856	-0.587652	0.0912031	0.257877	0.998164	0.263641	0.286995	-0.0144361	0.496709	0.511145	0.0143152	0.971197	0.0115966	0.0193772	-0.341108	-1.36165	-1.02055	7727.2	6619.11	5065.78	3827.86	9211.21	9818.92	7078.07	5126.6
O75935	1	1		70.94	Dynactin subunit 3 OS=Homo sapiens GN=DCTN3 PE=1 SV=1 - [DCTN3_HUMAN]																0.121863	0.129819	0.0976891	0.9496	0.383277	0.433584	0.0503072	0.0949088	0.997556	0.0962629	0.108593	-0.0174622	-0.47787	-0.460408	0.262752	0.75121	0.189974	0.532608	0.115856	0.427907	0.312051	26566.7	19142	36889.4	22841	20417.6	30579.8	19458.1	27866.1
Q9Y570	4	4		211.4	Protein phosphatase methylesterase 1 OS=Homo sapiens GN=PPME1 PE=1 SV=3 - [PPME1_HUMAN]																0.167039	0.531875	0.0937608	0.46262	0.171209	0.48427	0.313061	1.62507e-05	0.455934	3.14181e-06	3.94427e-05	-0.16411	-0.99954	-0.83543	3.91344e-10	0.00766445	6.4073e-10	4.89242e-12	0.221175	-0.750916	-0.972092	70400.7	70842.5	85964.1	66945.4	87194.3	50823.1	44265.2	71201.4
O43916	2	2		27.62	Carbohydrate sulfotransferase 1 OS=Homo sapiens GN=CHST1 PE=1 SV=1 - [CHST1_HUMAN]		x		x	x											0.0078743	0.000235765	0.000680511	0.993862	-1.36215	-1.35996	0.00218939	0.745299	0.969697	0.841638	0.713162	-0.0632814	0.125722	0.189003	0.465891	0.935814	0.607501	0.405088	0.0640435	-0.270581	-0.334625	12644.6	13839.3	10917.9	10730.2	14643.7	15628.8	19719.2	10161.1
P04062	6	5		334.47	Glucosylceramidase OS=Homo sapiens GN=GBA PE=1 SV=3 - [GLCM_HUMAN]	x	x						x	x				x	x		0.0127613	0.000253994	0.0451374	0.142757	1.20678	0.715415	-0.491364	0.0326766	0.992129	0.0401768	0.0315513	-0.174617	-1.12697	-0.952358	0.0110671	0.84023	0.00651133	0.0231193	0.201798	1.0518	0.850003	56606.9	61402.5	55252.5	64442.4	39851.5	40931.2	46067.9	96066.6
P06132	2	2		94.99	Uroporphyrinogen decarboxylase OS=Homo sapiens GN=UROD PE=1 SV=2 - [DCUP_HUMAN]													x	x		0.113375	0.499612	0.0499469	0.32163	0.279134	0.66707	0.387936	0.0115642	0.00833205	0.0273323	0.904493	-0.460825	-0.385132	0.0756933	9.90938e-07	0.0121106	3.44089e-08	2.51311e-05	-0.482344	-1.36159	-0.879246	20496.6	12581.6	19985.7	20675.5	21747.7	14489.7	7871.42	24161.4
Q9Y450	3	3		179.04	HBS1-like protein OS=Homo sapiens GN=HBS1L PE=1 SV=1 - [HBS1L_HUMAN]								x	x							0.117142	0.0916467	0.1242	1	0.507666	0.50651	-0.00115614	4.00337e-05	0.456757	9.2748e-06	0.000124416	-0.196041	-1.12287	-0.92683	0.293774	0.283636	0.992742	0.335888	0.359661	-0.0705723	-0.430234	22546.9	23647.4	27098.2	19881.5	19996.3	13995.6	14348.5	28110.6
O14964	3	3		105.69	Hepatocyte growth factor-regulated tyrosine kinase substrate OS=Homo sapiens GN=HGS PE=1 SV=1 - [HGS_HUMAN]													x	x		0.0608273	0.975185	0.0247012	0.0373054	-0.029009	0.680434	0.709443	0.0833739	0.0632202	0.167207	0.89915	-0.532961	-0.417024	0.115937	0.000236821	0.206585	4.17281e-05	0.00259718	-0.438135	-1.35952	-0.921382	27752.1	21091.2	23209.3	28405.8	30418.8	27356.8	15408.2	21533
P24941	3	2		173.31	Cyclin-dependent kinase 2 OS=Homo sapiens GN=CDK2 PE=1 SV=2 - [CDK2_HUMAN]																0.217713	0.257828	0.198761	0.956671	0.318886	0.395299	0.0764126	1.86725e-05	0.82409	6.05699e-06	2.08689e-05	-0.0798891	-0.984015	-0.904126	0.141529	0.0901376	0.352876	0.699778	0.351151	0.191464	-0.159687	18122.3	19983	24549.2	20229.3	22581.3	15404.7	12182.7	24890.1
Q9HC35	1	1		77.6	Echinoderm microtubule-associated protein-like 4 OS=Homo sapiens GN=EML4 PE=1 SV=3 - [EMAL4_HUMAN]																0.145445	0.999944	0.122287	0.124361	-0.0862024	0.625603	0.711806	0.226534	0.965969	0.203098	0.29711	-0.374169	-0.832076	-0.457907	0.928432	0.999609	0.930022	0.939564	0.0140687	-0.116285	-0.130354	7540.78	3520.55	6499.85	3488.06	4465.48	4876.85	1921.67	4905.34
P07711	2	2		110.84	Cathepsin L1 OS=Homo sapiens GN=CTSL PE=1 SV=2 - [CATL1_HUMAN]																0.0434899	0.0366268	0.744257	0.0116556	-0.545892	0.140248	0.68614	0.000663857	0.10506	0.000152718	0.0173686	0.307301	0.818741	0.51144	0.0658227	0.601262	0.0356501	0.22512	-0.169411	-0.447974	-0.278563	89511.8	83598.4	68789.1	71213.7	103965	94696.6	88871.8	62299.3
O43854	1	1		66.38	EGF-like repeat and discoidin I-like domain-containing protein 3 OS=Homo sapiens GN=EDIL3 PE=1 SV=1 - [EDIL3_HUMAN]																0.666827	0.612641	0.93902	0.849409	-0.324905	-0.179475	0.145429	1.86968e-05	0.732684	2.56503e-05	5.31088e-06	-0.132603	0.906505	1.03911	0.889276	0.94506	0.980146	0.866632	-0.117649	-0.0695715	0.0480776	29868.8	28217.8	19797.3	21558.1	25649.2	23304.3	37124.8	22685
Q9H223	2	1		146.54	EH domain-containing protein 4 OS=Homo sapiens GN=EHD4 PE=1 SV=1 - [EHD4_HUMAN]																0.187076	0.971558	0.207409	0.144748	-0.0261941	0.246519	0.272714	0.0997107	0.0907982	0.149899	0.97867	0.318181	0.324438	0.00625688	0.122839	0.109845	0.977699	0.15848	0.306353	-0.0139949	-0.320348	21129.8	14133.5	16087.3	13764.5	21006.3	18732.8	14310.1	17668.5
Q01433	3	3		95.71	AMP deaminase 2 OS=Homo sapiens GN=AMPD2 PE=1 SV=2 - [AMPD2_HUMAN]			x	x				x	x							0.0312783	0.279606	0.00294614	0.0671323	0.396038	1.04474	0.648705	7.92085e-07	0.0121744	3.01231e-08	1.26214e-05	-0.361119	-1.11588	-0.754764	8.62324e-05	0.643513	0.000194811	2.40566e-05	0.132296	-0.587298	-0.719594	27420.7	19968.9	24225.2	28209.5	22288.8	18205.2	9240.9	27113.4
Q9UP83	1	1		52.02	Conserved oligomeric Golgi complex subunit 5 OS=Homo sapiens GN=COG5 PE=1 SV=3 - [COG5_HUMAN]								x	x							0.198232	0.158945	0.274838	0.97944	0.560961	0.51906	-0.0419007	0.000164948	0.336283	4.06269e-05	0.000979616	-0.302481	-1.11542	-0.812935	0.896444	0.989227	0.936654	0.878983	0.0135706	-0.026742	-0.0403126	2921.07	3606.74	4038.17	3237.29	3104.13	2420.3	2532.61	5041.06
Q2M389	4	4		178.2	WASH complex subunit 7 OS=Homo sapiens GN=KIAA1033 PE=1 SV=2 - [WASH7_HUMAN]			x	x				x	x							0.0211717	0.022724	0.00167915	0.362475	0.815963	1.30059	0.484624	0.000856109	0.570871	0.000332276	0.00324069	-0.218571	-1.11302	-0.894449	0.544057	0.518837	0.608148	0.988073	0.250389	0.156906	-0.093483	5771.38	4563.88	8854.38	10281.9	6920.83	4991.84	4074.97	8681.33
Q16401	6	6		392.55	26S proteasome non-ATPase regulatory subunit 5 OS=Homo sapiens GN=PSMD5 PE=1 SV=3 - [PSMD5_HUMAN]																0.0190684	0.0731186	0.000909819	0.0968222	0.382513	0.824139	0.441626	1.55541e-07	0.000974926	2.47817e-09	5.13043e-06	-0.371818	-0.969444	-0.597626	3.36352e-08	0.969259	6.62427e-09	4.37149e-09	0.019337	-0.68574	-0.705077	85927.8	92259.7	108452	103219	92029.1	78427.6	62920.9	94428.5
Q86VS8	5	5		267.59	Protein Hook homolog 3 OS=Homo sapiens GN=HOOK3 PE=1 SV=2 - [HOOK3_HUMAN]																0.799436	0.998675	0.793427	0.818202	-0.00175299	0.100949	0.102702	2.75982e-06	3.8114e-05	2.15455e-07	0.0347279	-0.661428	-0.967871	-0.306443	0.00692801	0.932099	0.00483481	0.010972	-0.0907337	-0.507237	-0.416503	34734.7	37882.4	37887.3	34719	35859.5	28258.5	24076.2	34148.3
Q9BTE3	1	1		33.6	Mini-chromosome maintenance complex-binding protein OS=Homo sapiens GN=MCMBP PE=1 SV=2 - [MCMBP_HUMAN]													x	x		0.120537	0.581714	0.0556985	0.289082	0.109604	0.744225	0.634621	0.0751983	0.865992	0.0542931	0.139632	-0.362676	-1.03546	-0.672788	6.18124e-06	0.337026	1.63074e-05	7.15489e-07	0.362497	-1.35781	-1.72031	5305.81	4366.49	7209.55	4593.02	6902.39	6159.99	2559.3	4198.34
Q14249	1	1		40.98	Endonuclease G, mitochondrial OS=Homo sapiens GN=ENDOG PE=1 SV=4 - [NUCG_HUMAN]																0.0688114	0.244521	0.018666	0.325349	-0.327322	-0.650407	-0.323086	0.602097	0.728146	0.562392	0.952144	0.169673	0.278623	0.10895	0.256826	0.255698	0.997054	0.286117	0.433794	-0.110078	-0.543872	2279.09	4650.85	2676.84	2037.17	3487.94	3020.36	3062.39	2433.28
Q9ULH1	1	1		38.65	Arf-GAP with SH3 domain, ANK repeat and PH domain-containing protein 1 OS=Homo sapiens GN=ASAP1 PE=1 SV=4 - [ASAP1_HUMAN]								x	x							0.106845	0.0888361	0.0988075	0.993357	0.54119	0.574304	0.0331138	0.000229587	0.262864	5.34599e-05	0.00188543	-0.311542	-1.1027	-0.791159	0.901172	0.961529	0.973988	0.87875	-0.0396759	0.0217141	0.06139	2302.04	2221.15	3305.75	2816.88	3042.42	1729.3	1608.27	3378.65
Q96F86	1	1		34.64	Enhancer of mRNA-decapping protein 3 OS=Homo sapiens GN=EDC3 PE=1 SV=1 - [EDC3_HUMAN]																0.876057	0.883186	0.893188	0.999906	-0.0690805	-0.0452458	0.0238347	0.721293	0.974726	0.68902	0.809882	-0.0124134	-0.107766	-0.0953526	0.147221	0.0911848	0.441993	0.600018	0.658088	0.565506	-0.0925821	12319.6	13514.9	13679.7	13308.1	14070.3	8600.65	10968.8	15281.9
Q9UHY7	1	1		48.92	Enolase-phosphatase E1 OS=Homo sapiens GN=ENOPH1 PE=1 SV=1 - [ENOPH_HUMAN]																0.276318	0.754251	0.195119	0.504204	0.0805836	0.461118	0.380534	0.217919	0.700906	0.497289	0.156177	0.210041	-0.244382	-0.454423	0.345216	0.560798	0.273715	0.849741	0.92104	0.745339	-0.175701	3803.8	5945.22	3864.23	4792.34	4581.21	2435.23	2509.7	4074.53
P41250	18	18		962.51	Glycine--tRNA ligase OS=Homo sapiens GN=GARS PE=1 SV=3 - [SYG_HUMAN]																0.0478654	0.0793403	0.0104439	0.497697	0.345221	0.533692	0.188471	8.16069e-07	0.0545752	4.14967e-08	4.35465e-06	-0.253689	-0.953612	-0.699922	0.0226162	0.826296	0.0484559	0.0135333	0.051617	-0.252091	-0.303708	267602	254644	338138	335613	243557	228678	215277	373842
P21953	2	2		161.38	2-oxoisovalerate dehydrogenase subunit beta, mitochondrial OS=Homo sapiens GN=BCKDHB PE=1 SV=2 - [ODBB_HUMAN]	x	x										x		x	x	0.0190684	0.0010714	0.498862	0.0271979	-1.1786	-0.270921	0.907674	0.106721	0.938839	0.0877602	0.159697	-0.0568815	0.653559	0.71044	6.07452e-05	0.000102376	1.82137e-05	0.735661	-1.23627	-1.35653	-0.120255	7283.33	7016.05	4835.74	10908.2	10115.3	13493.1	13228.9	6627.17
Q92974	2	2		72.12	Rho guanine nucleotide exchange factor 2 OS=Homo sapiens GN=ARHGEF2 PE=1 SV=4 - [ARHG2_HUMAN]																0.455155	0.406704	0.616247	0.962571	0.201281	0.194952	-0.00632898	2.50187e-05	0.200233	3.74151e-06	0.000162496	-0.240293	-0.95144	-0.711146	0.0185761	0.358064	0.13562	0.00717327	0.192095	-0.367594	-0.559689	10838.7	10471.5	13504.9	9618.67	9909.69	7735.09	9029.74	11672
Q9UKI2	2	2		115.92	Cdc42 effector protein 3 OS=Homo sapiens GN=CDC42EP3 PE=1 SV=1 - [BORG2_HUMAN]																0.0174638	0.000999897	0.789583	0.00896421	0.974333	0.120843	-0.85349	0.27209	0.220387	0.478399	0.878008	0.223348	0.159582	-0.0637655	0.141529	0.584891	0.0863206	0.439918	0.167138	0.387195	0.220058	8454.09	10432.2	11297	11362.8	8506.05	5574.92	7418.27	8979.01
Q9HB71	4	4		140.29	Calcyclin-binding protein OS=Homo sapiens GN=CACYBP PE=1 SV=2 - [CYBP_HUMAN]																0.0935582	0.0429905	0.174997	0.846549	0.559743	0.38725	-0.172493	9.24277e-05	0.253605	1.92269e-05	0.00068157	-0.275591	-0.949162	-0.673571	0.13673	0.535361	0.471561	0.0821112	0.548154	-0.477151	-1.02531	111906	81238.9	104062	81168.2	96362	92776.5	71495.1	112877
Q12929	1	1		35.23	Epidermal growth factor receptor kinase substrate 8 OS=Homo sapiens GN=EPS8 PE=1 SV=1 - [EPS8_HUMAN]																0.687393	0.825978	0.644016	0.932597	0.0509015	0.187835	0.136933	0.00489981	0.701728	0.00255536	0.0149281	-0.208088	-0.880317	-0.672228	0.173679	0.117668	0.766139	0.367448	0.354247	0.0807253	-0.273522	19660.2	17624.2	19306.8	15671.1	20426.1	13788.6	16052.8	16828.5
Q9UKK9	2	2		70.61	ADP-sugar pyrophosphatase OS=Homo sapiens GN=NUDT5 PE=1 SV=1 - [NUDT5_HUMAN]													x	x		0.0718499	0.505648	0.0204605	0.16	0.247189	1.04446	0.797268	0.4078	0.470606	0.414065	0.9889	-0.345591	-0.358541	-0.0129498	0.000168819	0.993423	0.000111579	0.000144064	-0.0194449	-1.35269	-1.33325	9451.35	7311.04	11569.1	8086.67	10875.5	8873.61	3366.99	7281.22
Q96DE0	2	2		81.54	U8 snoRNA-decapping enzyme OS=Homo sapiens GN=NUDT16 PE=1 SV=2 - [NUD16_HUMAN]																0.253529	0.309838	0.232863	0.951931	0.379453	0.453225	0.0737714	0.0112471	0.994639	0.0110265	0.0136215	-0.111285	-0.946539	-0.835254	0.756161	0.897631	0.929211	0.701419	-0.0498432	-0.314172	-0.264329	2951.84	2838.49	4381.47	2811.17	2630.78	2657.93	1799.91	6111.09
Q15642	4	4		197.45	Cdc42-interacting protein 4 OS=Homo sapiens GN=TRIP10 PE=1 SV=3 - [CIP4_HUMAN]																0.0210899	0.00108467	0.150573	0.134362	0.901368	0.403779	-0.497589	0.149734	0.783895	0.105906	0.312493	-0.318638	-0.684048	-0.36541	0.0572244	0.853697	0.0380583	0.111074	-0.0650289	0.956307	1.02134	6562.93	6268.83	10030.6	10792.4	6029.6	7859.23	7448.29	14805.9
Q9H201	2	1		99.51	Epsin-3 OS=Homo sapiens GN=EPN3 PE=2 SV=1 - [EPN3_HUMAN]																0.152505	0.498342	0.0817959	0.451739	0.291222	0.918491	0.627268	0.207835	0.978792	0.260626	0.191709	0.202	-0.505717	-0.707716	0.097472	0.133024	0.0836825	0.966994	0.749294	0.758202	0.0089079	445.805	535.325	836.215	984.552	583.372	495.228	726.47	564.026
P21266	5	4		241.87	Glutathione S-transferase Mu 3 OS=Homo sapiens GN=GSTM3 PE=1 SV=3 - [GSTM3_HUMAN]			x	x												0.0112536	0.278407	0.000226401	0.00598655	0.468254	1.45224	0.983991	3.36833e-05	0.15348	4.9691e-06	0.000312435	-0.293697	-0.938502	-0.644806	0.000108764	0.596773	0.000289948	2.97226e-05	0.115817	-0.637358	-0.753175	49259.8	36202.3	77016.9	50964.4	40597.5	30095.5	18089.2	35718.8
O43731	1	1		41.62	ER lumen protein retaining receptor 3 OS=Homo sapiens GN=KDELR3 PE=2 SV=1 - [ERD23_HUMAN]																0.0544356	0.0268389	0.0356945	0.996991	-1.00224	-1.12972	-0.127472	0.0392228	0.312284	0.298835	0.0194522	0.252997	-0.337423	-0.59042	0.305599	0.273768	0.969819	0.384688	0.638999	-0.00505326	-0.644052	2309.68	8213.97	3090.85	4026.61	4423.25	1888.12	8953.52	2657.9
P00492	3	3		173.29	Hypoxanthine-guanine phosphoribosyltransferase OS=Homo sapiens GN=HPRT1 PE=1 SV=2 - [HPRT_HUMAN]																0.13312	0.0781718	0.250685	0.875199	0.643425	0.450302	-0.193122	0.0138153	0.429392	0.00607653	0.0823968	-0.411991	-0.935085	-0.523093	0.645684	0.577656	0.836619	0.899061	-0.228064	-0.129547	0.0985166	32937.3	29701.9	38049.7	45017.4	18323.3	21069.3	21751.8	52644.1
P24534	8	8		472.44	Elongation factor 1-beta OS=Homo sapiens GN=EEF1B2 PE=1 SV=3 - [EF1B_HUMAN]																0.0602505	0.0248702	0.0567443	0.980639	0.523541	0.496095	-0.0274454	2.27574e-05	0.026574	2.25529e-06	0.000948869	-0.378149	-0.934304	-0.556155	0.921803	0.931059	0.999811	0.924115	0.0514724	-0.0260767	-0.0775491	980471	1.1486e+06	1.40453e+06	1.32507e+06	973313	907781	831868	1.36264e+06
Q9BZX2	2	2		94.55	Uridine-cytidine kinase 2 OS=Homo sapiens GN=UCK2 PE=1 SV=1 - [UCK2_HUMAN]																0.520547	0.69545	0.46606	0.897877	0.0789359	0.243603	0.164667	0.000472968	0.857514	0.000834325	0.000256866	0.0925503	-0.933923	-1.02647	0.0103342	0.0711942	0.387917	0.00374038	0.477212	-0.262523	-0.739735	19986.3	22762.1	26504.1	18705	28782.9	16007.4	16609.1	18356.9
Q15366	9	7		613.69	Poly(rC)-binding protein 2 OS=Homo sapiens GN=PCBP2 PE=1 SV=1 - [PCBP2_HUMAN]																0.0247298	0.184085	0.00174067	0.0682723	0.335287	0.771321	0.436035	4.50221e-07	0.00133322	1.06552e-08	2.62472e-05	-0.379948	-0.927732	-0.547784	3.66193e-10	0.089644	1.74072e-10	7.38398e-12	0.125619	-0.684474	-0.810093	375864	293655	470198	410105	416435	301155	198498	381002
P40123	4	3		140.76	Adenylyl cyclase-associated protein 2 OS=Homo sapiens GN=CAP2 PE=1 SV=1 - [CAP2_HUMAN]																0.146952	0.769859	0.0820669	0.251722	0.0812488	0.453758	0.372509	0.000638997	0.511425	0.000225674	0.00274084	-0.237879	-0.924677	-0.686799	2.26935e-05	0.19847	2.71834e-06	0.000153005	-0.159275	-0.61573	-0.456455	25745.7	18307	28754	21049.9	19773.5	18211.3	20626.9	17234.2
P15170	9	9		327.3	Eukaryotic peptide chain release factor GTP-binding subunit ERF3A OS=Homo sapiens GN=GSPT1 PE=1 SV=1 - [ERF3A_HUMAN]																0.0665482	0.0414832	0.0443398	0.985548	0.495192	0.541398	0.0462057	3.10486e-05	0.21836	4.90721e-06	0.000194308	-0.248737	-0.919903	-0.671167	0.139689	0.132239	0.990662	0.16668	0.169565	0.0127683	-0.156797	158347	153011	183843	156557	162534	133040	107051	179940
Q5UCC4	1	1		29.26	ER membrane protein complex subunit 10 OS=Homo sapiens GN=EMC10 PE=1 SV=1 - [EMC10_HUMAN]																0.0582383	0.0132885	0.445059	0.232366	0.716918	0.27371	-0.443208	0.122338	0.997741	0.138677	0.124049	-0.0391809	-0.615552	-0.576371	0.221493	0.692008	0.151484	0.513738	0.319882	0.575391	0.255509	10639.5	7773.27	13643.4	16258.6	6597.61	8097.69	7358.57	9375.97
O14979	10	6		470	Heterogeneous nuclear ribonucleoprotein D-like OS=Homo sapiens GN=HNRNPDL PE=1 SV=3 - [HNRDL_HUMAN]													x	x		0.250622	0.262882	0.263311	0.992239	-0.447748	-0.464626	-0.0168771	0.000180362	0.776853	0.00034771	7.78292e-05	-0.0687493	0.499696	0.568446	0.00779194	0.992614	0.00698857	0.0091094	-0.00659944	-1.3412	-1.3346	91854.2	97865.1	82198.9	108199	103699	134470	145067	83154.4
Q9UID3	1	1		36.18	Vacuolar protein sorting-associated protein 51 homolog OS=Homo sapiens GN=VPS51 PE=1 SV=2 - [VPS51_HUMAN]								x	x							0.0945631	0.120903	0.0541016	0.834551	0.564613	0.802212	0.237599	0.000120765	0.309205	2.7862e-05	0.000752167	-0.257817	-1.10191	-0.84409	0.0644941	0.0352557	0.208219	0.62731	0.508238	0.302707	-0.205532	2062.85	1894.62	2925.74	2362.84	1944.29	1680.82	1042.23	2769.69
Q6PXP3	1	1		29.34	Solute carrier family 2, facilitated glucose transporter member 7 OS=Homo sapiens GN=SLC2A7 PE=2 SV=2 - [GTR7_HUMAN]													x	x		0.0268805	0.00477247	0.979325	0.013292	-0.476243	-0.0267455	0.449498	0.27448	0.254398	0.375316	0.975827	-0.454689	-0.374756	0.079933	2.88839e-05	0.204848	3.69031e-06	0.000203823	-0.326578	-1.33579	-1.00921	324402	235455	269348	283514	382561	324605	215621	227515
Q9P299	1	1		36.68	Coatomer subunit zeta-2 OS=Homo sapiens GN=COPZ2 PE=2 SV=1 - [COPZ2_HUMAN]													x	x		0.178471	0.281195	0.828651	0.129096	-0.380831	0.294432	0.675263	0.776005	0.743045	0.889744	0.965382	-0.255249	-0.140479	0.11477	0.000372061	0.614112	0.000120611	0.00113594	-0.274981	-1.33436	-1.05938	2956.9	1386.37	2154.47	2393.02	7559.22	6169.55	3588.14	5944.98
O75822	1	1		42.14	Eukaryotic translation initiation factor 3 subunit J OS=Homo sapiens GN=EIF3J PE=1 SV=2 - [EIF3J_HUMAN]																0.719839	0.997905	0.712742	0.746551	0.00325892	0.135353	0.132094	0.218686	0.399907	0.823789	0.172434	-0.198141	0.133984	0.332124	0.907602	0.999514	0.919813	0.90781	0.0636213	0.0499937	-0.0136276	7938.09	6174.84	10642	8474.72	14093.3	11029.4	11505.8	8815.68
Q93009	3	3		106.97	Ubiquitin carboxyl-terminal hydrolase 7 OS=Homo sapiens GN=USP7 PE=1 SV=2 - [UBP7_HUMAN]																0.151198	0.0899812	0.310935	0.838432	0.4288	0.289731	-0.13907	0.000245877	0.305508	6.06581e-05	0.00172011	-0.276802	-0.907276	-0.630473	0.760365	0.718056	0.970535	0.848265	0.0909633	0.0048914	-0.0860719	46926.6	53199.6	57303	54129.3	42862	38817.2	47018	61585.5
Q04837	3	3		227.9	Single-stranded DNA-binding protein, mitochondrial OS=Homo sapiens GN=SSBP1 PE=1 SV=1 - [SSBP_HUMAN]													x	x		0.122739	0.159218	0.0847827	0.877202	-0.726608	-0.810046	-0.0834389	0.0299028	0.724159	0.0174921	0.0818208	0.154601	0.779446	0.624845	0.0011729	0.0111775	0.000294858	0.286672	-0.794615	-1.31491	-0.520291	51242.2	37911.3	28761.6	38617.8	51507.2	45098.6	69118.6	42852.9
O60841	4	4		162.99	Eukaryotic translation initiation factor 5B OS=Homo sapiens GN=EIF5B PE=1 SV=4 - [IF2P_HUMAN]																0.110647	0.353414	0.0491902	0.44583	0.231501	0.529613	0.298111	0.000217369	0.16945	4.44646e-05	0.00283288	-0.312286	-0.906272	-0.593986	8.40255e-05	0.572406	0.000222979	2.10609e-05	0.121016	-0.533239	-0.654255	41800.9	42727.1	51744.7	37302.4	47651	34074.4	30813.5	50316.3
Q9BY44	2	2		76.37	Eukaryotic translation initiation factor 2A OS=Homo sapiens GN=EIF2A PE=1 SV=3 - [EIF2A_HUMAN]													x	x		0.075954	0.844607	0.0291819	0.0820135	0.037734	0.571169	0.533435	0.0272464	0.0132486	0.172582	0.481634	-0.556816	-0.328336	0.228481	5.65454e-06	0.251274	5.66042e-07	1.96374e-05	-0.288736	-1.30303	-1.0143	25106.9	17167.5	21698.5	22866.1	22454.3	19310.3	16554	19039.5
Q6P996	2	2		99.95	Pyridoxal-dependent decarboxylase domain-containing protein 1 OS=Homo sapiens GN=PDXDC1 PE=1 SV=2 - [PDXD1_HUMAN]																0.106845	0.735072	0.0492355	0.180582	0.121556	0.593041	0.471485	0.000219675	0.550241	7.14492e-05	0.000735874	-0.151986	-0.901987	-0.750001	0.116881	0.072496	0.300497	0.699521	0.676526	0.309341	-0.367185	19993.5	17627.1	21764.4	14246.1	18377.8	12579.3	8646.6	15502.8
Q86X55	3	3		127.41	Histone-arginine methyltransferase CARM1 OS=Homo sapiens GN=CARM1 PE=1 SV=3 - [CARM1_HUMAN]																0.103369	0.0508327	0.206773	0.83455	0.491729	0.341834	-0.149895	0.000163028	0.00141914	4.25527e-05	0.237512	-0.627155	-0.898433	-0.271279	0.712755	0.913123	0.880349	0.652779	-0.0940513	0.0478921	0.141943	21639.8	23718.5	25342.4	27138.4	18164.6	21189.1	14988	31921.2
Q8IZ52	1	1		33.43	Chondroitin sulfate synthase 2 OS=Homo sapiens GN=CHPF PE=1 SV=2 - [CHSS2_HUMAN]											x	x				0.0435723	0.0104598	0.898699	0.0446618	-0.917	-0.180965	0.736035	0.264568	0.664183	0.197459	0.615179	0.175824	0.675151	0.499327	0.00333281	0.0036268	0.996433	0.00300518	1.12475	-0.105833	-1.23058	3324.95	2015.19	2480.35	1346.63	4187.1	2388.86	2157.87	2862.12
P09104	14	4		918.03	Gamma-enolase OS=Homo sapiens GN=ENO2 PE=1 SV=3 - [ENOG_HUMAN]																0.137086	0.0972247	0.187211	0.976861	0.587632	0.489402	-0.0982293	0.0360427	0.987499	0.0339105	0.045892	-0.102458	-0.896685	-0.794227	0.0377751	0.960772	0.0302388	0.0531621	0.148713	0.849977	0.701263	22939	18090.3	33022.6	36783.5	17699.9	17259.8	15896.9	40162.1
Q93052	2	2		66.48	Lipoma-preferred partner OS=Homo sapiens GN=LPP PE=1 SV=1 - [LPP_HUMAN]													x	x		0.0032118	0.0013113	0.0350121	7.19244e-06	-0.69399	0.537494	1.23148	0.626355	0.934035	0.776542	0.571696	-0.327684	0.0568453	0.384529	0.0322379	0.963486	0.0259239	0.0449756	-0.188658	-1.29964	-1.11098	5449.87	2938.99	3525.46	2638.73	3761.98	3661.19	2250.02	2824.34
Q96A65	2	1		113.25	Exocyst complex component 4 OS=Homo sapiens GN=EXOC4 PE=1 SV=1 - [EXOC4_HUMAN]																0.0840428	0.662193	0.0301703	0.145188	0.124457	0.419919	0.295462	0.278823	0.560988	0.216251	0.747305	-0.135957	-0.258297	-0.12234	0.00679201	0.00292143	0.621897	0.0246765	0.558691	0.109716	-0.448975	9595.37	7507.5	8259.1	7298.18	7694.55	7154.18	5635.51	9794.26
P08397	3	3		209.77	Porphobilinogen deaminase OS=Homo sapiens GN=HMBS PE=1 SV=2 - [HEM3_HUMAN]								x	x							0.167039	0.111161	0.29258	0.907107	0.623543	0.415782	-0.207761	6.78998e-05	0.956841	3.74238e-05	6.8861e-05	-0.0781232	-1.09806	-1.01994	0.0924583	0.699933	0.0557931	0.245654	0.278062	0.813195	0.535133	17575.6	15393.6	17934.8	15436.9	14920.1	9484.23	8850.59	22622
Q86VP6	18	17		1014.47	Cullin-associated NEDD8-dissociated protein 1 OS=Homo sapiens GN=CAND1 PE=1 SV=2 - [CAND1_HUMAN]																0.0367337	0.256405	0.004379	0.103928	0.400937	0.954346	0.55341	6.88474e-06	0.00897695	4.62912e-07	0.000461311	-0.366414	-0.892439	-0.526024	0.0331725	0.245467	0.331378	0.0139949	0.21581	-0.217497	-0.433307	194054	129257	240742	216554	157363	115056	83072.7	180089
P13861	7	7		380.74	cAMP-dependent protein kinase type II-alpha regulatory subunit OS=Homo sapiens GN=PRKAR2A PE=1 SV=2 - [KAP2_HUMAN]																0.0154713	0.134178	0.000352027	0.0225114	0.262338	0.66924	0.406901	1.11277e-05	0.0014897	8.96806e-07	0.00572605	-0.468545	-0.886729	-0.418184	0.00106552	0.980473	0.000795937	0.00124446	0.00819885	-0.864432	-0.87263	32662	27686.2	34410.7	30380.6	26106.3	27076.3	22866.6	41609.6
P48147	6	5		310.33	Prolyl endopeptidase OS=Homo sapiens GN=PREP PE=1 SV=2 - [PPCE_HUMAN]																0.301498	0.340761	0.301467	0.9799	0.278172	0.316344	0.038172	0.000614852	0.999469	0.000564359	0.000604741	-0.0227478	-0.882698	-0.85995	0.133377	0.112937	0.959913	0.183596	0.363687	0.0251111	-0.338576	62326.7	68080.6	78786.5	64360.9	55302.4	40835.9	36738.1	64996.7
P61201	2	2		104.32	COP9 signalosome complex subunit 2 OS=Homo sapiens GN=COPS2 PE=1 SV=1 - [CSN2_HUMAN]																0.184086	0.430124	0.11342	0.621437	0.252088	0.537762	0.285674	6.19476e-05	0.153382	1.03323e-05	0.000690836	-0.259562	-0.880742	-0.621181	5.93412e-07	0.000131835	0.000711689	1.37487e-08	0.325536	-0.281829	-0.607365	18916	16480.3	22748.2	19362.2	22650.5	14014.4	10030.6	17769.8
Q2M2I8	3	2		143.61	AP2-associated protein kinase 1 OS=Homo sapiens GN=AAK1 PE=1 SV=3 - [AAK1_HUMAN]																0.0883793	0.237591	0.0332257	0.477126	0.358462	0.762586	0.404124	0.00041507	0.0163975	8.70564e-05	0.0645716	-0.513843	-0.880577	-0.366734	3.43222e-05	0.670168	8.74358e-06	6.1593e-05	-0.132818	-0.942407	-0.809589	14636.5	8243.69	12981.8	12084.8	13240.6	8947.4	7723.83	12367.4
O00154	3	3		157.42	Cytosolic acyl coenzyme A thioester hydrolase OS=Homo sapiens GN=ACOT7 PE=1 SV=3 - [BACH_HUMAN]																0.0406754	0.423622	0.00577122	0.0705311	0.271305	0.773373	0.502068	3.26008e-06	0.474777	4.9637e-07	5.07498e-06	-0.132049	-0.880418	-0.748368	0.00643088	0.00394191	0.878593	0.0120203	0.414001	0.0284883	-0.385513	52339.6	40276.5	61843	45338.4	55675.6	34262	22939.2	49315.2
Q6NUQ1	1	1		29.36	RAD50-interacting protein 1 OS=Homo sapiens GN=RINT1 PE=1 SV=1 - [RINT1_HUMAN]													x	x		0.789178	0.747353	0.951429	0.924752	-1.46625	-1.21418	0.252069	0.0844008	0.0610534	0.185247	0.863783	-0.529469	-0.402513	0.126956	3.09459e-05	0.0225297	2.53095e-06	0.00193774	-0.508805	-1.29221	-0.783408	5104.22	2977.81	5743.9	5067.67	4252.78	4785.82	3410.07	6582.82
Q06265	1	1		72.88	Exosome complex component RRP45 OS=Homo sapiens GN=EXOSC9 PE=1 SV=3 - [EXOS9_HUMAN]																0.310868	0.227766	0.711562	0.714262	-0.325595	-0.180518	0.145076	0.010607	0.588297	0.0419521	0.00512369	-0.164014	0.522539	0.686553	0.0466042	0.993693	0.0545422	0.0437525	0.0263128	-0.508105	-0.534417	10360.6	9142.24	5060.04	9511.74	9880.32	9383.79	11615.9	8010.99
P68400	4	4		116.9	Casein kinase II subunit alpha OS=Homo sapiens GN=CSNK2A1 PE=1 SV=1 - [CSK21_HUMAN]																0.28976	0.215294	0.544111	0.849998	0.26419	0.203448	-0.0607412	0.00178401	0.483935	0.000679647	0.00904363	-0.273341	-0.878633	-0.605292	0.843369	0.850672	0.999999	0.850081	0.0946782	-0.0146125	-0.109291	81272.4	96523.8	103548	108264	83707	78263.3	82271.7	100160
Q8NFF5	1	1		52.28	FAD synthase OS=Homo sapiens GN=FLAD1 PE=1 SV=1 - [FAD1_HUMAN]																0.904346	0.884862	0.976355	0.971515	0.19628	-0.133323	-0.329603	0.0543129	0.458402	0.25947	0.0287376	0.288082	-0.514215	-0.802298	0.290834	0.97078	0.366412	0.260641	-0.286181	0.396499	0.682681	78.0791	3150.32	4023.34	3257.43	2934.43	2550.28	3068.22	5101.93
Q9NYY8	1	1		38.33	FAST kinase domain-containing protein 2 OS=Homo sapiens GN=FASTKD2 PE=1 SV=1 - [FAKD2_HUMAN]																0.0529446	0.0460953	0.018577	0.807288	-0.829127	-1.03769	-0.208565	0.0443115	0.174831	0.0252338	0.551569	0.371619	0.667779	0.29616	0.00508042	0.129147	0.120251	0.00141299	0.574886	-0.619435	-1.19432	3479.52	3889.26	2859.54	2084.17	3248.13	3132.76	4939.59	2241.51
P25205	12	12		733.64	DNA replication licensing factor MCM3 OS=Homo sapiens GN=MCM3 PE=1 SV=3 - [MCM3_HUMAN]																0.426147	0.615092	0.368015	0.870217	0.0968986	0.189568	0.092669	8.44628e-06	0.40328	1.39897e-06	2.02897e-05	-0.159043	-0.87422	-0.715176	3.87268e-05	0.0327798	0.00181962	3.47851e-06	0.150308	-0.222947	-0.373255	154797	154234	161408	151119	164041	117563	136170	145778
Q9Y6I3	3	2		234.49	Epsin-1 OS=Homo sapiens GN=EPN1 PE=1 SV=2 - [EPN1_HUMAN]																0.12468	0.0587929	0.567383	0.441518	0.876925	0.387067	-0.489858	0.0215675	0.806852	0.0136585	0.0496284	-0.21021	-0.872749	-0.66254	0.809115	0.8773	0.777831	0.980203	0.0686336	0.123482	0.0548487	12261	23533.3	25074.3	34586.7	14696.5	9145.01	13508.8	22881.1
O75116	6	5		278.83	Rho-associated protein kinase 2 OS=Homo sapiens GN=ROCK2 PE=1 SV=4 - [ROCK2_HUMAN]																0.099604	0.050726	0.165874	0.897146	0.602148	0.492276	-0.109871	0.00492899	0.475055	0.00205226	0.0266879	-0.300413	-0.871989	-0.571577	0.659647	0.854844	0.894085	0.592622	0.075389	-0.0923467	-0.167736	52678.5	75260.2	84524.9	82314.1	46744.2	40841.4	55125.1	88124.3
A6NK06	1	1		26.96	Cis-aconitate decarboxylase OS=Homo sapiens GN=IRG1 PE=1 SV=1 - [IRG1_HUMAN]	x	x														0.0373333	0.00566859	0.0662503	0.649191	-1.26805	-0.92968	0.338367	0.0419081	0.989307	0.0398557	0.0525395	-0.0637743	0.76429	0.828065	0.306222	0.531632	0.234151	0.823257	-0.473856	-0.718644	-0.244788	21263.3	19872.5	14099.5	21015.1	22184.2	29180.7	28087.7	17644.6
Q00610	105	90		6013.23	Clathrin heavy chain 1 OS=Homo sapiens GN=CLTC PE=1 SV=5 - [CLH1_HUMAN]																0.00452289	0.0302458	1.61505e-05	0.0047021	0.19232	0.455793	0.263473	8.94979e-05	6.40839e-05	0.000115247	0.996948	-0.273266	-0.267667	0.00559903	1.48296e-06	0.0411289	1.53903e-05	6.60675e-08	0.132601	-0.307871	-0.440472	5.2214e+06	4.47223e+06	5.59095e+06	5.55408e+06	4.74196e+06	4.70558e+06	4.20145e+06	5.56603e+06
P33993	8	7		393.94	DNA replication licensing factor MCM7 OS=Homo sapiens GN=MCM7 PE=1 SV=4 - [MCM7_HUMAN]																0.462524	0.937838	0.403298	0.585434	0.0167232	0.198035	0.181312	2.62129e-05	0.421859	5.33521e-06	7.93043e-05	-0.152548	-0.865318	-0.71277	8.61255e-06	0.541967	1.44634e-05	1.39885e-06	0.121229	-0.717313	-0.838542	53786.1	62547.3	51166.6	50862.7	60959.9	40235.2	42691.9	47007
O14980	12	12		682.22	Exportin-1 OS=Homo sapiens GN=XPO1 PE=1 SV=1 - [XPO1_HUMAN]																0.0544815	0.0403024	0.0243675	0.900085	0.627109	0.749692	0.122583	3.44498e-05	0.209252	5.5778e-06	0.000236502	-0.236381	-0.865199	-0.628818	0.146695	0.122485	0.951277	0.207358	0.247863	0.0287172	-0.219145	120883	103577	133195	135879	87963.6	86157.1	65413.5	165372
Q9NQ88	4	4		206.54	Fructose-2,6-bisphosphatase TIGAR OS=Homo sapiens GN=TIGAR PE=1 SV=1 - [TIGAR_HUMAN]																0.101614	0.187312	0.0510382	0.684991	0.489338	0.774795	0.285457	0.000903138	0.510012	0.000328619	0.0040125	-0.208806	-0.864922	-0.656116	0.473913	0.726834	0.836416	0.390158	0.120778	-0.140668	-0.261445	33921	33927.4	44146.7	41296.4	31268.7	19554.6	15983.2	42655.3
Q9GZU8	1	1		79.69	Protein FAM192A OS=Homo sapiens GN=FAM192A PE=1 SV=1 - [F192A_HUMAN]													x	x		0.16516	0.63955	0.0928602	0.371649	0.102248	0.731936	0.629688	0.11371	0.683111	0.0733543	0.300328	-0.255608	-0.687663	-0.432055	4.54731e-06	0.647979	5.23568e-06	7.71542e-07	0.198991	-1.2807	-1.47969	7746.92	6715.05	8894.03	8410.92	9261.26	3574.22	4894.04	6018.14
Q8NFZ0	1	1		24.02	F-box only protein 18 OS=Homo sapiens GN=FBXO18 PE=1 SV=2 - [FBX18_HUMAN]																0.0605969	0.117068	0.518145	0.0171146	-0.289974	0.177377	0.467351	0.0207828	0.483968	0.00989114	0.104062	0.231025	0.839748	0.608723	0.00384346	0.026768	0.00123401	0.387619	-0.563715	-0.779236	-0.215521	6842.64	7749.52	6512.68	8368.96	9689.66	6170.12	7599.65	9203.34
P22392	15	7		734.69	Nucleoside diphosphate kinase B OS=Homo sapiens GN=NME2 PE=1 SV=1 - [NDKB_HUMAN]																0.178261	0.195003	0.167815	0.972987	0.299449	0.348335	0.0488868	0.000229072	0.139838	4.51931e-05	0.00367255	-0.319367	-0.854014	-0.534647	0.00391516	0.997532	0.0036198	0.00423029	0.00392615	-0.550289	-0.554215	273972	277058	324006	319548	274633	218218	222875	371961
Q9BQA1	3	3		123.19	Methylosome protein 50 OS=Homo sapiens GN=WDR77 PE=1 SV=1 - [MEP50_HUMAN]																0.103211	0.0579881	0.15768	0.933665	0.401673	0.317688	-0.083985	0.000210518	0.0476862	3.61097e-05	0.00994094	-0.383887	-0.852134	-0.468246	0.366957	0.946304	0.320025	0.487012	0.0461207	0.250401	0.204281	35506	45124.6	39789	43042.9	34435.6	29115.1	29089.3	36753.1
Q9Y6A5	2	2		84.6	Transforming acidic coiled-coil-containing protein 3 OS=Homo sapiens GN=TACC3 PE=1 SV=1 - [TACC3_HUMAN]																0.1023	0.494112	0.0417203	0.285944	0.166853	0.651595	0.484742	0.00307979	0.904493	0.0054978	0.00213555	0.0739622	-0.85177	-0.925732	0.530116	0.951926	0.47588	0.656154	-0.199728	0.158479	0.358207	1066.9	1330.14	1015.73	1172.33	1286.26	956.628	808.222	1224.49
Q9Y3I1	1	1		30.56	F-box only protein 7 OS=Homo sapiens GN=FBXO7 PE=1 SV=1 - [FBX7_HUMAN]																0.448873	0.914616	0.382232	0.595519	0.00049241	0.328254	0.327762	0.137316	0.88511	0.10521	0.232359	-0.100347	-0.601768	-0.501421	0.0663701	0.0336576	0.347573	0.417769	0.706003	0.287253	-0.41875	3168.08	1659.7	2165.09	1279.47	3301.21	2325.12	1107.03	2916.49
Q9Y4F1	1	1		72.73	FERM, RhoGEF and pleckstrin domain-containing protein 1 OS=Homo sapiens GN=FARP1 PE=1 SV=1 - [FARP1_HUMAN]																0.139501	0.0847705	0.887537	0.255568	-0.306808	-0.0909605	0.215847	0.00366826	0.196968	0.00120139	0.0558139	0.354175	0.916922	0.562747	0.202046	0.176278	0.263542	0.967197	0.377507	0.334673	-0.042834	3280.25	3829.17	2957.1	2657.48	3428.53	3367.55	2901.29	3119.85
Q9NTK5	4	4		260.29	Obg-like ATPase 1 OS=Homo sapiens GN=OLA1 PE=1 SV=2 - [OLA1_HUMAN]																0.0803132	0.037454	0.106264	0.940756	0.673246	0.535038	-0.138208	0.000637797	0.563356	0.000238435	0.00238872	-0.210958	-0.849793	-0.638835	0.16532	0.14875	0.20894	0.978563	-0.313914	-0.265523	0.0483903	68443.6	66679.3	85133.5	81280.4	60875.4	41310.5	43243.7	108534
O15371	14	14		748.12	Eukaryotic translation initiation factor 3 subunit D OS=Homo sapiens GN=EIF3D PE=1 SV=1 - [EIF3D_HUMAN]																0.0736254	0.0489443	0.0540692	0.989329	0.557835	0.593692	0.0358575	0.00130455	0.911523	0.000866409	0.00216418	-0.115291	-0.84585	-0.730559	0.440658	0.672094	0.853901	0.361346	0.12979	-0.0806921	-0.210482	222225	271210	309607	257991	192793	162349	171980	264417
P02792	1	1		57.11	Ferritin light chain OS=Homo sapiens GN=FTL PE=1 SV=2 - [FRIL_HUMAN]																0.316778	0.292457	0.399031	0.993738	0.187038	0.189843	0.00280516	0.0465281	0.599633	0.025767	0.163427	-0.177213	-0.474659	-0.297446	0.00496216	0.00271942	0.825762	0.0106673	0.541085	0.0848859	-0.456199	31668.8	35313.5	37653.5	34998.4	31925.6	27106.9	27949	27145.8
Q9H299	3	3		217.33	SH3 domain-binding glutamic acid-rich-like protein 3 OS=Homo sapiens GN=SH3BGRL3 PE=1 SV=1 - [SH3L3_HUMAN]																0.0491621	0.312899	0.00874148	0.146045	0.285223	0.769841	0.484618	0.000465383	0.966415	0.000574801	0.000330467	0.0143881	-0.839097	-0.853485	6.89668e-05	6.92544e-05	0.937111	3.14105e-05	0.564971	-0.0606578	-0.625628	417466	366905	433399	319601	444049	270559	213799	301763
Q9NQW7	6	6		374.11	Xaa-Pro aminopeptidase 1 OS=Homo sapiens GN=XPNPEP1 PE=1 SV=3 - [XPP1_HUMAN]																0.126315	0.197648	0.0784096	0.795354	0.4478	0.688728	0.240928	0.000576562	0.380096	0.000173554	0.003556	-0.229244	-0.837911	-0.608667	0.0889035	0.0482278	0.40809	0.447512	0.341359	0.153586	-0.187774	84647	104176	133611	102806	88961.3	60174.5	55425.8	98677.1
P61960	3	3		178.17	Ubiquitin-fold modifier 1 OS=Homo sapiens GN=UFM1 PE=1 SV=1 - [UFM1_HUMAN]																0.101403	0.0953055	0.0798553	0.964266	0.450743	0.507489	0.056746	7.98606e-05	0.736215	2.96067e-05	0.000150506	-0.0828902	-0.836231	-0.75334	0.00550299	0.17507	0.0951146	0.00157805	0.20961	-0.266915	-0.476525	163895	183057	213993	184449	182579	119346	113342	215464
P22830	1	1		88.38	Ferrochelatase, mitochondrial OS=Homo sapiens GN=FECH PE=1 SV=2 - [HEMH_HUMAN]																0.303491	0.486196	0.241051	0.825919	-0.460712	-0.656447	-0.195736	0.0679145	0.987418	0.0639856	0.0851594	0.00942664	0.4451	0.435673	0.00862265	0.00286341	0.303443	0.0800101	0.649053	0.208828	-0.440226	15823.4	11562	8989.99	10527.2	11987.3	9520.77	15418.1	8512.89
P53618	19	19		1198.65	Coatomer subunit beta OS=Homo sapiens GN=COPB1 PE=1 SV=3 - [COPB_HUMAN]																0.0179688	0.0188698	0.000864591	0.265473	0.475692	0.743447	0.267755	9.10941e-06	0.050812	8.16278e-07	0.00015001	-0.187955	-0.564718	-0.376763	0.0119719	0.0113668	0.996969	0.0134307	0.305205	-0.00965209	-0.314857	541489	396850	582962	539462	457193	405757	309514	549940
Q9Y6K8	2	2		114.75	Adenylate kinase isoenzyme 5 OS=Homo sapiens GN=AK5 PE=1 SV=2 - [KAD5_HUMAN]																0.104503	0.24665	0.0483401	0.572516	0.344673	0.692531	0.347858	0.000313164	0.972961	0.000220235	0.000360849	-0.0117855	-0.828632	-0.816847	4.12628e-05	0.661511	7.77333e-05	1.0596e-05	0.114637	-0.8204	-0.935037	15778.2	13174.9	13038.3	12473.8	13428.4	9131.47	7494.19	14632.3
P49902	3	3		211.23	Cytosolic purine 5'-nucleotidase OS=Homo sapiens GN=NT5C2 PE=1 SV=1 - [5NTC_HUMAN]								x	x							0.073519	0.0426991	0.0620476	0.999968	0.687102	0.724261	0.0371598	0.00142506	0.464252	0.000523223	0.00755141	-0.342906	-1.09653	-0.753626	0.522639	0.442043	0.839884	0.778802	0.211683	0.0830107	-0.128672	32708.4	39387.1	46410.3	40361.1	29538.8	21435.2	26639.6	44306.5
Q5H9T9	1	1		25.17	Fibrous sheath CABYR-binding protein OS=Homo sapiens GN=FSCB PE=2 SV=3 - [FSCB_HUMAN]																0.0945632	0.0511097	0.133111	0.946672	1.01864	0.676069	-0.342573	0.128316	0.160105	0.133116	0.984318	-0.70183	-0.58801	0.113819	0.266194	0.80498	0.490236	0.197487	-0.261551	0.447884	0.709435	8125.24	3497.2	4506.86	8633.86	2174.31	6160.94	2691.94	13450.5
Q13618	3	3		149.12	Cullin-3 OS=Homo sapiens GN=CUL3 PE=1 SV=2 - [CUL3_HUMAN]																0.819029	0.977432	0.884849	0.788362	-0.0153532	0.108249	0.123602	0.00751441	0.43178	0.00310989	0.0455258	-0.307118	-0.82092	-0.513802	0.783499	0.997932	0.776828	0.810896	-0.0419963	0.0738976	0.115894	20710.1	16384.3	22617.3	21739.1	13963.2	17165.2	15229.4	18113.8
Q9NTJ3	3	3		166.03	Structural maintenance of chromosomes protein 4 OS=Homo sapiens GN=SMC4 PE=1 SV=2 - [SMC4_HUMAN]																0.186927	0.269318	0.144189	0.872956	0.326372	0.362364	0.0359925	0.000832862	0.0476239	0.00019525	0.049791	-0.415818	-0.818945	-0.403127	0.112199	0.460667	0.472763	0.0640664	0.151597	-0.385408	-0.537005	18851.6	18427.9	19546.5	19004.8	13162.4	12955.3	11049.8	31319.4
Q9GZZ1	2	2		91.35	N-alpha-acetyltransferase 50 OS=Homo sapiens GN=NAA50 PE=1 SV=1 - [NAA50_HUMAN]													x	x		0.0543543	0.775975	0.0144773	0.0542655	0.117639	0.581837	0.464198	0.0482447	0.155716	0.02947	0.635472	-0.42692	-0.605855	-0.178935	0.00172964	0.540046	0.000602455	0.00745445	-0.350369	-1.27963	-0.929261	4261.88	2258.45	3368.97	2915.56	3350.35	4837.08	2781.09	3976.81
P20908	4	4		167.97	Collagen alpha-1(V) chain OS=Homo sapiens GN=COL5A1 PE=1 SV=3 - [CO5A1_HUMAN]																0.0922378	0.711975	0.15276	0.0375174	0.167983	-0.528329	-0.696312	0.141878	0.615664	0.410955	0.0921726	0.072426	-0.815452	-0.887878	0.47499	0.409996	0.628128	0.926846	0.290649	0.14427	-0.146378	9249.51	13279.9	11978.7	17109.7	6493.65	8349.67	14271.3	15149.4
Q32MZ4	3	3		158.85	Leucine-rich repeat flightless-interacting protein 1 OS=Homo sapiens GN=LRRFIP1 PE=1 SV=2 - [LRRF1_HUMAN]																0.0528048	0.0337373	0.0233388	0.92432	0.713823	0.808054	0.0942315	0.00137365	0.00393115	0.000825528	0.705235	-0.751331	-0.812881	-0.0615506	0.1963	0.7727	0.135849	0.402338	0.273235	0.54322	0.269985	11569.1	17771.2	22464.6	24207.9	18289.1	13090.5	12968.6	23636.9
Q14332	1	1		46.57	Frizzled-2 OS=Homo sapiens GN=FZD2 PE=2 SV=1 - [FZD2_HUMAN]																0.120262	0.149749	0.0840084	0.889922	-0.445164	-0.53608	-0.0909159	0.00143806	0.0225462	0.000440875	0.184757	0.385965	0.655605	0.269639	0.000432435	0.000639562	0.000230195	0.902154	0.723031	0.760863	0.0378319	3542.65	2717.86	2780.09	3885.5	3678.61	3575.9	2939.04	2795.94
P27708	12	12		668.84	CAD protein OS=Homo sapiens GN=CAD PE=1 SV=3 - [PYR1_HUMAN]																0.0340937	0.199984	0.00355753	0.114187	0.25577	0.632325	0.376555	4.50221e-07	0.000150322	1.01527e-08	0.000192761	-0.411087	-0.810896	-0.399809	3.12673e-07	0.993509	7.89812e-08	6.41104e-08	0.0123402	-0.653912	-0.666252	117802	82580.7	107803	102338	95450.3	80559	76540.2	111088
Q01995	12	12		678.96	Transgelin OS=Homo sapiens GN=TAGLN PE=1 SV=4 - [TAGL_HUMAN]			x	x												0.0174638	0.169628	0.000574752	0.0274999	0.468741	1.18784	0.719098	8.66825e-06	0.0363574	7.35712e-07	0.000190382	-0.288498	-0.810841	-0.522343	0.00317617	0.470102	0.0170438	0.00108152	0.120176	-0.315739	-0.435915	637813	472515	831719	716717	718802	505745	247010	599143
Q96GK7	2	1		126.65	Fumarylacetoacetate hydrolase domain-containing protein 2A OS=Homo sapiens GN=FAHD2A PE=1 SV=1 - [FAH2A_HUMAN]																0.0701684	0.0200058	0.595528	0.204159	-0.777692	-0.3051	0.472592	0.15925	0.687235	0.107873	0.395323	0.132918	0.441404	0.308486	0.00620564	0.664665	0.0201919	0.00277377	0.127148	-0.485588	-0.612736	6191.43	4175.63	4625.15	4174.91	6293.15	3911.85	5178.54	3636.84
Q99747	1	1		23.41	Gamma-soluble NSF attachment protein OS=Homo sapiens GN=NAPG PE=1 SV=1 - [SNAG_HUMAN]																0.765419	0.999846	0.767437	0.776265	0.00263345	-0.0800597	-0.0826931	0.994549	0.995175	0.995355	0.999999	-0.0609943	-0.0412035	0.0197908	0.0024579	0.000590761	0.123079	0.0620766	0.897628	0.411421	-0.486207	5582.82	7277.93	8360.59	6267.16	5776.25	4584.75	5764.45	7138.64
Q9NZ01	3	3		95.89	Very-long-chain enoyl-CoA reductase OS=Homo sapiens GN=TECR PE=1 SV=1 - [TECR_HUMAN]													x	x		0.0588017	0.0178733	0.834118	0.0911073	-1.1873	-0.432104	0.755192	0.00185526	0.0268432	0.000595783	0.201556	0.553031	0.989367	0.436336	0.00815551	0.998129	0.00893445	0.00782178	-0.000956954	-1.26966	-1.2687	15051.1	16041.7	15579.2	15607.5	16862.2	16605.2	20988.2	5430.72
P42356	2	2		97.42	Phosphatidylinositol 4-kinase alpha OS=Homo sapiens GN=PI4KA PE=1 SV=3 - [PI4KA_HUMAN]																0.0530001	0.0555568	0.0166508	0.728973	0.90604	1.38902	0.482984	0.0405122	0.99929	0.0456503	0.0425114	-0.0421674	-0.807484	-0.765317	0.110642	0.645204	0.0659767	0.319459	0.261139	0.606352	0.345213	1375.33	1051.66	1093.6	1236.84	564.75	589.425	534.204	1173.3
P68036	10	10		487.04	Ubiquitin-conjugating enzyme E2 L3 OS=Homo sapiens GN=UBE2L3 PE=1 SV=1 - [UB2L3_HUMAN]																0.108846	0.15434	0.0658909	0.820028	0.414461	0.578511	0.16405	2.04012e-05	0.270329	3.28132e-06	9.33042e-05	-0.186379	-0.804092	-0.617714	0.343102	0.434849	0.307005	0.96532	0.162407	0.17914	0.0167332	423441	408739	502177	458000	488845	300969	249797	528171
Q9Y2V2	2	2		38.24	Calcium-regulated heat stable protein 1 OS=Homo sapiens GN=CARHSP1 PE=1 SV=2 - [CHSP1_HUMAN]																0.576857	0.811356	0.509482	0.845726	0.206967	0.529291	0.322324	0.00284182	0.974954	0.00387347	0.00240806	0.0285852	-0.80332	-0.831905	0.0360233	0.106738	0.681386	0.0188518	0.419601	-0.237602	-0.657203	34996.8	21531.1	32006.7	25036.7	30711.2	13293.2	12630.8	23475.4
O75821	5	5		167.25	Eukaryotic translation initiation factor 3 subunit G OS=Homo sapiens GN=EIF3G PE=1 SV=2 - [EIF3G_HUMAN]																0.139501	0.122941	0.146734	0.998382	0.373181	0.425913	0.0527323	0.000979334	0.561085	0.000382091	0.00386015	-0.201623	-0.801053	-0.59943	0.000685072	0.00512657	0.334171	0.000169214	0.357083	-0.154957	-0.51204	74339	73959.4	90963.8	79069.5	75952.3	66412.4	57882.5	89906.4
O60476	2	2		100.29	Mannosyl-oligosaccharide 1,2-alpha-mannosidase IB OS=Homo sapiens GN=MAN1A2 PE=2 SV=1 - [MA1A2_HUMAN]								x	x							0.854564	0.988996	0.896267	0.833214	-0.0228603	-0.177162	-0.154301	0.00198303	0.997625	0.00193453	0.0022387	-0.0936533	-1.09487	-1.00121	0.413423	0.399946	0.462151	0.992969	0.283274	0.204269	-0.0790048	8091.28	18553.3	18880.4	18577.9	13487.8	19184.2	19617.4	15802.5
O95373	11	10		757.2	Importin-7 OS=Homo sapiens GN=IPO7 PE=1 SV=1 - [IPO7_HUMAN]																0.0418244	0.236928	0.00585179	0.143091	0.29666	0.795172	0.498512	1.09397e-06	0.00800581	4.3958e-08	2.98356e-05	-0.293714	-0.799794	-0.50608	5.33996e-05	0.973788	4.40522e-05	2.66583e-05	0.0215632	-0.53489	-0.556453	143963	113852	151160	135105	123081	105636	91448.4	161795
P48637	2	2		160.87	Glutathione synthetase OS=Homo sapiens GN=GSS PE=1 SV=1 - [GSHB_HUMAN]																0.373409	0.290161	0.758438	0.75306	0.317657	0.135426	-0.182231	0.00115678	0.968082	0.000900366	0.00154679	-0.0516826	-0.798002	-0.746319	0.00928299	0.0112763	0.00816371	0.988911	0.765891	0.788314	0.0224229	35818.2	36277.6	31264.2	28489.9	25026.3	20291	25198.2	29266.8
P35269	1	1		63.1	General transcription factor IIF subunit 1 OS=Homo sapiens GN=GTF2F1 PE=1 SV=2 - [T2FA_HUMAN]																0.252254	0.798022	0.175171	0.427358	0.0645154	0.400584	0.336068	0.211434	0.395249	0.164646	0.813992	-0.405617	-0.461905	-0.0562886	0.732787	0.890348	0.919132	0.675413	0.208851	-0.202188	-0.411039	5157.26	3113.49	4534.91	5583.38	5430.9	4964.36	3870.98	5823.45
Q14914	12	12		682.58	Prostaglandin reductase 1 OS=Homo sapiens GN=PTGR1 PE=1 SV=2 - [PTGR1_HUMAN]																0.220314	0.258333	0.202468	0.959618	0.284564	0.341038	0.0564742	2.4833e-06	0.116649	2.0502e-07	1.23226e-05	-0.203248	-0.796258	-0.59301	0.183538	0.375209	0.779947	0.126509	0.0811906	-0.0379792	-0.11917	347896	309319	392932	349156	362113	280942	209155	414822
O75534	5	5		216.73	Cold shock domain-containing protein E1 OS=Homo sapiens GN=CSDE1 PE=1 SV=2 - [CSDE1_HUMAN]																0.0439483	0.00678596	0.171715	0.391449	0.403403	0.219071	-0.184332	1.98713e-05	7.51139e-05	4.46656e-06	0.320539	-0.571669	-0.735811	-0.164141	0.5515	0.649993	0.5094	0.97087	-0.133469	-0.131493	0.00197652	57633.3	50035.5	73987.3	60685	47682.5	53146.1	51209.3	75414.6
P60983	1	1		57.07	Glia maturation factor beta OS=Homo sapiens GN=GMFB PE=1 SV=2 - [GMFB_HUMAN]																0.0534383	0.906618	0.0374705	0.0164156	-0.0886337	0.365229	0.453863	0.00135142	0.00976694	0.000512678	0.360358	-0.358801	-0.515024	-0.156223	0.059332	0.617729	0.0316264	0.196275	-0.159615	-0.439116	-0.279501	40478.9	43612.8	53906.6	43951	57383.3	39382.4	37654.5	42132.4
P56192	16	16		905.25	Methionine--tRNA ligase, cytoplasmic OS=Homo sapiens GN=MARS PE=1 SV=2 - [SYMC_HUMAN]																0.065378	0.0510523	0.0340292	0.92122	0.307166	0.368577	0.0614118	2.92319e-06	0.0389529	1.96752e-07	3.82133e-05	-0.246425	-0.792444	-0.546019	1.90634e-08	0.00560784	1.44577e-07	3.0559e-10	0.189869	-0.459108	-0.648977	299179	277631	319824	309325	290904	245724	254596	310183
Q01081	1	1		41.15	Splicing factor U2AF 35 kDa subunit OS=Homo sapiens GN=U2AF1 PE=1 SV=3 - [U2AF1_HUMAN]								x	x							0.86912	0.879483	0.999646	0.884349	0.0567431	-0.155122	-0.211865	0.0249858	0.840499	0.0165414	0.0522979	-0.260154	-1.0944	-0.834251	0.168681	0.11377	0.362633	0.761166	0.407333	0.293256	-0.114077	24434.7	44563.9	23739.5	26638.1	15501.5	32886.5	47237	21976.3
Q8NE71	5	4		239.93	ATP-binding cassette sub-family F member 1 OS=Homo sapiens GN=ABCF1 PE=1 SV=2 - [ABCF1_HUMAN]																0.0729199	0.039833	0.0654687	0.998555	0.899449	0.704594	-0.194855	0.0227075	0.220258	0.0102623	0.268254	-0.485247	-0.791902	-0.306655	0.680304	0.990161	0.737597	0.65676	-0.0482969	-0.213622	-0.165325	18317.6	12395.4	22383.4	21246.4	21491.7	8419.93	9672.24	45156.5
Q9H2M9	3	3		145.36	Rab3 GTPase-activating protein non-catalytic subunit OS=Homo sapiens GN=RAB3GAP2 PE=1 SV=1 - [RBGPR_HUMAN]													x	x		0.0742567	0.0832947	0.822733	0.035467	-0.518506	0.0550909	0.573597	0.0991734	0.139364	0.959036	0.095054	-0.396348	0.0319342	0.428282	1.98682e-05	0.369677	3.02609e-06	6.65246e-05	-0.282943	-1.25647	-0.973523	18570.3	14126.7	14749.7	16616.4	22673.8	19146.3	10812.3	13531
P55263	2	2		47	Adenosine kinase OS=Homo sapiens GN=ADK PE=1 SV=2 - [ADK_HUMAN]																0.141114	0.379337	0.0747936	0.541087	0.317229	0.819516	0.502287	0.0285141	0.313009	0.0132478	0.227356	-0.392962	-0.786938	-0.393976	0.00050717	0.999598	0.00045675	0.000428546	-5.20995e-05	-0.863905	-0.863853	21147.8	14246.5	26715	17331.4	20915	16225.5	6673.86	15041.8
P11766	15	13		759.82	Alcohol dehydrogenase class-3 OS=Homo sapiens GN=ADH5 PE=1 SV=4 - [ADHX_HUMAN]																0.0908496	0.128074	0.0468458	0.779458	0.418732	0.58361	0.164878	5.52273e-05	0.0125899	6.68396e-06	0.00669893	-0.389057	-0.786466	-0.397409	0.556093	0.803763	0.478331	0.849688	0.0849657	0.147348	0.0623826	505684	480000	625137	615284	528798	355258	316771	571977
O00193	2	2		168.34	Small acidic protein OS=Homo sapiens GN=SMAP PE=1 SV=1 - [SMAP_HUMAN]																0.069257	0.328785	0.0183188	0.243967	0.240491	1.0827	0.842209	0.0396939	0.500593	0.0205117	0.179052	-0.31495	-0.785337	-0.470387	0.000443679	0.534404	0.000133704	0.00171753	-0.172332	-0.976561	-0.804229	27066.8	24210.2	25744.7	23737.5	26203	14262.5	11327.1	19894
Q92947	1	1		74.25	Glutaryl-CoA dehydrogenase, mitochondrial OS=Homo sapiens GN=GCDH PE=1 SV=1 - [GCDH_HUMAN]																0.416509	0.52428	0.388758	0.943857	-0.429731	-0.509691	-0.0799596	0.356087	0.477099	0.94353	0.327283	0.164557	-0.0755701	-0.240127	0.000194624	6.38218e-05	0.691046	0.00044182	0.590534	0.0824216	-0.508112	15393	13537.3	13718.9	9623.61	10778.8	13994	15711.7	9739.41
P53602	2	2		92.2	Diphosphomevalonate decarboxylase OS=Homo sapiens GN=MVD PE=1 SV=1 - [MVD1_HUMAN]																0.0449996	0.0698	0.0093339	0.503652	0.542486	0.825239	0.282752	0.00429681	0.0199569	0.00215369	0.531142	-0.635159	-0.780809	-0.14565	1.55005e-05	0.0131373	9.94064e-07	0.00121827	-0.337483	-0.795075	-0.457592	14836	9775.17	18322.1	12731.2	12858.5	10904.7	7421.36	18194.4
P28161	2	1		108.06	Glutathione S-transferase Mu 2 OS=Homo sapiens GN=GSTM2 PE=1 SV=2 - [GSTM2_HUMAN]																0.112215	0.116786	0.0868483	0.946933	0.535585	0.66529	0.129704	0.00136658	0.50704	0.000522222	0.0064141	-0.259854	-0.916599	-0.656745	0.186494	0.919904	0.281481	0.14782	-0.0658615	0.300169	0.366031	9261.61	11480.6	12699.5	15022.2	11865.4	8866.99	6050.95	14844.3
Q6DKJ4	1	1		88.23	Nucleoredoxin OS=Homo sapiens GN=NXN PE=1 SV=2 - [NXN_HUMAN]													x	x		0.0912317	0.541696	0.0335375	0.215711	0.147244	0.875738	0.728494	0.136016	0.0868214	0.531367	0.534124	-0.50484	-0.265419	0.239422	1.01965e-05	0.0260708	6.42781e-07	0.00035608	-0.448112	-1.24012	-0.792011	5803.25	4642.21	5376.39	5213.42	4886.09	6108.14	3119.56	3718.06
Q58EX7	1	1		21.98	Puratrophin-1 OS=Homo sapiens GN=PLEKHG4 PE=1 SV=1 - [PKHG4_HUMAN]													x	x		0.0148527	0.000461716	0.0118612	0.522278	-0.783844	-0.608996	0.174849	0.389257	0.352701	0.959332	0.530054	-0.411639	-0.0279968	0.383643	6.87351e-05	0.00201199	7.4802e-06	0.061887	-0.720295	-1.23018	-0.509887	3331.47	3032.13	2441.75	3457.13	4828.33	2667.42	3571.49	3629.75
Q08379	1	1		86.57	Golgin subfamily A member 2 OS=Homo sapiens GN=GOLGA2 PE=1 SV=3 - [GOGA2_HUMAN]																0.0532244	0.148126	0.0112807	0.34753	0.303139	0.556164	0.253025	0.000706584	0.480983	0.00333262	0.000244362	0.203399	-0.631618	-0.835017	0.012505	0.015932	0.982244	0.0106318	0.435859	-0.0242248	-0.460084	3384.09	4333.78	4953.77	4776.72	4072.09	2851.74	3132.83	3812.32
Q15631	3	3		146.39	Translin OS=Homo sapiens GN=TSN PE=1 SV=1 - [TSN_HUMAN]			x	x												0.00834438	0.928322	0.000270026	0.000577683	0.112335	1.09544	0.983108	3.0686e-06	9.62757e-05	2.10585e-07	0.0143031	-0.479555	-0.772331	-0.292776	3.32394e-05	0.995103	2.20751e-05	1.7832e-05	0.0309432	-0.927096	-0.958039	23036.8	22179.4	35388.6	28260.8	26974.2	16962.6	16121.3	14219.5
P12268	21	20		955.73	Inosine-5'-monophosphate dehydrogenase 2 OS=Homo sapiens GN=IMPDH2 PE=1 SV=2 - [IMDH2_HUMAN]																0.0537154	0.754821	0.0136416	0.0549912	0.0877619	0.514476	0.426714	2.34137e-06	0.00159165	1.09124e-07	0.00043205	-0.361346	-0.771628	-0.410283	1.81183e-07	0.965793	2.98449e-08	4.78421e-08	-0.0249583	-0.679679	-0.654721	383680	296604	374905	322227	355671	279982	215715	321357
P52888	4	2		157.75	Thimet oligopeptidase OS=Homo sapiens GN=THOP1 PE=1 SV=2 - [THOP1_HUMAN]													x	x		0.0822406	0.977248	0.0628092	0.0430057	-0.0650776	0.539398	0.604475	0.580452	0.564904	0.991376	0.662888	-0.290757	-0.119764	0.170993	0.000249411	0.340961	5.37907e-05	0.00156639	-0.326472	-1.22739	-0.900921	24590.2	18021.4	22893.2	18609.3	29617.5	27694.9	16901.4	23523.1
P62195	10	9		457.89	26S protease regulatory subunit 8 OS=Homo sapiens GN=PSMC5 PE=1 SV=1 - [PRS8_HUMAN]																0.0709335	0.0450793	0.0505452	0.989933	0.375935	0.396652	0.0207168	0.000445208	0.873791	0.000246058	0.000741056	-0.0949369	-0.764329	-0.669392	0.178557	0.427288	0.698114	0.117335	0.151801	-0.114766	-0.266568	210711	185045	233961	203820	174101	152378	167355	203980
P09497	1	1		55.7	Clathrin light chain B OS=Homo sapiens GN=CLTB PE=1 SV=1 - [CLCB_HUMAN]													x	x		0.061449	0.0154065	0.575252	0.178936	-0.361447	-0.134833	0.226615	0.0201194	0.0895029	0.530076	0.0106886	-0.291386	0.129674	0.421059	7.2273e-08	0.001811	1.23624e-09	2.34615e-06	-0.43324	-1.20571	-0.772472	81027.9	58163.7	70190.4	67575.7	88615	86224.8	53665.3	61185.4
P21399	14	14		869.46	Cytoplasmic aconitate hydratase OS=Homo sapiens GN=ACO1 PE=1 SV=3 - [ACOC_HUMAN]																0.073564	0.101269	0.0304989	0.727191	0.430594	0.575574	0.14498	1.74973e-06	2.14077e-06	3.26555e-07	0.474775	-0.647197	-0.762253	-0.115055	0.0170326	0.00653659	0.12159	0.367846	-0.434026	-0.262494	0.171532	187108	161574	230652	223937	182187	139265	107796	252915
Q96M27	3	3		225.02	Protein PRRC1 OS=Homo sapiens GN=PRRC1 PE=1 SV=1 - [PRRC1_HUMAN]																0.452733	0.824856	0.374974	0.694561	0.0554716	0.215846	0.160374	5.46273e-05	0.869383	2.32665e-05	6.87423e-05	-0.0511065	-0.759556	-0.708449	0.0458975	0.0320217	0.89771	0.0794025	0.325227	0.0368862	-0.28834	75251.6	88316.5	84440.6	77517.8	70803.2	73957	63534.5	83678.5
P36551	8	8		273.77	Coproporphyrinogen-III oxidase, mitochondrial OS=Homo sapiens GN=CPOX PE=1 SV=3 - [HEM6_HUMAN]																0.0449996	0.00750034	0.465613	0.14587	-0.439833	-0.178467	0.261366	0.0717372	0.911422	0.055198	0.118671	0.0371165	0.360155	0.323039	0.00107104	0.978977	0.000796347	0.00126643	-0.0441215	-0.577732	-0.533611	61555.3	64275.1	52989.2	58138	66236.9	68370.2	60342.1	55904.9
Q08378	1	1		60.17	Golgin subfamily A member 3 OS=Homo sapiens GN=GOLGA3 PE=1 SV=2 - [GOGA3_HUMAN]																0.602118	0.53798	0.916749	0.821159	-0.40891	-0.253212	0.155698	0.131766	0.889281	0.101353	0.221817	0.102822	0.698258	0.595436	0.217511	0.852792	0.375998	0.161765	0.246582	-0.391227	-0.637808	6131.08	3880.01	3756.41	7127.82	6409.4	6709.18	6225.99	5809.53
Q9BR76	5	5		265.15	Coronin-1B OS=Homo sapiens GN=CORO1B PE=1 SV=1 - [COR1B_HUMAN]																0.0425638	0.0231204	0.0152628	0.911864	0.557359	0.635113	0.0777539	0.000110206	0.000693895	3.07755e-05	0.30042	-0.443708	-0.589844	-0.146136	0.0634708	0.0775696	0.0591451	0.989813	-0.26735	-0.263539	0.00381061	116158	126932	133225	138942	98126.4	84898.5	76872.1	148747
Q6PD74	1	1		27.43	Alpha- and gamma-adaptin-binding protein p34 OS=Homo sapiens GN=AAGAB PE=1 SV=1 - [AAGAB_HUMAN]								x	x				x	x		0.372485	0.387625	0.406516	0.997753	0.386846	0.48715	0.100304	0.00836881	0.985498	0.0109021	0.00766638	0.0166659	-1.08798	-1.10465	0.0255506	0.0678782	0.0138222	0.737993	0.944607	1.10742	0.162817	7047.78	9497.57	7428.72	7268.18	6855.3	3653.45	3850.93	7485.11
O75874	9	8		471.79	Isocitrate dehydrogenase [NADP] cytoplasmic OS=Homo sapiens GN=IDH1 PE=1 SV=2 - [IDHC_HUMAN]																0.092043	0.167604	0.0423726	0.666033	0.431427	0.671828	0.240401	2.6477e-05	0.185786	3.90442e-06	0.00018787	-0.19795	-0.749963	-0.552013	3.5482e-05	0.422224	0.000119518	6.52188e-06	0.149594	-0.593616	-0.743209	107840	83812.9	114573	104194	115232	81652.5	47775.2	119208
Q9H0S4	2	2		139.44	Probable ATP-dependent RNA helicase DDX47 OS=Homo sapiens GN=DDX47 PE=1 SV=1 - [DDX47_HUMAN]																0.186091	0.418397	0.116703	0.64323	1.61095	1.59791	-0.0130403	0.068059	0.0898117	0.97803	0.0704986	0.913298	-0.748188	-1.66149	0.0548173	0.99891	0.0551658	0.060364	0.283338	1.43656	1.15323	2049.52	376.311	2284.69	3439.94	169.945	341.026	117.248	449.578
P24390	4	4		255.52	ER lumen protein retaining receptor 1 OS=Homo sapiens GN=KDELR1 PE=1 SV=1 - [ERD21_HUMAN]																0.431951	0.382823	0.96315	0.589158	0.295196	0.107913	-0.187283	0.0204179	0.914649	0.0352998	0.0152987	0.0364422	-0.737491	-0.773933	0.113215	0.999291	0.116212	0.124145	-0.0150832	0.435448	0.450531	32011.2	53979.9	45923.2	61038.1	41876.6	35027.9	50292.8	44794.8
Q9ULV4	14	14		688.09	Coronin-1C OS=Homo sapiens GN=CORO1C PE=1 SV=1 - [COR1C_HUMAN]																0.0304935	0.00280115	0.143478	0.268748	0.328387	0.177459	-0.150928	0.0120191	0.0467042	0.00667346	0.595124	-0.217631	-0.296466	-0.0788352	0.929105	0.999461	0.941597	0.930489	0.00216308	0.038751	0.0365879	674696	751705	787094	835499	701045	651782	711799	974398
Q14019	9	9		441.13	Coactosin-like protein OS=Homo sapiens GN=COTL1 PE=1 SV=3 - [COTL1_HUMAN]																0.138136	0.661709	0.0710588	0.290196	0.123348	0.565689	0.442341	0.000465383	0.901749	0.000275461	0.000722929	-0.0721149	-0.730054	-0.657939	0.178815	0.822208	0.337599	0.126754	0.0944009	-0.292824	-0.387225	693250	764379	943478	748107	731810	448520	468996	685348
P49863	1	1		29.2	Granzyme K OS=Homo sapiens GN=GZMK PE=1 SV=1 - [GRAK_HUMAN]																0.110995	0.0679334	0.957676	0.158068	-0.540635	-0.10992	0.430714	0.182624	0.126197	0.492135	0.692522	-0.656222	-0.423173	0.23305	0.00272594	0.0425637	0.000700029	0.193157	-0.457851	-0.789832	-0.331981	12244.4	9953.52	11330.3	11799.3	15632	6049.59	9059.14	11901.2
P68402	3	3		133.82	Platelet-activating factor acetylhydrolase IB subunit beta OS=Homo sapiens GN=PAFAH1B2 PE=1 SV=1 - [PA1B2_HUMAN]																0.303816	0.475074	0.244291	0.839685	0.201849	0.396562	0.194713	0.000134007	0.663732	4.81561e-05	0.00032414	-0.107966	-0.728526	-0.620559	0.00802926	0.587935	0.0317092	0.00337023	0.0928465	-0.256504	-0.34935	61738.5	72764.9	81748	77553.3	83326.6	55869.5	45869.1	73129
O14558	8	8		318.19	Heat shock protein beta-6 OS=Homo sapiens GN=HSPB6 PE=1 SV=2 - [HSPB6_HUMAN]																0.065981	0.0252619	0.0816612	0.928232	0.654951	0.533629	-0.121322	0.000199196	0.0210373	3.35409e-05	0.0211015	-0.377535	-0.727514	-0.349979	0.00102829	0.0423848	0.000200627	0.0733218	-0.295124	-0.566521	-0.271397	349287	277199	408502	469963	327944	311391	236267	512478
Q8TAE8	1	1		41.72	Growth arrest and DNA damage-inducible proteins-interacting protein 1 OS=Homo sapiens GN=GADD45GIP1 PE=1 SV=1 - [G45IP_HUMAN]																0.081648	0.0783946	0.0482716	0.90874	-0.797755	-1.01659	-0.21883	0.663214	0.841186	0.608584	0.908476	0.341762	0.49161	0.149848	0.137606	0.0960568	0.83075	0.264227	0.375697	0.102652	-0.273045	4372.82	8144.26	3171.89	5003.47	4571.08	6943.5	10695.1	4219.45
P01112	1	1		74.87	GTPase HRas OS=Homo sapiens GN=HRAS PE=1 SV=1 - [RASH_HUMAN]																0.627456	0.886278	0.821384	0.56429	-0.0534366	0.0839389	0.137376	0.2238	0.563436	0.640014	0.161358	0.135812	-0.154449	-0.290261	0.0468602	0.314152	0.0213461	0.345224	0.203796	0.408919	0.205123	12294.9	15131.7	15694	16787.5	17118.4	12847.6	12102.5	16682.7
Q969U7	1	1		23.11	Proteasome assembly chaperone 2 OS=Homo sapiens GN=PSMG2 PE=1 SV=1 - [PSMG2_HUMAN]								x	x				x	x		0.291307	0.605833	0.211285	0.671214	0.118213	0.521344	0.403131	0.0180003	0.883938	0.0340208	0.0126409	0.190889	-1.08447	-1.27536	0.00419296	0.717718	0.0118409	0.00193999	0.140525	-1.10028	-1.2408	1426.45	1009.65	1991.65	2054.73	2319.42	1293.04	723.066	1450.61
Q13619	4	3		130.92	Cullin-4A OS=Homo sapiens GN=CUL4A PE=1 SV=3 - [CUL4A_HUMAN]		x		x	x											0.0237046	0.0063149	0.00545357	0.943153	1.08122	1.16998	0.0887612	0.0015088	0.588213	0.000632031	0.00575597	-0.227437	-0.999424	-0.771987	0.616337	0.960601	0.565545	0.730065	-0.105492	-0.241769	-0.136276	7673.92	16787.3	10169.1	9927.76	6934.63	7212.51	5596.48	10182.4
P35520	2	2		96.1	Cystathionine beta-synthase OS=Homo sapiens GN=CBS PE=1 SV=2 - [CBS_HUMAN]		x		x	x											0.0172604	0.00178274	0.00321156	0.999104	1.23723	1.19524	-0.0419915	0.210442	0.383674	0.165735	0.827474	-0.283248	-0.318036	-0.0347883	0.102987	0.194251	0.0720153	0.852353	-0.249655	-0.346679	-0.0970235	11241.9	6014.93	8576.43	10435.8	6764.63	7305.12	2866.6	10888.4
Q96HC4	7	7		232.17	PDZ and LIM domain protein 5 OS=Homo sapiens GN=PDLIM5 PE=1 SV=5 - [PDLI5_HUMAN]																0.0534383	0.629764	0.0120156	0.0715912	0.143265	0.812985	0.66972	0.0136985	0.147028	0.00572668	0.256577	-0.446132	-0.719731	-0.273598	0.0148141	0.780784	0.00815466	0.0361224	-0.166262	-0.795051	-0.628788	61603.5	36940.8	42611	39649.5	56138.4	51537.5	29665	55181.3
Q99439	7	6		401.3	Calponin-2 OS=Homo sapiens GN=CNN2 PE=1 SV=4 - [CNN2_HUMAN]																0.052999	0.0387065	0.0211969	0.878863	0.628272	0.742291	0.114019	8.94874e-05	0.0138576	1.25776e-05	0.0118219	-0.368866	-0.719669	-0.350803	0.523484	0.925508	0.458713	0.684275	0.0269627	0.117639	0.090676	253279	210774	323859	310098	249816	201635	131916	319021
Q15436	20	17		998.19	Protein transport protein Sec23A OS=Homo sapiens GN=SEC23A PE=1 SV=2 - [SC23A_HUMAN]																0.0367337	0.189726	0.00441602	0.143178	0.233303	0.536354	0.303052	1.62507e-05	0.0045464	1.36294e-06	0.00315744	-0.355331	-0.719233	-0.363902	1.36074e-07	0.029634	7.32358e-07	3.86389e-09	0.201279	-0.548702	-0.749982	340518	284546	377689	321288	315184	298503	231569	354099
Q9Y5P6	1	1		59.27	Mannose-1-phosphate guanyltransferase beta OS=Homo sapiens GN=GMPPB PE=1 SV=2 - [GMPPB_HUMAN]													x	x		0.13428	0.7553	0.233085	0.0713932	-0.183917	0.913381	1.0973	0.0429636	0.55525	0.0230421	0.168698	-0.300137	-0.679301	-0.379164	7.29299e-06	0.873299	1.85439e-06	5.43719e-06	-0.0637215	-1.18705	-1.12333	4527.76	3654.77	4910.97	4702.23	6356.95	5027.96	175.811	1866.37
P23528	16	13		1076.56	Cofilin-1 OS=Homo sapiens GN=CFL1 PE=1 SV=3 - [COF1_HUMAN]																0.0713718	0.0424003	0.0555505	0.997995	0.521115	0.527157	0.00604164	4.79259e-05	0.144082	7.42554e-06	0.000523523	-0.217564	-0.712159	-0.494595	0.601227	0.566455	0.681314	0.980765	-0.134	-0.113862	0.0201376	4.41884e+06	3.66492e+06	4.56464e+06	4.33174e+06	3.73966e+06	3.1582e+06	2.50775e+06	5.03885e+06
Q13126	4	4		255.58	S-methyl-5'-thioadenosine phosphorylase OS=Homo sapiens GN=MTAP PE=1 SV=2 - [MTAP_HUMAN]																0.0990083	0.304265	0.0403479	0.445516	0.268502	0.569554	0.301052	0.000107473	0.918858	5.67923e-05	0.00013343	-0.0453955	-0.711755	-0.66636	0.00677795	0.00461977	0.923969	0.011024	0.334254	0.021678	-0.312576	78741.9	77702.2	71595.7	60932.6	80164.5	51044.5	42666.2	67369.6
Q7L1Q6	8	5		324.75	Basic leucine zipper and W2 domain-containing protein 1 OS=Homo sapiens GN=BZW1 PE=1 SV=1 - [BZW1_HUMAN]																0.0534383	0.0303511	0.0280079	0.967517	0.635709	0.662383	0.0266742	0.000251761	0.0272511	4.43911e-05	0.0215576	-0.365911	-0.711515	-0.345604	0.928432	0.986943	0.966847	0.915147	-0.0648543	-0.00200491	0.0628494	91422.9	69956.6	102846	100393	85416.2	66721.3	49866.9	133950
O60271	3	3		122.25	C-Jun-amino-terminal kinase-interacting protein 4 OS=Homo sapiens GN=SPAG9 PE=1 SV=4 - [JIP4_HUMAN]																0.065981	0.020074	0.129631	0.755954	0.504236	0.398869	-0.105367	0.00218179	0.977743	0.00185747	0.00291042	-0.0560551	-0.709583	-0.653528	0.178557	0.132625	0.303443	0.871825	0.411119	0.286689	-0.12443	10760.5	11071.6	10373.9	12835.4	9776.24	9632.55	9750.17	10607
Q16527	2	2		64.73	Cysteine and glycine-rich protein 2 OS=Homo sapiens GN=CSRP2 PE=1 SV=3 - [CSRP2_HUMAN]																0.0491369	0.00890269	0.461341	0.167418	0.881289	0.257634	-0.623655	0.192401	0.70079	0.134637	0.449436	-0.225423	-0.467248	-0.241825	0.852433	0.977983	0.82315	0.917498	0.0891584	0.0831074	-0.00605099	8985.15	7092.41	7219.7	7904.25	6667.69	10588.8	6796.88	7148.74
P14927	3	3		150.08	Cytochrome b-c1 complex subunit 7 OS=Homo sapiens GN=UQCRB PE=1 SV=2 - [QCR7_HUMAN]			x	x												0.0406575	0.0422412	0.00856085	0.620379	-0.797277	-1.06538	-0.2681	7.65882e-07	4.068e-05	2.73789e-08	0.00264746	0.519846	0.903479	0.383633	0.00319435	0.109344	0.000801987	0.0907568	0.362364	0.802432	0.440068	73020.6	120300	83662.2	73406.8	91546.7	102220	130199	73264.2
A4D1E9	1	1		32.9	GTP-binding protein 10 OS=Homo sapiens GN=GTPBP10 PE=1 SV=1 - [GTPBA_HUMAN]																0.167997	0.660537	0.0955885	0.363426	-0.2633	-0.669786	-0.406486	0.0261097	0.0145005	0.677223	0.10355	0.720136	0.147852	-0.572284	0.0538785	0.361995	0.0254542	0.336199	0.478978	1.35976	0.880784	3658.84	6566.33	3951.52	4289.18	4978.06	4909.4	5963.95	2159.34
O75832	2	2		51.7	26S proteasome non-ATPase regulatory subunit 10 OS=Homo sapiens GN=PSMD10 PE=1 SV=1 - [PSD10_HUMAN]																0.0435723	0.272081	0.00647769	0.134041	0.235921	0.651187	0.415265	0.000846036	0.00734738	0.000281925	0.295706	-0.518415	-0.706973	-0.188558	1.31358e-05	0.725803	1.63938e-05	3.00478e-06	0.0844938	-0.823628	-0.908121	47466.3	36108.7	47815.9	39243.6	43281.5	40157.2	30721.4	38719.4
P49773	3	3		101.99	Histidine triad nucleotide-binding protein 1 OS=Homo sapiens GN=HINT1 PE=1 SV=2 - [HINT1_HUMAN]													x	x		0.0723738	0.546751	0.0212453	0.147567	0.162316	0.660493	0.498178	0.286314	0.475007	0.238146	0.856666	-0.279347	-0.345202	-0.0658545	0.0101066	0.593779	0.00437642	0.0393948	-0.339707	-1.18252	-0.842817	94208.7	63299.7	73039.9	73050.4	90616.4	79590.4	48925.6	79921
Q9UBE0	6	6		336.98	SUMO-activating enzyme subunit 1 OS=Homo sapiens GN=SAE1 PE=1 SV=1 - [SAE1_HUMAN]																0.123222	0.0902981	0.147832	0.993979	0.379019	0.341429	-0.0375906	4.30701e-05	0.00476232	5.04591e-06	0.0126648	-0.370672	-0.706628	-0.335956	0.347179	0.33161	0.402724	0.989103	-0.228123	-0.209239	0.0188838	61807.4	50237	60892.3	61329.5	40878.6	44398.4	42916.3	74973.5
Q14152	16	16		760.26	Eukaryotic translation initiation factor 3 subunit A OS=Homo sapiens GN=EIF3A PE=1 SV=1 - [EIF3A_HUMAN]																0.0242112	0.201836	0.00161829	0.0579119	0.225848	0.595786	0.369938	3.45772e-07	0.000201291	6.89629e-09	8.61894e-05	-0.333223	-0.705948	-0.372726	2.4629e-07	0.997543	5.02237e-08	5.70196e-08	-0.00595929	-0.602555	-0.596595	236479	223527	260255	258985	221764	198872	174425	269209
O95487	2	2		66.89	Protein transport protein Sec24B OS=Homo sapiens GN=SEC24B PE=1 SV=2 - [SC24B_HUMAN]			x	x												0.0178786	0.0869186	0.000634449	0.0605461	0.736188	1.49672	0.760533	0.000990188	0.996584	0.00107676	0.00090331	0.0096993	-0.703867	-0.713567	0.0909189	0.189841	0.812923	0.0602538	0.280566	-0.147784	-0.428349	6438.48	3425.36	9417	8063.22	4222.78	3526.46	2480.25	5483.6
P04818	2	2		108.07	Thymidylate synthase OS=Homo sapiens GN=TYMS PE=1 SV=3 - [TYSY_HUMAN]																0.472956	0.947231	0.585118	0.41672	-0.0816726	0.152379	0.234051	0.000623946	0.780769	0.000307107	0.00137768	-0.0928988	-0.703244	-0.610345	0.0105107	0.100559	0.293424	0.00358654	0.442503	-0.34975	-0.792253	27693	27631.1	24142	18476.9	27483.3	14911.7	18574.9	19413.5
P30086	13	13		641.21	Phosphatidylethanolamine-binding protein 1 OS=Homo sapiens GN=PEBP1 PE=1 SV=3 - [PEBP1_HUMAN]																0.0922736	0.474994	0.0341586	0.258414	0.175822	0.595116	0.419294	0.000581777	0.205878	0.000144931	0.00726804	-0.236714	-0.702696	-0.465982	0.00532936	0.362864	0.0403019	0.00173323	0.138478	-0.303212	-0.44169	835365	695173	820387	742966	725631	535353	447917	688606
O43776	12	12		754.73	Asparagine--tRNA ligase, cytoplasmic OS=Homo sapiens GN=NARS PE=1 SV=1 - [SYNC_HUMAN]																0.0169888	0.998407	0.00142069	0.00158916	0.00586254	0.504339	0.498477	8.84362e-05	0.0192933	1.23522e-05	0.00837383	-0.336233	-0.702284	-0.366051	0.146387	0.290009	0.813207	0.101311	0.331414	-0.22387	-0.555284	232553	206508	263603	220563	243745	186612	163677	217680
O43665	2	2		114.63	Regulator of G-protein signaling 10 OS=Homo sapiens GN=RGS10 PE=1 SV=2 - [RGS10_HUMAN]																0.00488652	0.631357	0.000258519	3.99043e-05	-0.110934	0.838007	0.948941	3.81068e-05	0.00344789	4.37719e-06	0.0147452	-0.377329	-0.698985	-0.321656	0.0502827	0.619662	0.168132	0.0261983	0.211597	-0.560911	-0.772508	67490	79191.5	107314	97622.4	81167.4	64346.5	70625.1	57271.6
P49736	3	3		162.72	DNA replication licensing factor MCM2 OS=Homo sapiens GN=MCM2 PE=1 SV=4 - [MCM2_HUMAN]																0.568739	0.974043	0.525324	0.647952	-0.0708035	0.181971	0.252775	0.00641758	0.999185	0.00668726	0.00727209	-0.0394141	-0.69541	-0.655996	0.00311394	0.812952	0.00683798	0.00162542	0.12285	-0.600129	-0.722979	11270.9	12729.3	11437	9565.49	16804.1	7886.24	8949.59	10950.6
P14854	5	5		327.53	Cytochrome c oxidase subunit 6B1 OS=Homo sapiens GN=COX6B1 PE=1 SV=2 - [CX6B1_HUMAN]			x	x												0.0162016	0.0215957	0.000451046	0.149696	-0.716792	-1.27296	-0.556168	3.47875e-05	0.0155622	3.75239e-06	0.00289995	0.359234	0.818911	0.459677	2.78449e-05	0.929817	1.09609e-05	2.48842e-05	0.0748687	0.982161	0.907292	73423.2	180302	98045.2	91955.7	133101	172028	202782	148163
P14550	5	3		256.98	Alcohol dehydrogenase [NADP(+)] OS=Homo sapiens GN=AKR1A1 PE=1 SV=3 - [AK1A1_HUMAN]																0.15255	0.220044	0.109945	0.857815	0.338285	0.494131	0.155846	0.000373009	0.0837815	7.50058e-05	0.0111973	-0.291561	-0.69478	-0.403219	0.097472	0.999664	0.106286	0.101456	0.00813284	-0.188606	-0.196739	66375.9	53493.5	69377.3	65618.4	71376.8	45545.3	41033.1	76808.8
Q7Z460	4	3		144.83	CLIP-associating protein 1 OS=Homo sapiens GN=CLASP1 PE=1 SV=1 - [CLAP1_HUMAN]																0.313724	0.92864	0.253051	0.411322	-0.00178864	0.39012	0.391909	0.0330638	0.348663	0.0158535	0.230558	-0.382655	-0.69211	-0.309455	0.0118457	0.997259	0.0112524	0.0131881	0.0144825	-0.648246	-0.662729	26592.4	12653.8	16870.9	19332.1	26769	24641.4	10678.8	21401.6
Q14204	118	116		5635.65	Cytoplasmic dynein 1 heavy chain 1 OS=Homo sapiens GN=DYNC1H1 PE=1 SV=5 - [DYHC1_HUMAN]																0.008045	0.00633688	9.83619e-05	0.110827	0.334401	0.538206	0.203805	1.02932e-05	1.23784e-05	3.93349e-06	0.736096	-0.285308	-0.320932	-0.0356234	7.28307e-06	0.781953	6.69229e-06	1.56339e-06	0.0301863	-0.28939	-0.319576	1.75146e+06	1.4347e+06	1.98934e+06	1.90255e+06	1.60265e+06	1.44163e+06	1.35497e+06	2.02725e+06
Q13409	5	5		285.56	Cytoplasmic dynein 1 intermediate chain 2 OS=Homo sapiens GN=DYNC1I2 PE=1 SV=3 - [DC1I2_HUMAN]																0.0155185	0.000704202	0.00541391	0.834552	0.510251	0.434977	-0.0752742	0.0775365	0.0458753	0.297246	0.614794	-0.262166	-0.170971	0.0911955	0.00111595	0.359866	0.000303612	0.00805019	-0.117873	-0.394903	-0.27703	110678	92473.8	126065	133396	90886.4	105532	88790	141575
P55039	4	4		257.16	Developmentally-regulated GTP-binding protein 2 OS=Homo sapiens GN=DRG2 PE=1 SV=1 - [DRG2_HUMAN]																0.134726	0.124643	0.131583	0.991721	0.550748	0.588943	0.0381944	0.000109196	0.95638	6.4443e-05	0.000119745	-0.0488827	-0.68979	-0.640907	0.0498283	0.469752	0.0238483	0.237373	-0.151957	-0.327359	-0.175402	16240.9	13828.1	18575.2	17714.5	15011.7	10097.1	9594.54	21080.1
Q9Y6G9	6	6		176.33	Cytoplasmic dynein 1 light intermediate chain 1 OS=Homo sapiens GN=DYNC1LI1 PE=1 SV=3 - [DC1L1_HUMAN]																0.0210899	0.00270225	0.00797499	0.978905	0.58871	0.559426	-0.0292844	0.951614	0.943764	0.977152	0.993517	-0.0509791	-0.0252323	0.0257468	0.0848539	0.165723	0.0580925	0.845085	0.636724	0.65383	0.0171059	30343.4	25337.1	33909.4	34941.9	25854.6	27093.5	26583.5	37690.9
P48723	1	1		22.94	Heat shock 70 kDa protein 13 OS=Homo sapiens GN=HSPA13 PE=1 SV=1 - [HSP13_HUMAN]																0.0906227	0.0560566	0.0965601	0.994794	-0.844009	-0.845019	-0.00101003	0.00751441	0.235956	0.00276753	0.0919639	0.315021	0.812044	0.497023	0.0386152	0.0252664	0.863393	0.0740166	0.402831	0.0473228	-0.355508	8634.4	10442.6	6313.95	5628.14	10084.7	8692.81	13146.4	5197.04
P37837	12	12		561.84	Transaldolase OS=Homo sapiens GN=TALDO1 PE=1 SV=2 - [TALDO_HUMAN]																0.0370582	0.584	0.00531565	0.0393108	0.163407	0.840041	0.676633	0.00390098	0.0324778	0.00156412	0.33594	-0.463104	-0.685841	-0.222737	5.06638e-06	0.448778	6.66766e-07	9.36129e-06	-0.127602	-0.830554	-0.702952	589116	478699	597393	516119	655746	478673	284372	468342
Q6NYC1	1	1		61.81	Bifunctional arginine demethylase and lysyl-hydroxylase JMJD6 OS=Homo sapiens GN=JMJD6 PE=1 SV=1 - [JMJD6_HUMAN]								x	x							0.120727	0.211046	0.0691053	0.73667	0.40544	0.663293	0.257853	0.00022316	0.121593	4.28411e-05	0.00412487	-0.375242	-1.08199	-0.70675	0.0188069	0.445739	0.105355	0.00765559	0.195727	-0.568218	-0.763944	6480	6209.24	7386.28	7125.94	6636.24	4775.59	3117.11	7869.71
Q8NCM8	1	1		26.46	Cytoplasmic dynein 2 heavy chain 1 OS=Homo sapiens GN=DYNC2H1 PE=1 SV=4 - [DYHC2_HUMAN]	x	x														0.0172604	0.000901485	0.00724204	0.819122	-1.13575	-0.982164	0.153588	0.0657806	0.0872607	0.976867	0.0677936	-0.678393	0.119735	0.798128	0.00269908	0.0109378	0.00101277	0.571066	-0.707113	-0.958523	-0.25141	2538.83	3859.11	3450	2778	3161.23	1683.39	4038.4	2071.25
O95865	4	3		345.13	N(G),N(G)-dimethylarginine dimethylaminohydrolase 2 OS=Homo sapiens GN=DDAH2 PE=1 SV=1 - [DDAH2_HUMAN]																0.166358	0.132902	0.215175	0.990382	0.415357	0.41141	-0.00394695	0.00471233	0.594704	0.00218385	0.0186211	-0.184434	-0.68342	-0.498986	0.0583379	0.0332025	0.157386	0.710193	0.349022	0.235842	-0.11318	57640	62152	56337.7	58775.6	47636.2	34998.6	38171.2	50896.3
Q14008	7	6		323.63	Cytoskeleton-associated protein 5 OS=Homo sapiens GN=CKAP5 PE=1 SV=3 - [CKAP5_HUMAN]																0.0127198	0.039414	0.000251549	0.055487	0.306712	0.63673	0.330018	0.000304442	0.001337	0.000118062	0.467301	-0.434595	-0.561892	-0.127297	0.000905613	0.736035	0.00223206	0.000378932	0.115565	-0.572418	-0.687983	66134.6	55275.3	70522.9	54092.1	61316.6	56555.2	48783.3	67423.7
P25325	5	5		309.45	3-mercaptopyruvate sulfurtransferase OS=Homo sapiens GN=MPST PE=1 SV=3 - [THTM_HUMAN]																0.526258	0.712035	0.888525	0.468531	0.0878548	-0.0732096	-0.161064	0.000888924	0.850806	0.00169702	0.000505339	0.0602784	-0.681389	-0.741668	0.0112929	0.244605	0.00378573	0.130693	0.228622	0.521815	0.293193	59395.6	60375.9	69511.1	67690.8	62381.1	47446.4	55464.6	75708.4
P33316	3	3		254.84	Deoxyuridine 5'-triphosphate nucleotidohydrolase, mitochondrial OS=Homo sapiens GN=DUT PE=1 SV=4 - [DUT_HUMAN]																0.942564	0.983368	0.977939	0.930267	-0.00373872	-0.0534441	-0.0497054	7.14683e-05	0.977382	6.68727e-05	4.30953e-05	0.0280734	-0.680875	-0.708948	0.00939358	0.0297798	0.00441739	0.677094	0.442632	0.573293	0.130661	143621	178214	168209	155324	152522	114521	135096	185887
Q08J23	4	4		154.97	tRNA (cytosine(34)-C(5))-methyltransferase OS=Homo sapiens GN=NSUN2 PE=1 SV=2 - [NSUN2_HUMAN]																0.0954602	0.0414272	0.21422	0.771475	0.539271	0.370803	-0.168469	0.000113492	0.948185	0.000129267	6.5657e-05	0.0491807	-0.680249	-0.72943	0.0270139	0.0565739	0.833735	0.0165384	0.334813	-0.0984766	-0.433289	32155.6	42180.6	28701.2	28561.1	24764.9	20690.7	20773.9	29717.2
Q16658	26	26		1541.32	Fascin OS=Homo sapiens GN=FSCN1 PE=1 SV=3 - [FSCN1_HUMAN]																0.0688114	0.507484	0.0185963	0.147287	0.1464	0.49417	0.34777	4.95455e-06	0.00124894	2.99139e-07	0.00187586	-0.351291	-0.67976	-0.328468	1.6225e-07	0.536365	1.28677e-08	9.71297e-08	-0.0589249	-0.555518	-0.496593	1.97323e+06	1.60221e+06	1.99997e+06	1.76809e+06	2.08929e+06	1.69526e+06	1.1973e+06	1.96789e+06
Q0VDF9	1	1		35.89	Heat shock 70 kDa protein 14 OS=Homo sapiens GN=HSPA14 PE=1 SV=1 - [HSP7E_HUMAN]																0.0565385	0.913927	0.0415325	0.0189443	0.141523	-0.562633	-0.704155	0.0930454	0.580845	0.0558948	0.311387	-0.131963	-0.367375	-0.235412	0.345681	0.408416	0.325671	0.98525	0.243844	0.261344	0.0175003	11048.9	27461.4	10149.4	9114.45	16688.6	15095.2	18927.5	11591.4
O00429	6	6		407.7	Dynamin-1-like protein OS=Homo sapiens GN=DNM1L PE=1 SV=2 - [DNM1L_HUMAN]																0.0602505	0.103331	0.01781	0.566844	0.448423	0.639933	0.191509	0.000155419	0.000776674	5.04964e-05	0.385279	-0.52633	-0.678397	-0.152067	0.000159261	0.0211789	1.91121e-05	0.0170015	-0.272677	-0.556799	-0.284122	40889.6	32817.7	45345.3	48827.5	35112.6	31229.7	26008.6	68364.4
P55209	11	6		559.76	Nucleosome assembly protein 1-like 1 OS=Homo sapiens GN=NAP1L1 PE=1 SV=1 - [NP1L1_HUMAN]																0.175547	0.142885	0.228247	0.990544	0.343802	0.328344	-0.0154575	8.94979e-05	0.577017	2.74283e-05	0.000247745	-0.118991	-0.677632	-0.558641	0.00131586	0.00929361	0.36724	0.000364628	0.251335	-0.110675	-0.362009	321084	350552	391036	327013	335908	253794	253398	407529
Q15417	10	9		577.38	Calponin-3 OS=Homo sapiens GN=CNN3 PE=1 SV=1 - [CNN3_HUMAN]																0.13691	0.251956	0.0818087	0.727414	0.344498	0.539135	0.194637	8.5576e-05	0.419607	2.14843e-05	0.000349947	-0.140222	-0.675699	-0.535478	0.268905	0.685403	0.603907	0.192334	0.0841834	-0.108645	-0.192828	296196	269077	360881	327113	317848	231869	151694	371219
P52735	2	2		123.57	Guanine nucleotide exchange factor VAV2 OS=Homo sapiens GN=VAV2 PE=1 SV=2 - [VAV2_HUMAN]																0.0556363	0.389925	0.0120207	0.145798	0.241494	0.708532	0.467038	0.0562785	0.511463	0.0304693	0.235733	-0.321744	-0.673607	-0.351862	0.00307397	0.34472	0.0244677	0.000915086	0.196434	-0.393578	-0.590012	6551.37	6754.9	5425.38	5395.44	8080.26	8655.97	4321.54	8558.87
P27695	10	10		497.66	DNA-(apurinic or apyrimidinic site) lyase OS=Homo sapiens GN=APEX1 PE=1 SV=2 - [APEX1_HUMAN]																0.0527698	0.0136205	0.0764604	0.821196	0.429225	0.342259	-0.0869665	0.000396209	0.11889	8.34883e-05	0.00833022	-0.268356	-0.673573	-0.405218	0.068851	0.534472	0.0363441	0.271687	-0.110788	-0.25243	-0.141642	183641	188208	231045	206325	187798	206216	177169	281709
P63241	16	12		848.69	Eukaryotic translation initiation factor 5A-1 OS=Homo sapiens GN=EIF5A PE=1 SV=2 - [IF5A1_HUMAN]																0.0813794	0.101094	0.0398686	0.802051	0.556234	0.68056	0.124326	1.64817e-05	0.0188668	1.45615e-06	0.000824561	-0.274297	-0.671305	-0.397009	0.623403	0.788794	0.557801	0.921984	0.036772	0.100573	0.0638014	468651	296128	498085	536196	393619	309620	210745	673268
Q92520	3	3		205.81	Protein FAM3C OS=Homo sapiens GN=FAM3C PE=1 SV=1 - [FAM3C_HUMAN]																0.125776	0.31103	0.571682	0.0639723	0.201958	-0.178706	-0.380664	0.00799713	0.35657	0.0611787	0.00316213	0.268156	-0.670135	-0.938291	0.0486205	0.266855	0.0226172	0.414681	0.462727	0.675546	0.212819	33837.5	43436.2	37273.5	43798.5	37845.3	43779.6	45884	41142.5
O75976	2	2		50.53	Carboxypeptidase D OS=Homo sapiens GN=CPD PE=1 SV=2 - [CBPD_HUMAN]																0.192773	0.521268	0.542719	0.117229	0.222959	-0.404196	-0.627156	0.0882783	0.717926	0.223701	0.0561758	0.0764317	-0.667838	-0.74427	0.0554124	0.652683	0.0299346	0.17052	0.287678	0.689959	0.402281	10648.5	20314.8	16096.7	21538.9	12807.9	10733.7	19689	13678.9
P39748	2	2		105.47	Flap endonuclease 1 OS=Homo sapiens GN=FEN1 PE=1 SV=1 - [FEN1_HUMAN]																0.548223	0.957266	0.494708	0.651849	0.0176086	0.146896	0.129287	1.11646e-05	0.60373	2.50268e-06	1.8239e-05	-0.091081	-0.667681	-0.5766	0.00984082	0.0913598	0.302546	0.00334557	0.197519	-0.133204	-0.330722	102940	111767	105921	102250	129785	92619.5	78534.1	106434
P17174	7	6		296.87	Aspartate aminotransferase, cytoplasmic OS=Homo sapiens GN=GOT1 PE=1 SV=3 - [AATC_HUMAN]																0.0986067	0.717632	0.0420786	0.165767	0.0999497	0.402602	0.302652	1.40018e-05	0.00186648	1.17665e-06	0.00628563	-0.358674	-0.665272	-0.306598	7.29299e-06	0.0155755	3.86747e-07	0.000345074	-0.255062	-0.670449	-0.415386	64544	64776.7	60532.4	70826	82181	65121.8	41920.5	79731.8
Q13228	6	6		330.03	Selenium-binding protein 1 OS=Homo sapiens GN=SELENBP1 PE=1 SV=2 - [SBP1_HUMAN]																0.178471	0.753973	0.108194	0.325854	0.0840725	0.522352	0.43828	0.00271036	0.235307	0.000871703	0.0337582	-0.267838	-0.663529	-0.395691	1.10921e-05	0.812658	1.08591e-05	2.80644e-06	0.0703084	-0.569331	-0.639639	49609.8	43015.4	54778.1	45788	61127.4	29500.1	30933.4	39443.1
O75312	2	2		103.58	Zinc finger protein ZPR1 OS=Homo sapiens GN=ZNF259 PE=1 SV=1 - [ZPR1_HUMAN]																0.598994	0.773309	0.543762	0.902435	0.0865827	0.17762	0.0910375	0.00161598	0.547978	0.000649261	0.00683308	-0.161583	-0.6631	-0.501517	0.287593	0.211259	0.75171	0.57055	0.402158	0.150979	-0.251179	19672.2	22657.7	21431.8	16488	22915.3	14436.4	14132.9	19055.9
P52943	3	3		261.81	Cysteine-rich protein 2 OS=Homo sapiens GN=CRIP2 PE=1 SV=1 - [CRIP2_HUMAN]																0.170914	0.243799	0.129217	0.871953	0.316922	0.437138	0.120216	0.00198667	0.119483	0.000571511	0.0508654	-0.313266	-0.660764	-0.347497	0.016074	0.971885	0.0218677	0.0132108	0.0225213	-0.407677	-0.430198	113116	120348	154004	135379	104800	78373.9	84162.5	127646
P26022	2	2		170.98	Pentraxin-related protein PTX3 OS=Homo sapiens GN=PTX3 PE=1 SV=3 - [PTX3_HUMAN]			x	x												0.00327736	0.32945	1.27611e-05	0.00023536	-0.252147	-1.16853	-0.916381	0.00449674	0.550108	0.0199452	0.00199468	0.211168	-0.66067	-0.871837	0.0053835	0.0410854	0.00175371	0.36075	0.447353	0.690679	0.243327	5357.23	6238.54	4946	6263.44	5083.01	4143.93	9009.83	6408.76
P32322	5	3		264.99	Pyrroline-5-carboxylate reductase 1, mitochondrial OS=Homo sapiens GN=PYCR1 PE=1 SV=2 - [P5CR1_HUMAN]													x	x		0.0898577	0.0449484	0.128771	0.932685	-1.08314	-0.915222	0.167913	0.100064	0.690865	0.0636768	0.264477	0.127526	0.581954	0.454428	0.0260219	0.938976	0.0194002	0.040156	-0.183273	-1.1742	-0.990931	10574.6	6663.73	5373.89	4759.77	6938.97	11758.9	13801.2	7449.01
Q15477	2	2		82.11	Helicase SKI2W OS=Homo sapiens GN=SKIV2L PE=1 SV=3 - [SKIV2_HUMAN]																0.0404785	0.0708671	0.006424	0.405033	0.422074	0.71374	0.291666	0.00479643	0.120174	0.00162899	0.121606	-0.323411	-0.65698	-0.333569	0.000147386	0.161939	0.001948	2.27552e-05	0.190603	-0.428772	-0.619375	17846.8	16063.8	20672.4	15456.2	20352.7	13899.7	12512.2	20659.7
Q99615	4	4		206.49	DnaJ homolog subfamily C member 7 OS=Homo sapiens GN=DNAJC7 PE=1 SV=2 - [DNJC7_HUMAN]																0.297033	0.530413	0.225499	0.764023	0.153376	0.349041	0.195664	0.000117815	0.802007	5.05306e-05	0.000202378	-0.0688666	-0.654539	-0.585672	0.0119171	0.0339996	0.716334	0.00592756	0.300623	-0.0953439	-0.395967	23997.7	23537.3	26850.5	24898.7	25404.8	16622.7	17495.3	22934.6
P61086	4	4		254.64	Ubiquitin-conjugating enzyme E2 K OS=Homo sapiens GN=UBE2K PE=1 SV=3 - [UBE2K_HUMAN]																0.1293	0.48412	0.0622141	0.387941	0.196807	0.505112	0.308305	0.00024975	0.302243	6.15195e-05	0.00177385	-0.175308	-0.652429	-0.47712	0.620009	0.911123	0.798305	0.551674	0.0372395	-0.108031	-0.145271	68207.3	54547.2	65929.1	59778.2	67893.9	42631.6	32835.8	64817.1
O00299	19	18		1223.85	Chloride intracellular channel protein 1 OS=Homo sapiens GN=CLIC1 PE=1 SV=4 - [CLIC1_HUMAN]																0.113555	0.373346	0.0511961	0.436366	0.263226	0.572463	0.309237	0.0001852	0.907606	0.000254941	0.000101234	0.0611315	-0.652119	-0.713251	3.90284e-05	0.00158978	0.0380941	3.58349e-06	0.329228	-0.230651	-0.559879	3.85978e+06	3.68295e+06	4.21946e+06	3.3543e+06	3.82317e+06	2.44165e+06	1.87341e+06	3.66372e+06
P30153	22	17		1321.27	Serine/threonine-protein phosphatase 2A 65 kDa regulatory subunit A alpha isoform OS=Homo sapiens GN=PPP2R1A PE=1 SV=4 - [2AAA_HUMAN]																0.0340091	0.0846694	0.00390648	0.260693	0.35186	0.654998	0.303139	2.71508e-05	0.39856	5.39479e-06	8.82163e-05	-0.130083	-0.651617	-0.521534	0.00070205	0.125751	0.0158678	0.000134211	0.149813	-0.226109	-0.375922	387441	389587	437218	393143	424451	308377	260750	387594
P40121	6	6		222.37	Macrophage-capping protein OS=Homo sapiens GN=CAPG PE=1 SV=2 - [CAPG_HUMAN]																0.103746	0.581523	0.0436454	0.24015	0.143434	0.454959	0.311525	0.000706187	0.225402	0.000185144	0.0082046	-0.226031	-0.651194	-0.425162	4.67538e-06	0.843562	3.53757e-06	1.07599e-06	0.0744962	-0.888988	-0.963484	71935.2	53034	77674.9	50037.7	67385.4	61841.8	42515	61133.2
P05386	5	5		281.76	60S acidic ribosomal protein P1 OS=Homo sapiens GN=RPLP1 PE=1 SV=1 - [RLA1_HUMAN]																0.117607	0.0674915	0.907733	0.199131	0.490329	0.0676837	-0.422645	0.12425	0.807293	0.0872735	0.251662	-0.272322	-0.648982	-0.376659	0.47499	0.438198	0.558058	0.977003	-0.190679	-0.15737	0.0333085	868335	1.55591e+06	1.10992e+06	1.6221e+06	935714	1.17271e+06	1.37377e+06	1.75252e+06
P35241	22	6		1091.8	Radixin OS=Homo sapiens GN=RDX PE=1 SV=1 - [RADI_HUMAN]																0.058866	0.0133401	0.268275	0.39612	0.521741	0.264387	-0.257354	0.000355627	0.379116	0.000100817	0.00206062	-0.175453	-0.648515	-0.473063	0.536334	0.996631	0.528901	0.576118	-0.00250452	0.144764	0.147269	77391.6	75750.6	93888.9	95223.8	70237.5	58255.9	63615	112172
Q9Y6Y8	2	2		59.64	SEC23-interacting protein OS=Homo sapiens GN=SEC23IP PE=1 SV=1 - [S23IP_HUMAN]								x	x							0.100767	0.139497	0.0584526	0.816034	0.529219	0.845132	0.315912	0.00108293	0.0859714	0.000271642	0.0370543	-0.534514	-1.07987	-0.545353	0.000983227	0.999285	0.000943994	0.000866972	0.127051	-0.952174	-1.07923	32013.5	30924.1	35919.2	33739.4	28219.1	20018.2	19340.8	28375.2
P22102	10	10		458.65	Trifunctional purine biosynthetic protein adenosine-3 OS=Homo sapiens GN=GART PE=1 SV=1 - [PUR2_HUMAN]																0.0953844	0.119081	0.0558833	0.846858	0.380945	0.497915	0.11697	5.75312e-06	0.0539837	4.74393e-07	7.53633e-05	-0.197618	-0.64506	-0.447442	0.00139273	0.755949	0.00341428	0.000630304	0.0452501	-0.243006	-0.288256	184850	165892	187450	178502	190246	141105	104375	201322
Q9NVG8	1	1		42.27	TBC1 domain family member 13 OS=Homo sapiens GN=TBC1D13 PE=1 SV=3 - [TBC13_HUMAN]								x	x							0.129092	0.761137	0.0670205	0.218002	0.143544	0.712991	0.569447	0.00265684	0.599378	0.00118486	0.0102098	-0.2232	-1.0795	-0.856299	0.000285235	0.685989	0.000703588	9.88636e-05	0.153127	-0.84684	-0.999967	4001.27	4195.32	3506.92	2869.89	5525.45	2629.41	1750.3	3022.85
Q9Y224	6	6		356.29	UPF0568 protein C14orf166 OS=Homo sapiens GN=C14orf166 PE=1 SV=1 - [CN166_HUMAN]																0.0990083	0.271894	0.0414307	0.492521	0.229423	0.401548	0.172126	5.56944e-05	0.3506	1.19442e-05	0.000253078	-0.144723	-0.643688	-0.498964	0.000718166	0.0590275	0.0357951	0.000128827	0.245164	-0.272295	-0.517459	96166.9	78177.9	102425	115481	71407	67720.7	74871.6	101563
Q96KP4	7	7		383.93	Cytosolic non-specific dipeptidase OS=Homo sapiens GN=CNDP2 PE=1 SV=2 - [CNDP2_HUMAN]																0.0324931	0.00650025	0.0211746	0.95702	0.746217	0.674108	-0.0721086	0.000654412	0.61368	0.00217385	0.000260568	0.103797	-0.455428	-0.559225	2.40148e-08	1.60377e-09	1.03854e-08	0.535208	0.618619	0.552806	-0.065813	159935	147066	166960	148697	159681	111922	98111.5	146916
O95394	5	5		277.86	Phosphoacetylglucosamine mutase OS=Homo sapiens GN=PGM3 PE=1 SV=1 - [AGM1_HUMAN]																0.0532244	0.31892	0.0102843	0.162602	0.25285	0.695161	0.442311	0.00260025	0.249663	0.000838573	0.0301912	-0.271956	-0.642691	-0.370735	0.00333281	0.980293	0.0026639	0.00415202	-0.0482715	-0.599146	-0.550875	44173.7	33155.9	41926	43640.7	43432.7	39028.1	24824.7	47778.1
P53396	30	30		1526.59	ATP-citrate synthase OS=Homo sapiens GN=ACLY PE=1 SV=3 - [ACLY_HUMAN]																0.0655198	0.284641	0.0164177	0.25972	0.206064	0.476006	0.269942	3.04697e-08	8.68188e-06	2.6437e-10	1.70072e-05	-0.325477	-0.641966	-0.316489	2.56249e-07	0.60344	2.43778e-08	1.55171e-07	-0.0666638	-0.661689	-0.595025	617424	552041	635682	627744	583642	537595	400380	641386
O60888	2	2		99.94	Protein CutA OS=Homo sapiens GN=CUTA PE=1 SV=2 - [CUTA_HUMAN]																0.148557	0.984105	0.147441	0.111068	0.00732575	-0.547017	-0.554343	0.0160291	0.998036	0.0163806	0.0185772	-0.0150028	-0.636834	-0.621832	0.0336152	0.886157	0.0226552	0.0608119	-0.188649	0.823151	1.0118	83104.6	107387	97933.1	100787	95448.8	44658.1	64797.6	112527
Q07157	12	12		547.07	Tight junction protein ZO-1 OS=Homo sapiens GN=TJP1 PE=1 SV=3 - [ZO1_HUMAN]																0.0998981	0.0984332	0.0734303	0.946355	0.327538	0.380903	0.0533657	8.68705e-05	0.609681	2.75388e-05	0.000221045	-0.112202	-0.636758	-0.524555	0.444963	0.439541	0.996732	0.483272	0.104237	0.0156824	-0.0885546	42543.6	28171.8	42496.9	41229.4	33708.2	38401.8	28047.8	41924
P20742	3	2		166.54	Pregnancy zone protein OS=Homo sapiens GN=PZP PE=1 SV=4 - [PZP_HUMAN]																0.39263	0.32111	0.64319	0.887559	-0.275881	-0.210303	0.0655776	0.00726132	0.13651	0.00264919	0.157031	-0.335001	-0.635992	-0.30099	0.00887127	0.0303867	0.00399696	0.645016	0.760995	0.92895	0.167955	59521.7	81344.1	82337.6	68770	83599.3	54656.7	55841.9	82517.4
Q8N163	11	11		578.05	DBIRD complex subunit KIAA1967 OS=Homo sapiens GN=KIAA1967 PE=1 SV=2 - [K1967_HUMAN]																0.0210899	0.00497142	0.00404447	0.931026	0.497792	0.542817	0.0450251	0.0018569	0.00118364	0.87884	0.00501196	-0.281568	-0.0329026	0.248665	0.0517971	0.903375	0.0370043	0.0883512	-0.0429594	-0.409567	-0.366608	112672	148102	137227	155622	111767	111938	166049	149696
Q01469	3	2		121.1	Fatty acid-binding protein, epidermal OS=Homo sapiens GN=FABP5 PE=1 SV=3 - [FABP5_HUMAN]																0.319369	0.895983	0.449061	0.250918	-0.276436	0.205211	0.481646	0.0110903	0.987774	0.0103238	0.0142157	-0.0704336	-0.633319	-0.562885	5.4391e-05	0.0594029	0.00155754	5.62815e-06	0.308936	-0.520037	-0.828973	41677	30735.8	39608.9	29500.3	44005.1	34882.4	24196.3	37008
Q13263	15	13		845.38	Transcription intermediary factor 1-beta OS=Homo sapiens GN=TRIM28 PE=1 SV=5 - [TIF1B_HUMAN]																0.0964512	0.0874137	0.0738984	0.964856	0.353515	0.407252	0.0537369	0.00208528	0.411635	0.000762968	0.0133571	-0.197483	-0.632481	-0.434998	0.0105107	0.21824	0.138675	0.00346363	0.184957	-0.234238	-0.419195	735617	835942	890733	808801	658102	516387	717485	717401
P06730	2	2		85.89	Eukaryotic translation initiation factor 4E OS=Homo sapiens GN=EIF4E PE=1 SV=2 - [IF4E_HUMAN]													x	x		0.0516451	0.97711	0.0178945	0.0267841	0.0116297	0.532483	0.520854	0.39593	0.325028	0.802813	0.715006	-0.367319	-0.139662	0.227657	0.00212754	0.683117	0.000900915	0.00643305	-0.258737	-1.15169	-0.892955	20569	13875.1	16749.8	16380.4	16577.7	21066.6	14850.3	19758.9
P49327	51	50		3012.96	Fatty acid synthase OS=Homo sapiens GN=FASN PE=1 SV=3 - [FAS_HUMAN]													x	x		0.0499859	0.2878	0.00909284	0.165045	0.187522	0.465026	0.277504	4.90927e-08	1.41899e-05	4.9266e-10	2.65229e-05	-0.363036	-0.717259	-0.354222	3.17355e-12	0.131996	1.07359e-13	7.34413e-13	-0.117971	-1.14978	-1.03181	972777	848786	1.057e+06	1.01526e+06	941237	762239	733157	1.07094e+06
Q15785	5	5		238.83	Mitochondrial import receptor subunit TOM34 OS=Homo sapiens GN=TOMM34 PE=1 SV=2 - [TOM34_HUMAN]								x	x							0.137605	0.201452	0.0933618	0.838801	0.387973	0.612846	0.224873	1.54379e-05	0.951623	6.22348e-06	1.156e-05	-0.0476367	-1.07883	-1.03119	0.00159236	0.052328	0.0943607	0.000346349	0.483766	-0.461149	-0.944915	40336.6	36094.3	37613.2	29183.8	37831.8	23176.5	24891.1	36212.4
Q9Y376	2	2		107.99	Calcium-binding protein 39 OS=Homo sapiens GN=CAB39 PE=1 SV=1 - [CAB39_HUMAN]																0.066967	0.871429	0.0238163	0.0616459	0.108696	0.605752	0.497056	0.0141865	0.662728	0.00749154	0.046523	-0.142472	-0.63105	-0.488578	0.414648	0.93001	0.559121	0.355965	0.138253	-0.290532	-0.428785	14114	12231.7	13648.2	12607.9	19142.6	14614.8	6745.44	17092.1
Q7Z4V5	2	1		122.48	Hepatoma-derived growth factor-related protein 2 OS=Homo sapiens GN=HDGFRP2 PE=1 SV=1 - [HDGR2_HUMAN]																0.251918	0.259459	0.994944	0.269464	-0.392445	-0.0328757	0.359569	0.0188209	0.797484	0.0444357	0.011684	-0.223272	0.582154	0.805426	0.927648	0.915093	0.989786	0.96193	0.239789	0.00685595	-0.232934	43153.9	38658.7	33308	30305.6	35408.9	41614.7	35182.8	31418.3
Q92598	25	24		1551.72	Heat shock protein 105 kDa OS=Homo sapiens GN=HSPH1 PE=1 SV=1 - [HS105_HUMAN]																0.0721452	0.705949	0.0230038	0.101893	0.0909731	0.438178	0.347205	8.34464e-06	0.0142679	6.27734e-07	0.000415007	-0.25278	-0.630917	-0.378137	2.40148e-08	0.187599	2.39074e-08	1.01253e-09	0.112675	-0.591149	-0.703824	710954	644465	735575	633508	802653	571365	473135	678076
P46937	2	2		74	Yorkie homolog OS=Homo sapiens GN=YAP1 PE=1 SV=2 - [YAP1_HUMAN]																0.126452	0.0641938	0.31694	0.740964	0.461616	0.30563	-0.155986	0.00173252	0.705665	0.000841837	0.00500293	-0.119898	-0.630264	-0.510367	0.516856	0.549081	0.998318	0.516046	0.145827	-0.0613105	-0.207138	6443.08	7881.86	6379.12	9292.17	7782.1	6596.68	6213.6	7266.53
O43252	4	3		214.1	Bifunctional 3'-phosphoadenosine 5'-phosphosulfate synthase 1 OS=Homo sapiens GN=PAPSS1 PE=1 SV=2 - [PAPS1_HUMAN]																0.0984725	0.150138	0.0522822	0.763194	0.397417	0.587824	0.190406	0.00243917	0.0513885	0.000762153	0.144362	-0.381939	-0.629102	-0.247164	0.000432251	0.0922585	7.24188e-05	0.0126999	-0.179848	-0.450905	-0.271056	28392.6	21210	30691.9	26073.9	28175	21831.3	16081.5	31621.9
P13639	72	71		3977.73	Elongation factor 2 OS=Homo sapiens GN=EEF2 PE=1 SV=4 - [EF2_HUMAN]																0.0573143	0.0864802	0.0172946	0.611975	0.436423	0.622968	0.186545	2.01118e-06	0.000579899	8.95155e-08	0.000893639	-0.32117	-0.626926	-0.305756	3.43211e-05	0.320913	5.41766e-06	0.000156594	-0.0858212	-0.368709	-0.282888	8.9303e+06	6.85233e+06	9.69799e+06	9.23935e+06	8.26933e+06	6.89972e+06	4.7707e+06	1.11416e+07
Q99627	3	2		166.29	COP9 signalosome complex subunit 8 OS=Homo sapiens GN=COPS8 PE=1 SV=1 - [CSN8_HUMAN]																0.0908496	0.177476	0.0396842	0.627388	0.289026	0.466507	0.177481	0.00127439	0.765713	0.000655663	0.00312013	-0.096885	-0.626921	-0.530036	0.00133559	0.22886	0.0165932	0.000318102	0.20558	-0.425528	-0.631108	47002.8	54886.3	50315	45497.2	51692.4	37885.2	32651.5	53127.1
Q7Z7H8	2	2		141.42	39S ribosomal protein L10, mitochondrial OS=Homo sapiens GN=MRPL10 PE=1 SV=3 - [RM10_HUMAN]																0.019424	0.0978746	0.0759778	0.000939496	0.757358	-0.809092	-1.56645	0.234461	0.386579	0.872438	0.194783	0.341041	-0.626238	-0.967279	0.0297723	0.580767	0.113435	0.0140705	-0.647667	1.01168	1.65934	6290.38	11211.4	5883.71	10144.1	3869.03	5718.92	12938.7	13380.5
Q9NUU7	1	1		41.33	ATP-dependent RNA helicase DDX19A OS=Homo sapiens GN=DDX19A PE=1 SV=1 - [DD19A_HUMAN]								x	x							0.335522	0.296979	0.451089	0.979678	0.317215	0.257752	-0.0594626	0.00106762	0.963578	0.00144709	0.00081117	0.036608	-1.0741	-1.1107	0.0237763	0.0474098	0.0149458	0.854522	0.535641	0.679933	0.144292	29256.2	25082.9	36382.1	28466	24259	19975.2	19161.5	33111
P08243	4	4		268.92	Asparagine synthetase [glutamine-hydrolyzing] OS=Homo sapiens GN=ASNS PE=1 SV=4 - [ASNS_HUMAN]								x	x							0.111545	0.0541728	0.25748	0.775387	0.615451	0.386153	-0.229298	5.13518e-05	0.0579394	6.76852e-06	0.0013819	-0.400159	-1.06638	-0.666216	0.243246	0.83291	0.43197	0.181344	-0.109033	0.188201	0.297234	14491.5	11797.6	15894.2	16087.3	13444.5	8765.63	9337.27	22012
Q92688	4	2		190.16	Acidic leucine-rich nuclear phosphoprotein 32 family member B OS=Homo sapiens GN=ANP32B PE=1 SV=1 - [AN32B_HUMAN]																0.128416	0.624315	0.062291	0.285592	0.294943	1.03556	0.740613	0.0646407	0.311107	0.0359154	0.44474	-0.394081	-0.62184	-0.227759	0.00182894	0.980503	0.00222312	0.00142456	0.101722	-0.995366	-1.09709	51174.6	19162.6	39081.8	29902.7	42940.9	40192	8552.65	26375.4
Q7Z6Z7	9	8		451.44	E3 ubiquitin-protein ligase HUWE1 OS=Homo sapiens GN=HUWE1 PE=1 SV=3 - [HUWE1_HUMAN]																0.065395	0.0311084	0.0573705	0.995028	0.651725	0.626765	-0.0249605	0.00683205	0.379336	0.00269839	0.048744	-0.234334	-0.621567	-0.387233	0.507483	0.558833	0.992998	0.491653	-0.17244	0.0137245	0.186165	46543.4	49632.9	64476.4	70777	39759.5	32046.2	40662.2	64362.8
Q8WVV9	1	1		46.98	Heterogeneous nuclear ribonucleoprotein L-like OS=Homo sapiens GN=HNRNPLL PE=1 SV=1 - [HNRLL_HUMAN]																0.1177	0.0705333	0.933154	0.185	-0.282676	-0.0519613	0.230715	0.0290735	0.78505	0.0180692	0.0691342	-0.107449	-0.480133	-0.372683	0.416522	0.34177	0.867957	0.630148	0.406328	0.0103618	-0.395966	7656.26	8942.32	8194.59	9380.76	11409.2	7003.11	10068	7020.75
Q9UHB9	6	6		256.29	Signal recognition particle subunit SRP68 OS=Homo sapiens GN=SRP68 PE=1 SV=2 - [SRP68_HUMAN]																0.136811	0.51741	0.0682108	0.384907	0.141776	0.336109	0.194333	0.000160578	0.51027	4.83527e-05	0.000571244	-0.13306	-0.619668	-0.486607	0.0820343	0.935799	0.126147	0.0648036	0.0240573	-0.148482	-0.172539	97695.9	104609	104103	106369	126115	83958.7	73171.5	108770
P37235	1	1		34.23	Hippocalcin-like protein 1 OS=Homo sapiens GN=HPCAL1 PE=1 SV=3 - [HPCL1_HUMAN]																0.221445	0.294164	0.913651	0.185581	-0.323697	0.0952654	0.418963	0.000957565	0.992354	0.000833837	0.00108476	-0.0061449	0.867415	0.87356	0.00248188	0.600297	0.000959419	0.00931611	-0.236039	-0.954626	-0.718587	11591.9	8946.11	12734.8	8723.63	11633.2	8510.46	6316.27	4741.66
O14929	1	1		97.8	Histone acetyltransferase type B catalytic subunit OS=Homo sapiens GN=HAT1 PE=1 SV=1 - [HAT1_HUMAN]																0.117402	0.546145	0.0530675	0.302331	0.131293	0.732714	0.601421	0.242091	0.40954	0.198718	0.857904	-0.363164	-0.420695	-0.0575312	0.064666	0.829468	0.133246	0.0424097	0.216289	-0.857968	-1.07426	23054.6	17089	17221.4	15342.8	25778.1	17170.6	15100.8	18422.7
O95433	2	2		109.14	Activator of 90 kDa heat shock protein ATPase homolog 1 OS=Homo sapiens GN=AHSA1 PE=1 SV=1 - [AHSA1_HUMAN]																0.100951	0.153563	0.0558608	0.775328	0.335279	0.465157	0.129877	0.000239666	0.209397	5.23955e-05	0.00253691	-0.196613	-0.617515	-0.420902	0.757686	0.80942	0.732893	0.990131	0.0677456	0.0848616	0.017116	150395	131770	170027	166610	168831	110939	96670.5	175676
Q9Y281	9	6		627.74	Cofilin-2 OS=Homo sapiens GN=CFL2 PE=1 SV=1 - [COF2_HUMAN]																0.146952	0.178946	0.116705	0.923401	0.266884	0.335094	0.0682093	9.15662e-06	0.0755521	8.892e-07	0.000106865	-0.189508	-0.61747	-0.427962	0.0426124	0.711556	0.116729	0.0233599	0.0528475	-0.138116	-0.190963	220718	235325	239579	219438	246616	200840	159600	252846
P18669	18	18		877.95	Phosphoglycerate mutase 1 OS=Homo sapiens GN=PGAM1 PE=1 SV=2 - [PGAM1_HUMAN]																0.121803	0.375502	0.0577437	0.467929	0.22583	0.528598	0.302768	5.98439e-05	0.915863	2.89635e-05	6.83953e-05	-0.0511754	-0.617432	-0.566256	5.54221e-06	8.19795e-05	0.0515558	3.45708e-07	0.369584	-0.185314	-0.554898	1.45953e+06	1.2649e+06	1.58348e+06	1.25494e+06	1.53741e+06	1.06447e+06	854419	1.46708e+06
P60510	4	2		188.95	Serine/threonine-protein phosphatase 4 catalytic subunit OS=Homo sapiens GN=PPP4C PE=1 SV=1 - [PP4C_HUMAN]								x	x							0.175474	0.482752	0.102742	0.536334	0.335595	0.685442	0.349847	0.00047736	0.999215	0.000424783	0.000461953	-0.0438075	-1.06297	-1.01917	0.415872	0.4136	0.451396	0.99741	0.327753	0.341828	0.0140756	4441.92	18557	19906	13493.4	16744.2	10427.2	16095.4	19568
P52306	6	6		413.66	Rap1 GTPase-GDP dissociation stimulator 1 OS=Homo sapiens GN=RAP1GDS1 PE=1 SV=3 - [GDS1_HUMAN]																0.0900203	0.28413	0.0333098	0.417952	0.316087	0.568784	0.252697	0.000370277	0.679383	0.000150254	0.000980806	-0.0968853	-0.614996	-0.518111	0.121918	0.0786423	0.283134	0.747817	0.422496	0.230012	-0.192485	34785.2	35398.1	31629.2	31433	36490.7	25612.8	13942.4	32714.3
P51610	1	1		51.71	Host cell factor 1 OS=Homo sapiens GN=HCFC1 PE=1 SV=2 - [HCFC1_HUMAN]																0.306171	0.259357	0.436098	0.966423	-0.321053	-0.280235	0.0408181	0.152	0.281073	0.119711	0.841642	0.301129	0.483073	0.181943	0.000436883	0.146454	0.00791627	7.9712e-05	0.449152	-0.931308	-1.38046	9135.26	13662.3	9342.26	9092.61	13472.3	8674.81	15086.5	5730.4
O94855	10	10		521.59	Protein transport protein Sec24D OS=Homo sapiens GN=SEC24D PE=1 SV=2 - [SC24D_HUMAN]																0.0709335	0.97099	0.0321253	0.0497706	0.0123978	0.368932	0.356534	2.27597e-05	0.0804188	2.65101e-06	0.000339811	-0.200094	-0.611305	-0.411211	8.04912e-07	0.00590459	3.40014e-05	2.45105e-08	0.262632	-0.442075	-0.704707	144009	123993	155735	164115	172133	136879	113449	153527
O14737	5	5		293.8	Programmed cell death protein 5 OS=Homo sapiens GN=PDCD5 PE=1 SV=3 - [PDCD5_HUMAN]																0.15255	0.536694	0.0816761	0.418251	0.15455	0.512667	0.358117	0.0170998	0.590785	0.0085729	0.0659681	-0.192669	-0.61003	-0.417361	0.000158067	0.56777	0.000475373	4.30708e-05	0.138027	-0.681938	-0.819964	53921.4	56633.3	52194.6	42166.1	58327.7	44550.7	32167.9	50165.1
P26639	13	13		709.96	Threonine--tRNA ligase, cytoplasmic OS=Homo sapiens GN=TARS PE=1 SV=3 - [SYTC_HUMAN]																0.0913588	0.279161	0.0347269	0.434816	0.197707	0.387046	0.189339	1.04406e-06	0.00190598	3.70281e-08	9.3333e-05	-0.255872	-0.609542	-0.353671	3.58031e-06	0.130282	1.98897e-05	2.61048e-07	0.115207	-0.344058	-0.459265	239987	244713	288349	243475	252680	201334	190096	287603
O00410	17	17		1193.74	Importin-5 OS=Homo sapiens GN=IPO5 PE=1 SV=4 - [IPO5_HUMAN]																0.0135089	0.139638	0.000271318	0.0167674	0.215857	0.554475	0.338619	5.58869e-07	0.00942434	1.80058e-08	8.50016e-06	-0.203673	-0.608781	-0.405108	1.61082e-05	0.189079	0.000101157	1.74871e-06	0.107112	-0.32057	-0.427682	503643	433171	597449	531933	429435	402905	368120	530682
P22314	40	37		2474.76	Ubiquitin-like modifier-activating enzyme 1 OS=Homo sapiens GN=UBA1 PE=1 SV=3 - [UBA1_HUMAN]																0.0832151	0.201208	0.0303566	0.507272	0.288469	0.523279	0.234809	1.6667e-06	0.00160756	6.97083e-08	0.000244305	-0.274212	-0.608733	-0.33452	1.16561e-08	0.979401	1.66596e-09	1.20711e-09	0.00863083	-0.402048	-0.410679	1.91401e+06	1.65088e+06	2.07178e+06	1.93438e+06	1.97095e+06	1.5488e+06	1.21092e+06	2.09224e+06
Q9UBT2	3	3		109.1	SUMO-activating enzyme subunit 2 OS=Homo sapiens GN=UBA2 PE=1 SV=2 - [SAE2_HUMAN]								x	x				x	x		0.139481	0.0849297	0.252974	0.890896	0.828802	0.611593	-0.217209	0.0207504	0.0507036	0.0146202	0.782465	-0.840113	-1.06197	-0.221859	0.0320546	0.080046	0.0179498	0.757799	-0.809818	-1.04393	-0.234113	11805.9	20339.2	29508.2	30696.5	13945.6	11524.3	16486.9	44810.9
Q9Y3U8	1	1		41.48	60S ribosomal protein L36 OS=Homo sapiens GN=RPL36 PE=1 SV=3 - [RL36_HUMAN]													x	x		0.432266	0.387849	0.970819	0.576854	-0.267167	-0.0640566	0.20311	0.00327884	0.999113	0.0033445	0.00365464	-0.0302951	0.635996	0.666291	0.000285235	0.501822	7.74121e-05	0.00112405	-0.234877	-1.14252	-0.907642	158011	152888	111499	132489	200329	206013	190289	121074
P62910	6	6		260.17	60S ribosomal protein L32 OS=Homo sapiens GN=RPL32 PE=1 SV=2 - [RL32_HUMAN]													x	x		0.270762	0.636736	0.602542	0.189643	-0.187715	0.180514	0.368229	0.0834046	0.954486	0.119895	0.0703097	-0.140816	0.366544	0.50736	0.00508042	0.671033	0.00225727	0.0162532	-0.317864	-1.13621	-0.818342	204082	184243	140909	140060	181393	256048	210856	174547
P53041	1	1		74.11	Serine/threonine-protein phosphatase 5 OS=Homo sapiens GN=PPP5C PE=1 SV=1 - [PPP5_HUMAN]													x	x		0.210748	0.990648	0.178599	0.218061	-0.110268	0.443878	0.554146	0.149615	0.136607	0.218493	0.976701	-0.393642	-0.344448	0.0491933	9.50425e-05	0.380178	1.88945e-05	0.000441032	-0.234987	-1.13406	-0.899074	17156.1	11650.4	13019.9	14408.8	20924.4	13718.4	9799.51	13296.6
Q8WWM7	2	2		79.53	Ataxin-2-like protein OS=Homo sapiens GN=ATXN2L PE=1 SV=2 - [ATX2L_HUMAN]																0.0706971	0.967518	0.0315355	0.0501485	-0.0216997	0.460077	0.481777	0.0199261	0.447133	0.00922059	0.110284	-0.257619	-0.603859	-0.346241	0.00184078	0.367345	0.01345	0.000536963	0.232179	-0.568381	-0.80056	17376	13715.9	14529.6	14857.4	14839.6	12267.9	14187.1	14642.3
P49441	1	1		79.15	Inositol polyphosphate 1-phosphatase OS=Homo sapiens GN=INPP1 PE=1 SV=1 - [INPP_HUMAN]								x	x							0.252254	0.359138	0.207937	0.887851	0.312241	0.498568	0.186327	7.14258e-05	0.788354	0.000116698	2.80358e-05	0.168953	-1.05897	-1.22792	0.0587784	0.0284938	0.348026	0.376142	0.509763	0.236511	-0.273252	4630.93	6467.14	5956.04	4596.58	7381.5	3501.22	2036.37	4407.16
P14735	1	1		42.82	Insulin-degrading enzyme OS=Homo sapiens GN=IDE PE=1 SV=4 - [IDE_HUMAN]																0.282486	0.23058	0.423379	0.953162	0.282828	0.236565	-0.0462631	0.000872883	0.858831	0.000502966	0.00162931	-0.07895	-0.61228	-0.53333	0.0209295	0.228679	0.00792725	0.242377	0.530847	0.881447	0.3506	9700.75	11555.9	11862	12999.3	10747.3	9969.56	9002.2	15417.2
P29144	9	9		383.46	Tripeptidyl-peptidase 2 OS=Homo sapiens GN=TPP2 PE=1 SV=4 - [TPP2_HUMAN]																0.0592881	0.19133	0.0142014	0.331765	0.297272	0.588485	0.291213	0.000174974	0.19931	3.66003e-05	0.00187013	-0.187758	-0.60162	-0.413862	0.000256446	0.75677	0.000521203	9.69928e-05	0.0581162	-0.39018	-0.448296	108378	102771	145745	117712	103862	81302	78491.5	114576
Q8IZP2	5	5		213.95	Putative protein FAM10A4 OS=Homo sapiens GN=ST13P4 PE=5 SV=1 - [ST134_HUMAN]													x	x		0.138158	0.751314	0.0742888	0.243184	0.0923713	0.475593	0.383222	0.00369385	0.0207595	0.00169189	0.459918	-0.399572	-0.550942	-0.151371	1.37258e-07	0.0299454	3.94662e-09	7.43694e-07	-0.304667	-1.13063	-0.82596	163852	134355	154768	119495	199505	162591	92817.2	144384
O95486	2	2		124.64	Protein transport protein Sec24A OS=Homo sapiens GN=SEC24A PE=1 SV=2 - [SC24A_HUMAN]																0.138158	0.287034	0.078761	0.66778	0.269391	0.479551	0.21016	0.000381064	0.976418	0.000276258	0.000438336	-0.0222841	-0.599566	-0.577282	0.00129769	0.0300893	0.129411	0.000276965	0.286305	-0.218301	-0.504606	12641.6	13550	14275.3	12656.3	14646.4	9355.27	9243.15	16394.7
P10644	11	11		619.75	cAMP-dependent protein kinase type I-alpha regulatory subunit OS=Homo sapiens GN=PRKAR1A PE=1 SV=1 - [KAP0_HUMAN]																0.0531105	0.0618338	0.0157761	0.683909	0.350805	0.491527	0.140722	1.09065e-05	0.00372193	8.35402e-07	0.0021889	-0.292709	-0.59683	-0.304121	0.00155507	0.905928	0.00253378	0.000932311	0.0292075	-0.250692	-0.2799	304112	260351	375390	315075	270009	229358	235034	297766
Q9BT78	8	8		500.57	COP9 signalosome complex subunit 4 OS=Homo sapiens GN=COPS4 PE=1 SV=1 - [CSN4_HUMAN]																0.158915	0.207527	0.124161	0.903825	0.224885	0.285258	0.0603726	0.00187679	0.692782	0.000906371	0.00563826	-0.126347	-0.596667	-0.47032	0.0139314	0.999991	0.0144755	0.0143442	-0.0131184	-0.387608	-0.37449	76339.8	66901.8	91824.3	73027.4	65387.9	61437.5	63867.5	77122.7
P31689	4	3		170.83	DnaJ homolog subfamily A member 1 OS=Homo sapiens GN=DNAJA1 PE=1 SV=2 - [DNJA1_HUMAN]																0.0403295	0.0058759	0.0911631	0.557109	0.82188	0.565827	-0.256053	0.0326766	0.906518	0.0568082	0.0242831	0.037668	-0.690081	-0.727749	0.0152143	0.968214	0.0122637	0.0210016	0.0428568	0.627784	0.584927	87308.6	89203.9	108769	104461	76955.1	77325.5	67026.2	122087
P29401	30	30		1662.17	Transketolase OS=Homo sapiens GN=TKT PE=1 SV=3 - [TKT_HUMAN]																0.132449	0.398323	0.0664462	0.485334	0.200291	0.461482	0.261192	7.22897e-05	0.00104693	1.37969e-05	0.122695	-0.405928	-0.596387	-0.19046	6.75826e-07	0.223009	4.46848e-08	1.37938e-06	-0.142751	-0.784541	-0.641791	2.18839e+06	1.57279e+06	2.00308e+06	1.92582e+06	2.12405e+06	1.68056e+06	1.24765e+06	2.09978e+06
Q86XP3	4	4		231.64	ATP-dependent RNA helicase DDX42 OS=Homo sapiens GN=DDX42 PE=1 SV=1 - [DDX42_HUMAN]																0.0521929	0.0304179	0.024756	0.950267	0.25538	0.277822	0.0224416	8.35798e-05	0.112621	1.37117e-05	0.00137128	-0.203674	-0.593496	-0.389823	0.0526299	0.0361529	0.0953661	0.880816	0.26711	0.205913	-0.0611972	60945.8	46487.5	56561.3	59191.3	45024.5	44929.1	48617.3	50801.6
Q7Z4Q2	3	2		124.01	HEAT repeat-containing protein 3 OS=Homo sapiens GN=HEATR3 PE=1 SV=2 - [HEAT3_HUMAN]																0.249883	0.243789	0.283222	0.999631	0.307348	0.313749	0.00640117	0.00990357	0.884649	0.00686446	0.0189252	-0.0589134	-0.593182	-0.534269	0.0115636	0.015907	0.967167	0.00914	0.411499	-0.0853738	-0.496873	8010.27	9080.8	7626.83	6279.98	7981.14	5999.14	5122.55	7773.53
P23229	1	1		41.07	Integrin alpha-6 OS=Homo sapiens GN=ITGA6 PE=1 SV=5 - [ITA6_HUMAN]																0.123066	0.159064	0.0853092	0.878957	-0.864429	-1.03448	-0.170053	0.196306	0.237029	0.203536	0.987511	0.383544	0.527778	0.144234	0.0154565	0.0575666	0.00703913	0.607151	0.690373	0.987808	0.297436	5080.93	5315.19	3759.47	3390.81	3086.7	5159.54	6026.77	2729.8
Q12904	6	6		124.76	Aminoacyl tRNA synthase complex-interacting multifunctional protein 1 OS=Homo sapiens GN=AIMP1 PE=1 SV=2 - [AIMP1_HUMAN]																0.0193284	0.19933	0.000929281	0.0356658	0.259748	0.792735	0.532987	0.00304132	0.0187551	0.00132919	0.426897	-0.455027	-0.59229	-0.137263	0.000465369	0.0934344	0.0138239	8.02817e-05	0.253317	-0.401539	-0.654856	74036.1	59906.3	80089.2	64217.3	72609.6	58802.4	51892.3	69118.3
O60884	3	3		170.09	DnaJ homolog subfamily A member 2 OS=Homo sapiens GN=DNAJA2 PE=1 SV=1 - [DNJA2_HUMAN]	x	x														0.0292339	0.00263943	0.306865	0.117126	1.1621	0.442116	-0.719985	0.0518806	0.742224	0.0320111	0.131038	-0.411527	-1.08353	-0.672006	0.0136917	0.702113	0.0403605	0.00676995	-0.312243	0.698835	1.01108	23432.6	17585.1	29497.8	34770.2	15600.7	15780.2	15635.3	40676.6
P55884	18	18		878.98	Eukaryotic translation initiation factor 3 subunit B OS=Homo sapiens GN=EIF3B PE=1 SV=3 - [EIF3B_HUMAN]																0.00488652	0.761337	4.69604e-05	0.000196225	0.0608897	0.538501	0.477612	4.74588e-07	7.15237e-05	1.20151e-08	0.000501704	-0.318925	-0.591659	-0.272735	0.00406776	0.0726588	0.170619	0.00109811	0.225773	-0.223886	-0.449659	301814	242677	327381	291427	282445	269247	235244	305543
P09493	16	4		890.36	Tropomyosin alpha-1 chain OS=Homo sapiens GN=TPM1 PE=1 SV=2 - [TPM1_HUMAN]																0.0227876	0.370391	0.00156086	0.0261268	0.240214	0.710627	0.470413	0.00546418	0.0120082	0.00416998	0.833367	-0.543211	-0.591623	-0.0484122	0.929105	0.9676	0.916953	0.987216	-0.0148874	-0.127014	-0.112126	46561.3	23178.9	34419	39669.9	31832.4	33923.9	22756.7	44536.7
P37802	21	21		1348.49	Transgelin-2 OS=Homo sapiens GN=TAGLN2 PE=1 SV=3 - [TAGL2_HUMAN]																0.0665437	0.056616	0.0331525	0.896181	0.499398	0.5821	0.0827023	7.58993e-06	0.3703	1.15413e-06	1.88397e-05	-0.105639	-0.590309	-0.484669	0.810805	0.981946	0.875801	0.780928	0.00729615	-0.0482124	-0.0555085	1.87428e+06	1.66033e+06	2.04e+06	1.9005e+06	1.80469e+06	1371126	985834	2.30991e+06
Q6P9B6	1	1		25.23	TLD domain-containing protein 1 OS=Homo sapiens GN=TLDC1 PE=1 SV=2 - [TLDC1_HUMAN]								x	x							0.0192522	0.0209193	0.319012	0.0012624	0.547861	-0.225458	-0.773319	0.000592291	0.828844	0.00115158	0.000312299	0.0905797	-1.0542	-1.14478	0.47499	0.990502	0.531301	0.454684	0.00688697	0.193347	0.18646	7784.2	13809.5	9326.63	14557.1	9492.73	7808.26	9925.26	11679.9
P06744	17	17		1020.98	Glucose-6-phosphate isomerase OS=Homo sapiens GN=GPI PE=1 SV=4 - [G6PI_HUMAN]																0.0418244	0.160722	0.00602621	0.211492	0.288647	0.58844	0.299793	4.66033e-05	0.00926274	5.41968e-06	0.00723372	-0.295527	-0.589345	-0.293818	3.34483e-07	0.0723191	1.32869e-06	1.37023e-08	0.0989587	-0.295004	-0.393962	750622	578245	815261	721130	714542	585681	451344	790129
Q9H1B7	1	1		57.61	Interferon regulatory factor 2-binding protein-like OS=Homo sapiens GN=IRF2BPL PE=1 SV=1 - [I2BPL_HUMAN]																0.263552	0.652495	0.182002	0.573082	0.0967046	0.462977	0.366272	0.148236	0.841294	0.275374	0.10951	0.0995405	-0.308434	-0.407975	0.883511	0.874938	0.997098	0.9072	0.134359	-0.016021	-0.15038	2180.12	4617.37	4322.58	3008.9	4401.34	2941.79	3030.69	3530.95
Q9Y520	3	3		106.98	Protein PRRC2C OS=Homo sapiens GN=PRRC2C PE=1 SV=4 - [PRC2C_HUMAN]													x	x		0.0398726	0.390914	0.00521627	0.0721325	0.265674	0.991434	0.72576	0.662993	0.661577	0.998107	0.715058	-0.204189	0.0279331	0.232122	0.0197223	0.748726	0.0106026	0.0515684	-0.297967	-1.12565	-0.827682	18749.1	18241.8	22051.1	18667.4	10406.9	12083.3	11418.9	16897.1
Q9Y2Z0	5	5		250.71	Suppressor of G2 allele of SKP1 homolog OS=Homo sapiens GN=SUGT1 PE=1 SV=3 - [SUGT1_HUMAN]																0.102891	0.0848222	0.0937638	0.992689	0.585541	0.564715	-0.0208266	0.000585913	0.047959	0.000126516	0.0333307	-0.290131	-0.587618	-0.297488	0.00323994	0.0225396	0.00101718	0.386281	-0.4984	-0.718715	-0.220315	32727.1	17335.6	24670.7	23628	21998.6	17472.3	13494.6	39080.2
Q9Y678	39	36		2303.51	Coatomer subunit gamma-1 OS=Homo sapiens GN=COPG1 PE=1 SV=1 - [COPG1_HUMAN]																0.0363527	0.0574726	0.00512821	0.403704	0.383844	0.609518	0.225674	2.47486e-06	0.0517165	1.67024e-07	2.35107e-05	-0.169823	-0.586344	-0.416521	3.54094e-06	0.0117063	0.000158522	1.54518e-07	0.17678	-0.28748	-0.464259	726760	678517	832580	771682	684038	541188	486461	846755
O75569	1	1		46.83	Interferon-inducible double-stranded RNA-dependent protein kinase activator A OS=Homo sapiens GN=PRKRA PE=1 SV=1 - [PRKRA_HUMAN]																0.0688114	0.019902	0.63861	0.180906	0.461288	0.118122	-0.343166	0.739938	0.994114	0.731144	0.788872	0.00897839	-0.114163	-0.123141	0.0609563	0.0425083	0.880283	0.110558	0.403856	0.0777875	-0.326068	3985.34	3384.28	4591.65	2923.52	3303.79	3079.21	4036.31	3681.98
Q9H993	3	3		154.49	UPF0364 protein C6orf211 OS=Homo sapiens GN=C6orf211 PE=1 SV=1 - [CF211_HUMAN]								x	x							0.239168	0.259808	0.238145	0.98301	0.37628	0.421292	0.0450115	0.000478535	0.540185	0.000168967	0.00183836	-0.246147	-1.05027	-0.804121	0.491585	0.973	0.583731	0.452064	-0.0694187	0.169182	0.238601	19081.3	22070.7	24264.1	24507.8	23407.3	14892.5	12248.2	31712.2
Q9H1K1	1	1		58.65	Iron-sulfur cluster assembly enzyme ISCU, mitochondrial OS=Homo sapiens GN=ISCU PE=1 SV=2 - [ISCU_HUMAN]																0.206793	0.418669	0.138124	0.69995	-0.370835	-0.587602	-0.216767	0.0328645	0.773284	0.0800106	0.0203537	0.195372	-0.586045	-0.781417	0.0121448	0.0175519	0.00932493	0.957238	0.969304	0.985626	0.0163221	9105.86	9521.96	7266.45	5119.9	8579.61	7795.34	12143.9	8258.76
O43617	1	1		44.02	Trafficking protein particle complex subunit 3 OS=Homo sapiens GN=TRAPPC3 PE=1 SV=1 - [TPPC3_HUMAN]													x	x		0.205609	0.770304	0.365724	0.131777	-0.182511	0.248847	0.431358	0.866821	0.955822	0.956224	0.841448	-0.135468	-0.0173764	0.118092	1.76049e-05	0.310931	2.40641e-06	6.8938e-05	-0.217768	-1.12366	-0.905889	4607.9	4240.89	4693.61	3753.52	6105.93	3451.9	3417.86	3339.58
P61289	3	3		211.77	Proteasome activator complex subunit 3 OS=Homo sapiens GN=PSME3 PE=1 SV=1 - [PSME3_HUMAN]																0.0172604	0.206796	0.000546818	0.020801	0.245727	0.791255	0.545528	0.000476595	0.0564814	9.83386e-05	0.0222735	-0.281613	-0.583042	-0.301429	7.29299e-06	0.805369	1.63551e-06	6.39197e-06	-0.0723976	-0.70519	-0.632793	88540.2	68937.8	97525.3	78177.1	80220.1	80276.5	62726.1	89383
Q14203	6	6		282.42	Dynactin subunit 1 OS=Homo sapiens GN=DCTN1 PE=1 SV=3 - [DCTN1_HUMAN]																0.0117984	0.0191041	0.000254269	0.103648	0.273026	0.496731	0.223705	0.672184	0.626612	0.816918	0.954208	-0.0820847	-0.0505098	0.0315749	0.413462	0.948127	0.535153	0.362154	0.0800407	-0.171347	-0.251387	72162.6	67720.3	78737.4	82487.7	73943.7	65020.4	61559.1	68325.3
P23921	8	8		378.55	Ribonucleoside-diphosphate reductase large subunit OS=Homo sapiens GN=RRM1 PE=1 SV=1 - [RIR1_HUMAN]																0.109846	0.764072	0.0526384	0.176742	0.0842011	0.315152	0.23095	0.00203686	0.377018	0.000720314	0.0145521	-0.173186	-0.581	-0.407813	4.32144e-06	0.13769	2.41597e-05	3.2998e-07	0.201352	-0.646214	-0.847566	76435.2	72126.8	82562.8	72265.4	83141.8	60073.9	55932.2	95306.1
P61088	8	8		397.68	Ubiquitin-conjugating enzyme E2 N OS=Homo sapiens GN=UBE2N PE=1 SV=1 - [UBE2N_HUMAN]																0.151767	0.315229	0.0903818	0.675907	0.248462	0.471897	0.223435	0.00048836	0.755331	0.000226122	0.00111707	-0.0969721	-0.580842	-0.48387	0.145378	0.466899	0.0888164	0.56474	0.182506	0.295553	0.113047	256312	225706	262158	225337	298936	215942	164138	287766
P27348	18	15		1207.59	14-3-3 protein theta OS=Homo sapiens GN=YWHAQ PE=1 SV=1 - [1433T_HUMAN]																0.0375665	0.11893	0.00490281	0.234648	0.399916	0.783501	0.383584	0.000194699	0.0648056	3.37668e-05	0.00666957	-0.243441	-0.57981	-0.336369	0.63547	0.873668	0.563917	0.853657	0.0982334	0.144634	0.0464006	372976	345592	445740	473538	332748	289481	235660	469783
O14744	3	3		164.93	Protein arginine N-methyltransferase 5 OS=Homo sapiens GN=PRMT5 PE=1 SV=4 - [ANM5_HUMAN]																0.100951	0.0471337	0.219451	0.796191	0.429634	0.289475	-0.140159	0.0210826	0.0490305	0.0153216	0.803212	-0.436242	-0.579309	-0.143067	0.00169457	0.440482	0.00965727	0.000525281	0.146962	-0.434618	-0.58158	11498.1	13072.5	12605.8	13684	12668.6	9715.08	9864.09	18232.2
P63172	4	4		197.99	Dynein light chain Tctex-type 1 OS=Homo sapiens GN=DYNLT1 PE=1 SV=1 - [DYLT1_HUMAN]																0.00488652	0.00765713	2.33383e-05	0.0249799	0.378048	0.702849	0.324801	0.373522	0.322023	0.919584	0.562585	-0.225994	-0.0376386	0.188356	0.697689	0.654963	0.788634	0.972407	-0.0757357	-0.0623765	0.0133592	30584.2	19270.8	31739	27538.6	26446.8	31416.9	21569.7	27179.4
P78527	48	47		2529.53	DNA-dependent protein kinase catalytic subunit OS=Homo sapiens GN=PRKDC PE=1 SV=3 - [PRKDC_HUMAN]																0.0369654	0.311819	0.00451164	0.084955	0.0820005	0.223628	0.141628	3.90223e-05	0.000552459	6.37864e-06	0.103397	-0.399348	-0.579022	-0.179674	1.62604e-08	0.971878	1.68346e-09	2.46811e-09	-0.0107304	-0.485735	-0.475004	695501	630521	722721	730630	653196	608228	691701	674868
P13798	3	3		139.97	Acylamino-acid-releasing enzyme OS=Homo sapiens GN=APEH PE=1 SV=4 - [ACPH_HUMAN]																0.123103	0.51258	0.0572782	0.344361	0.18723	0.435165	0.247935	7.88057e-06	3.07167e-05	1.34661e-06	0.238628	-0.446094	-0.577972	-0.131879	0.000407533	0.405805	0.00010257	0.00223567	-0.139829	-0.584705	-0.444876	27067.3	23129.6	24963	26055.9	23213.7	17050.1	13140.9	22897.7
P51808	2	2		123.18	Dynein light chain Tctex-type 3 OS=Homo sapiens GN=DYNLT3 PE=1 SV=1 - [DYLT3_HUMAN]																0.0290924	0.0127885	0.0064606	0.849137	0.510225	0.613531	0.103306	0.00167662	0.0209776	0.000548065	0.227681	-0.549582	-0.828986	-0.279404	0.00228976	0.249014	0.0268023	0.000604569	0.259938	-0.450911	-0.710849	31444.5	28873.9	37706.5	30402.9	28708.7	31918	25600.8	35424.6
P37108	2	2		137.82	Signal recognition particle 14 kDa protein OS=Homo sapiens GN=SRP14 PE=1 SV=2 - [SRP14_HUMAN]																0.0665482	0.0211605	0.785419	0.12311	0.483158	0.121204	-0.361954	0.0129664	0.749319	0.0347358	0.00746225	0.102224	-0.577785	-0.68001	0.0678049	0.100801	0.0546685	0.948151	0.294727	0.314533	0.0198064	104457	148263	131942	142938	117549	111600	132062	142629
Q96RF0	2	2		87.05	Sorting nexin-18 OS=Homo sapiens GN=SNX18 PE=1 SV=2 - [SNX18_HUMAN]																0.0644243	0.674316	0.0178596	0.0893292	0.121479	0.547446	0.425967	0.00231685	0.848521	0.00142509	0.00480554	-0.0907775	-0.576635	-0.485858	1.0316e-05	0.0425297	0.000232296	7.11396e-07	0.283505	-0.580864	-0.864368	15549.2	17359.4	21396.7	16379.6	21745.1	14688.8	10985.4	15861.3
P39019	10	5		491.03	40S ribosomal protein S19 OS=Homo sapiens GN=RPS19 PE=1 SV=2 - [RS19_HUMAN]																0.0537513	0.0602389	0.0175768	0.721478	0.313401	0.443594	0.130193	0.000206367	0.356656	5.30141e-05	0.00117597	-0.135842	-0.576387	-0.440545	0.0139077	0.00533275	0.419014	0.0856325	0.542034	0.177677	-0.364357	267104	226713	224135	221502	277454	234908	229997	278740
Q5GLZ8	2	2		106.6	Probable E3 ubiquitin-protein ligase HERC4 OS=Homo sapiens GN=HERC4 PE=1 SV=1 - [HERC4_HUMAN]																0.0888408	0.158467	0.0392462	0.661555	0.443911	0.808818	0.364907	0.0167387	0.771569	0.00996291	0.0420266	-0.111707	-0.576254	-0.464547	0.0086905	0.0160091	0.00551592	0.886282	0.816189	0.850204	0.0340149	44215.1	44463.2	54652.8	42418	42439.3	33833.3	27198.2	40735.1
Q14258	11	11		534.64	E3 ubiquitin/ISG15 ligase TRIM25 OS=Homo sapiens GN=TRIM25 PE=1 SV=2 - [TRI25_HUMAN]																0.032737	0.0430454	0.0045432	0.446534	0.35406	0.546682	0.192621	0.000160578	0.000819046	0.38092	5.20739e-05	0.394275	-0.11139	-0.505665	5.10397e-05	5.28321e-06	0.063023	0.00135773	0.700174	0.238837	-0.461337	113500	112358	118999	110672	122682	98850.1	82764.3	85294.6
Q9NS86	1	1		42.54	LanC-like protein 2 OS=Homo sapiens GN=LANCL2 PE=1 SV=1 - [LANC2_HUMAN]																0.963377	0.997039	0.975342	0.957545	-0.110758	0.00221379	0.112972	0.00397288	0.447993	0.00158081	0.0231171	-0.271229	-0.98347	-0.712242	0.0282065	0.140385	0.476467	0.0123407	0.503305	-0.327189	-0.830494	9749.67	12563.3	11391.5	8444.12	8967.75	6472.61	13065.8	11516.2
Q01650	1	1		79.22	Large neutral amino acids transporter small subunit 1 OS=Homo sapiens GN=SLC7A5 PE=1 SV=2 - [LAT1_HUMAN]																0.277309	0.209636	0.483575	0.891594	-0.794878	-0.602598	0.19228	0.00205549	0.186156	0.000618861	0.0330297	0.300099	0.928144	0.628045	0.459796	0.5563	0.416469	0.968206	0.212844	0.2748	0.0619555	7322.77	8415.58	4959.44	7051.56	7923.96	11646.1	12295.4	8399.49
Q8TDB6	2	2		77.66	E3 ubiquitin-protein ligase DTX3L OS=Homo sapiens GN=DTX3L PE=1 SV=1 - [DTX3L_HUMAN]	x	x														0.00327736	8.2811e-06	0.00553416	0.0552803	1.67506	0.978997	-0.696068	0.00947586	0.00805468	0.968374	0.0177338	0.934685	0.0407459	-0.893939	0.00912663	0.0302204	0.00420078	0.659688	0.668331	0.880462	0.21213	10397.3	8553.83	10353	10295	7158.34	5547.66	5208.38	11190.2
Q6IBS0	7	7		319.14	Twinfilin-2 OS=Homo sapiens GN=TWF2 PE=1 SV=2 - [TWF2_HUMAN]																0.184491	0.354736	0.12178	0.726517	0.24611	0.416153	0.170044	0.000538446	0.0109078	0.000133727	0.129874	-0.352428	-0.568031	-0.215603	0.0682101	0.178681	0.0404413	0.722336	0.20609	0.274876	0.0687857	141380	125808	172613	150539	138741	93378.8	92129.4	148487
P09211	13	13		922.26	Glutathione S-transferase P OS=Homo sapiens GN=GSTP1 PE=1 SV=2 - [GSTP1_HUMAN]																0.0845252	0.422293	0.0284327	0.258193	0.215005	0.591682	0.376677	0.0013376	0.787172	0.000711552	0.00311287	-0.0942404	-0.565593	-0.471352	6.28508e-07	0.0415743	4.73999e-06	2.45795e-08	0.160442	-0.412472	-0.572914	1.59704e+06	1.42023e+06	1.80667e+06	1.44893e+06	1.79398e+06	1.15983e+06	909621	1.46021e+06
Q9UEW8	3	3		110.64	STE20/SPS1-related proline-alanine-rich protein kinase OS=Homo sapiens GN=STK39 PE=1 SV=3 - [STK39_HUMAN]								x	x							0.0322514	0.00352325	0.0776392	0.481726	0.804743	0.560105	-0.244639	0.001556	0.901521	0.00102015	0.00268548	-0.175737	-1.05015	-0.874416	0.59485	0.731709	0.944447	0.535758	-0.204127	0.0585336	0.26266	16145.2	18124.4	19555.5	19131.2	13745.8	16183.4	13857.9	23257.7
Q9BS40	1	1		26.1	Latexin OS=Homo sapiens GN=LXN PE=1 SV=2 - [LXN_HUMAN]													x	x		0.0756666	0.0722079	0.892911	0.0413419	-0.378619	0.084789	0.463408	0.193095	0.13441	0.674997	0.529007	-0.312366	-0.143051	0.169316	0.000669384	0.99965	0.000577782	0.000613211	-0.0254435	-1.11401	-1.08857	17675.8	18617.6	21100.9	15150.8	25103.3	17181.4	11530.7	13160.1
O15067	4	4		183.11	Phosphoribosylformylglycinamidine synthase OS=Homo sapiens GN=PFAS PE=1 SV=4 - [PUR4_HUMAN]													x	x		0.092043	0.543121	0.0341295	0.217899	0.180471	0.547718	0.367247	0.000853468	0.00618497	0.000305003	0.345717	-0.397032	-0.564374	-0.167342	9.27917e-07	0.515609	9.77476e-08	9.23102e-07	-0.132566	-1.11294	-0.980372	42087.2	30927.2	42940.6	35917.5	40229.9	34081.3	21284.6	46619.4
P67870	3	3		167.75	Casein kinase II subunit beta OS=Homo sapiens GN=CSNK2B PE=1 SV=1 - [CSK2B_HUMAN]																0.858103	0.913427	0.841052	0.980941	0.0198419	0.055216	0.0353741	0.000303117	0.00178027	0.000102316	0.368569	-0.419556	-0.564105	-0.144549	0.0139441	0.978086	0.0116491	0.0182249	-0.0622398	-0.618211	-0.555971	36452.6	37484	32521.6	37115.5	38103.7	28807.4	28595.5	29206.2
P46783	8	8		426.01	40S ribosomal protein S10 OS=Homo sapiens GN=RPS10 PE=1 SV=1 - [RS10_HUMAN]			x	x												0.00442048	0.483674	2.29493e-05	0.00024049	0.215984	1.10012	0.884134	0.00115678	0.0977319	0.000294512	0.0348134	-0.257511	-0.563841	-0.30633	1.23417e-05	0.434966	3.01529e-05	1.882e-06	0.185436	-0.784502	-0.969938	324614	227007	433367	413487	256259	275360	222613	284121
P17655	39	38		2482.6	Calpain-2 catalytic subunit OS=Homo sapiens GN=CAPN2 PE=1 SV=6 - [CAN2_HUMAN]																0.0727785	0.195215	0.0225271	0.436231	0.272297	0.494561	0.222264	2.35123e-05	0.0122013	2.23995e-06	0.00208885	-0.251032	-0.56339	-0.312357	0.00010252	0.583022	0.000276168	2.69373e-05	0.0689994	-0.37705	-0.44605	1.62751e+06	1.35697e+06	1.7917e+06	1.59643e+06	1.44109e+06	1.23368e+06	1.05865e+06	1.8541e+06
P09429	11	3		511.74	High mobility group protein B1 OS=Homo sapiens GN=HMGB1 PE=1 SV=3 - [HMGB1_HUMAN]								x	x							0.0221777	0.0424428	0.00155958	0.22829	0.539526	0.926551	0.387025	1.58626e-06	0.000142945	7.18252e-08	0.00264214	-0.599518	-1.04875	-0.449235	0.000421915	0.562274	0.00149563	0.000129868	0.167718	-0.557884	-0.725602	149268	100582	162621	127458	142497	133877	67953.4	144938
Q96C19	5	3		212.9	EF-hand domain-containing protein D2 OS=Homo sapiens GN=EFHD2 PE=1 SV=1 - [EFHD2_HUMAN]																0.0162884	0.000421776	0.147547	0.0661765	-0.808292	-0.361614	0.446679	0.0775468	0.628555	0.0462131	0.240688	0.123443	0.505466	0.382023	0.160034	0.861807	0.117029	0.282588	0.21058	0.510146	0.299566	37491.8	34680.8	27601.3	34494.7	50727.4	34955.3	34017.9	32474.7
Q8TDW0	1	1		32.96	Leucine-rich repeat-containing protein 8C OS=Homo sapiens GN=LRRC8C PE=2 SV=2 - [LRC8C_HUMAN]																0.120352	0.162348	0.0795902	0.85627	-0.7578	-0.863907	-0.106107	0.000444318	0.417629	0.000133681	0.00233349	0.243459	0.988302	0.744844	0.531388	0.917666	0.463653	0.701771	-0.0714623	0.147124	0.218586	2945.91	2552.16	1949.24	2834.07	2687.25	4297.44	4169.55	2314.18
P30043	1	1		27.79	Flavin reductase (NADPH) OS=Homo sapiens GN=BLVRB PE=1 SV=3 - [BLVRB_HUMAN]													x	x		0.091445	0.307809	0.0341293	0.397563	0.29613	0.768379	0.472249	0.718115	0.682001	0.834111	0.96958	-0.270431	-0.184767	0.085664	0.000975321	0.798499	0.000456418	0.00207971	-0.139839	-1.11221	-0.972367	14057.4	9008.97	14973.6	12139.5	13171.6	11733.5	6832.3	10664.3
Q9NZN4	21	19		853.97	EH domain-containing protein 2 OS=Homo sapiens GN=EHD2 PE=1 SV=2 - [EHD2_HUMAN]																0.0347707	0.0187833	0.00857727	0.830309	0.25367	0.298998	0.045328	0.000624885	0.0220956	0.000145087	0.0775193	-0.217147	-0.392935	-0.175788	0.000828317	0.0130461	0.177502	0.000172375	0.13244	-0.0798208	-0.212261	383597	323334	412782	422511	389859	357667	285649	444012
Q07866	6	6		288.48	Kinesin light chain 1 OS=Homo sapiens GN=KLC1 PE=1 SV=2 - [KLC1_HUMAN]																0.0146074	0.274159	0.000357036	0.00961382	0.1676	0.569377	0.401776	0.00018105	0.00545795	3.45439e-05	0.0729119	-0.344518	-0.559032	-0.214514	0.000916449	0.000874404	0.000788667	0.998949	0.475008	0.477399	0.00239134	51264	45068.4	52369.3	42836.8	52152.5	48305.2	34708.6	43259.6
O60711	1	1		36.28	Leupaxin OS=Homo sapiens GN=LPXN PE=1 SV=1 - [LPXN_HUMAN]																0.196727	0.902209	0.13699	0.266299	0.0436907	0.412314	0.368623	0.101361	0.649233	0.290891	0.0632631	-0.341219	0.317431	0.65865	0.0394004	0.299492	0.314648	0.0172446	0.30628	-0.358784	-0.665064	15877.7	15009.2	14397.9	12819.2	21479.1	13287.8	13977.5	9739.15
P49903	1	1		67.4	Selenide, water dikinase 1 OS=Homo sapiens GN=SEPHS1 PE=1 SV=2 - [SPS1_HUMAN]													x	x		0.055592	0.809924	0.0525726	0.0158081	-0.191845	0.618724	0.810569	0.236116	0.288816	0.983702	0.240022	-0.449954	0.0119549	0.461909	0.000683056	0.693829	0.00026363	0.00183415	-0.129405	-1.10371	-0.974307	10684.7	8471.8	8892.87	7742.89	11407.5	13957.7	6024.88	7334.57
P68104	45	43		2152.35	Elongation factor 1-alpha 1 OS=Homo sapiens GN=EEF1A1 PE=1 SV=1 - [EF1A1_HUMAN]																0.0491369	0.0276439	0.0224039	0.948723	0.518701	0.586693	0.0679927	2.77996e-05	0.358214	5.27896e-06	0.000102335	-0.179798	-0.811998	-0.632199	0.0603958	0.0312633	0.564911	0.224313	0.220539	0.082754	-0.137785	1.71543e+07	1.53343e+07	1.89112e+07	1.6839e+07	1.63368e+07	1.39135e+07	1.07747e+07	1.94819e+07
Q92900	11	11		486.14	Regulator of nonsense transcripts 1 OS=Homo sapiens GN=UPF1 PE=1 SV=2 - [RENT1_HUMAN]																0.0462386	0.130992	0.00808469	0.306722	0.17997	0.348475	0.168505	7.35645e-05	0.00736343	1.00826e-05	0.0172294	-0.302016	-0.555157	-0.253141	0.000448794	0.0747375	0.0165923	7.43409e-05	0.236585	-0.347146	-0.583731	93147.5	80146.2	87182.4	86697.1	81509.2	88439.4	78627.8	84297.1
Q15147	1	1		34.94	1-phosphatidylinositol 4,5-bisphosphate phosphodiesterase beta-4 OS=Homo sapiens GN=PLCB4 PE=1 SV=3 - [PLCB4_HUMAN]								x	x							0.627456	0.977072	0.588865	0.704575	0.0950118	0.255821	0.16081	0.00682181	0.70836	0.0036235	0.0203347	-0.280534	-1.04403	-0.763497	0.246895	0.277336	0.243621	0.996177	0.377696	0.493259	0.115563	1668.03	2691.56	2888.17	1912.88	5746.52	2879.02	2494.08	1396.16
P15311	23	8		1355.41	Ezrin OS=Homo sapiens GN=EZR PE=1 SV=4 - [EZRI_HUMAN]																0.184037	0.108765	0.537498	0.647516	0.258009	0.124064	-0.133945	7.46404e-05	0.779278	2.92094e-05	0.000126096	-0.0685188	-0.552178	-0.483659	0.818888	0.833101	0.99977	0.822354	0.0514311	-0.00756479	-0.0589958	218465	208188	251751	214393	219328	169739	179573	293485
Q13510	3	3		177.68	Acid ceramidase OS=Homo sapiens GN=ASAH1 PE=1 SV=5 - [ASAH1_HUMAN]																0.0146962	0.218011	0.000346701	0.0125629	0.242323	0.71817	0.475847	0.0010464	0.199488	0.000283135	0.0145667	-0.194186	-0.551452	-0.357266	0.644671	0.577435	0.820904	0.911486	0.118008	0.0825109	-0.0354976	25473.1	20222.3	27119.9	32360.9	20076.3	24606.7	17944.6	28724.7
O75663	1	1		25.54	TIP41-like protein OS=Homo sapiens GN=TIPRL PE=1 SV=2 - [TIPRL_HUMAN]													x	x		0.0840428	0.744421	0.0319594	0.121646	0.107817	0.770712	0.662895	0.0118024	0.995128	0.0116531	0.0142482	-0.071208	-0.807486	-0.736278	8.67374e-06	0.307702	2.77022e-05	1.0218e-06	0.318553	-1.10049	-1.41904	2598.59	2003.89	2883.21	2860.65	3074.3	1921.51	1085.35	1742.94
Q6P2E9	3	3		105.41	Enhancer of mRNA-decapping protein 4 OS=Homo sapiens GN=EDC4 PE=1 SV=1 - [EDC4_HUMAN]																0.008045	0.000222505	0.927591	0.00116744	0.755803	0.080948	-0.674855	0.0419405	0.998639	0.0479062	0.0434183	-0.0114792	-0.402511	-0.391031	0.175203	0.143104	0.940208	0.251381	0.275871	0.0406561	-0.235215	19759.4	22253.8	22400.1	19536.1	15151.2	22923.7	18422.4	21223.3
O43148	2	2		96.46	mRNA cap guanine-N7 methyltransferase OS=Homo sapiens GN=RNMT PE=1 SV=1 - [MCES_HUMAN]																0.885824	0.875683	0.924065	0.996763	0.0865504	0.0477707	-0.0387797	0.0248189	0.718077	0.014245	0.069495	-0.154675	-0.548881	-0.394206	0.0662696	0.191446	0.678307	0.0377924	0.324081	-0.120219	-0.444299	5838.35	6053.56	8872.93	10705.6	5020.08	6350.59	7755.32	7306.48
P22234	14	14		660.23	Multifunctional protein ADE2 OS=Homo sapiens GN=PAICS PE=1 SV=3 - [PUR6_HUMAN]																0.124245	0.595814	0.058727	0.29134	0.154493	0.440029	0.285536	4.32925e-06	0.0561843	3.34004e-07	4.81613e-05	-0.165427	-0.548429	-0.383002	7.09518e-07	0.421486	8.33847e-07	6.47364e-08	0.0731308	-0.44405	-0.517181	181267	123358	188234	180738	156846	143188	95230.3	183469
P46734	2	2		71.45	Dual specificity mitogen-activated protein kinase kinase 3 OS=Homo sapiens GN=MAP2K3 PE=1 SV=2 - [MP2K3_HUMAN]																0.0631581	0.878495	0.0213324	0.0541014	0.0507304	0.565711	0.514981	0.0656149	0.0931081	0.0637697	0.960689	-0.498926	-0.546683	-0.0477575	0.120019	0.976275	0.155819	0.106586	0.0715832	-0.377387	-0.44897	24730.4	13560.5	17823.9	17971.2	22909.3	20957.3	19385.8	18761.6
Q6UXH1	2	2		98.73	Cysteine-rich with EGF-like domain protein 2 OS=Homo sapiens GN=CRELD2 PE=1 SV=1 - [CREL2_HUMAN]																0.13312	0.166981	0.903384	0.0993859	0.383282	-0.0807963	-0.464078	0.193321	0.960675	0.260122	0.169811	-0.0342747	-0.546513	-0.512239	0.110572	0.88229	0.0805247	0.192473	0.0516288	0.502579	0.450951	10489.4	10472.1	13042.7	13928.5	9800.03	11514.3	12458.8	21208
P42126	1	1		78.04	Enoyl-CoA delta isomerase 1, mitochondrial OS=Homo sapiens GN=ECI1 PE=1 SV=1 - [ECI1_HUMAN]																0.0491369	0.0464713	0.0150421	0.749745	-0.713722	-0.917397	-0.203675	0.0312495	0.0370106	0.0374009	0.995959	0.491951	0.549277	0.0573264	0.00357313	0.0316818	0.00106891	0.318889	0.579771	0.902779	0.323008	24888.2	34320.5	23678.7	21653.6	34481.2	29047.8	37072.7	21168.1
Q13136	1	1		31.09	Liprin-alpha-1 OS=Homo sapiens GN=PPFIA1 PE=1 SV=1 - [LIPA1_HUMAN]																0.161465	0.893725	0.104475	0.216605	0.0338634	0.345565	0.311702	0.156912	0.132907	0.254366	0.946161	-0.291214	-0.257567	0.0336471	0.2202	0.560305	0.148815	0.638411	0.320752	0.446508	0.125756	240560	194882	234488	182944	264565	248402	177284	256920
Q04760	5	4		300.14	Lactoylglutathione lyase OS=Homo sapiens GN=GLO1 PE=1 SV=4 - [LGUL_HUMAN]																0.0322514	0.139221	0.00317824	0.148225	0.434658	0.967028	0.53237	0.0123413	0.511606	0.00568561	0.0591562	-0.149301	-0.544604	-0.395303	0.103874	0.67063	0.288077	0.0623415	0.180377	-0.326441	-0.506817	50790.7	39030.9	38401.1	35874.8	27580.9	24422.9	26793	45954
O14602	6	5		306.1	Eukaryotic translation initiation factor 1A, Y-chromosomal OS=Homo sapiens GN=EIF1AY PE=1 SV=4 - [IF1AY_HUMAN]																0.0190684	0.000868519	0.282712	0.0542953	0.594906	0.194104	-0.400802	5.026e-05	0.0270702	0.00278835	6.08513e-06	0.294792	-0.393907	-0.688698	0.000192997	0.00550318	0.0807978	2.66389e-05	0.395396	-0.274635	-0.670031	85319.7	78507.4	79644.1	82288.2	81391.9	101856	72926.3	97828.8
Q9H173	3	3		225.27	Nucleotide exchange factor SIL1 OS=Homo sapiens GN=SIL1 PE=1 SV=1 - [SIL1_HUMAN]																0.0898577	0.254745	0.459019	0.0338787	-0.374365	0.236116	0.610482	0.00198303	0.124823	0.0483888	0.000569696	0.491537	-0.543144	-1.03468	0.0181713	0.00671424	0.211006	0.233616	0.749172	0.316133	-0.433039	8876.5	4132.45	10285.5	9360.4	7831.79	6206.98	5918.2	5126.33
P15559	14	14		725.07	NAD(P)H dehydrogenase [quinone] 1 OS=Homo sapiens GN=NQO1 PE=1 SV=1 - [NQO1_HUMAN]																0.0422738	0.973992	0.0182895	0.0118001	-0.0555691	0.479369	0.534938	0.0198009	0.409689	0.00897286	0.121787	-0.233043	-0.54284	-0.309798	6.73994e-05	0.994843	4.9827e-05	3.98844e-05	0.00693579	-0.70752	-0.714456	868604	703121	840976	753835	952173	669690	528723	777006
P51858	5	4		224.95	Hepatoma-derived growth factor OS=Homo sapiens GN=HDGF PE=1 SV=1 - [HDGF_HUMAN]																0.0340937	0.179257	0.00354083	0.126996	0.301404	0.747002	0.445598	0.0107788	0.0156604	0.0111798	0.964315	-0.542297	-0.542214	8.38231e-05	0.725643	0.682553	0.820084	0.969382	0.231863	-0.000472821	-0.232336	64919.3	59656.8	81591.5	76463.4	64985.4	56550.4	51722	75271.1
P12277	8	6		563.03	Creatine kinase B-type OS=Homo sapiens GN=CKB PE=1 SV=1 - [KCRB_HUMAN]																0.180745	0.845046	0.116208	0.275131	0.0613968	0.332541	0.271144	0.00084854	0.302804	0.000246559	0.00717968	-0.166142	-0.542158	-0.376016	0.0820519	0.120174	0.950752	0.0671761	0.200688	-0.0465444	-0.247232	276382	230354	284158	240238	256822	176183	175916	241145
O75400	4	4		200.67	Pre-mRNA-processing factor 40 homolog A OS=Homo sapiens GN=PRPF40A PE=1 SV=2 - [PR40A_HUMAN]								x	x		x	x				0.065981	0.0347155	0.0516503	0.999976	0.757739	0.726813	-0.0309261	0.00813859	0.96896	0.00690689	0.0115925	-0.159891	-1.03993	-0.880043	7.09177e-05	4.78411e-05	4.74683e-05	0.999994	1.0073	0.990721	-0.016584	28473.4	33384.8	27934	25520	16749.2	13815.2	23437.3	19318.5
Q15056	6	4		252.31	Eukaryotic translation initiation factor 4H OS=Homo sapiens GN=EIF4H PE=1 SV=5 - [IF4H_HUMAN]	x	x														0.0211717	0.00119411	0.113714	0.188645	1.16111	0.558774	-0.602339	0.0109366	0.322984	0.00440625	0.0925588	-0.424459	-0.911998	-0.487539	0.20906	0.982926	0.191631	0.255384	-0.163228	0.356522	0.51975	80081.5	72733.8	104153	119544	63227.8	49071.6	54251.2	158960
Q9Y696	18	18		843	Chloride intracellular channel protein 4 OS=Homo sapiens GN=CLIC4 PE=1 SV=4 - [CLIC4_HUMAN]																0.0723658	0.236529	0.0212749	0.364377	0.28324	0.564172	0.280932	0.00246775	0.614634	0.00111464	0.00911887	-0.138847	-0.537457	-0.39861	0.209434	0.160674	0.338029	0.887317	0.345077	0.203851	-0.141226	1.22986e+06	931538	1.23076e+06	1.03288e+06	1.23398e+06	817107	672067	1.17804e+06
P49591	8	8		361.06	Serine--tRNA ligase, cytoplasmic OS=Homo sapiens GN=SARS PE=1 SV=3 - [SYSC_HUMAN]																0.0169888	0.284323	0.000507581	0.0129166	0.176444	0.573668	0.397223	0.00207476	0.0373147	0.000656967	0.167779	-0.325192	-0.536978	-0.211786	0.000774544	0.0193233	0.115179	0.000147847	0.244912	-0.183578	-0.42849	134209	99471.2	136467	115279	117511	124292	85118.3	120274
Q96KB5	1	1		28.9	Lymphokine-activated killer T-cell-originated protein kinase OS=Homo sapiens GN=PBK PE=1 SV=3 - [TOPK_HUMAN]			x	x												0.0221829	0.805127	0.0081398	0.00220995	-0.0713431	1.03899	1.11033	0.000359884	0.985479	0.000272263	0.000390679	-0.0397295	-0.943717	-0.903987	0.00214985	0.0186671	0.320121	0.000604603	0.672346	-0.510589	-1.18293	10161.7	5393.79	11696.4	8900.33	12752.5	5436.64	3047.82	7764.49
O75962	4	2		139.25	Triple functional domain protein OS=Homo sapiens GN=TRIO PE=1 SV=2 - [TRIO_HUMAN]																0.0407404	0.87945	0.0231309	0.00876251	-0.111464	0.728743	0.840207	0.0340443	0.43547	0.0167892	0.184742	-0.244564	-0.535916	-0.291352	0.619513	0.714743	0.576443	0.972108	0.365649	0.215798	-0.149851	1996.51	1763.36	2528.96	1922.51	2630.41	1048.92	850.45	1766.68
Q13200	22	22		1175.54	26S proteasome non-ATPase regulatory subunit 2 OS=Homo sapiens GN=PSMD2 PE=1 SV=3 - [PSMD2_HUMAN]																0.014462	0.339159	0.000362778	0.00725928	0.155153	0.61994	0.464787	5.54857e-05	0.00139277	8.51527e-06	0.0636643	-0.344172	-0.535657	-0.191484	6.22711e-05	0.628172	0.000135332	1.5993e-05	0.0864723	-0.469177	-0.55565	431827	354011	395665	373551	394166	408651	288497	399363
P12814	79	51		4695.08	Alpha-actinin-1 OS=Homo sapiens GN=ACTN1 PE=1 SV=2 - [ACTN1_HUMAN]																0.025468	0.137907	0.00186939	0.0975094	0.222952	0.503486	0.280534	8.41991e-06	0.00159963	6.12845e-07	0.00345171	-0.279785	-0.535631	-0.255846	0.00901205	0.100317	0.258443	0.00294509	0.155056	-0.131285	-0.286341	3.56513e+06	3.02787e+06	3.80233e+06	3.59508e+06	3.33768e+06	2.91594e+06	2.60542e+06	3.7268e+06
Q14566	5	5		262.02	DNA replication licensing factor MCM6 OS=Homo sapiens GN=MCM6 PE=1 SV=1 - [MCM6_HUMAN]								x	x							0.423017	0.807078	0.343314	0.674373	0.0492534	0.210457	0.161203	1.26724e-06	0.0269689	6.20812e-08	1.41186e-05	-0.31691	-1.03646	-0.719547	1.54271e-06	0.854132	8.45982e-07	2.81967e-07	0.0412875	-0.630986	-0.672273	44009.5	46226.1	47101.9	34434.7	42126.6	30079.7	38397.8	39841.6
Q9BWD1	4	4		146.84	Acetyl-CoA acetyltransferase, cytosolic OS=Homo sapiens GN=ACAT2 PE=1 SV=2 - [THIC_HUMAN]								x	x							0.117343	0.103501	0.109289	0.990577	0.471337	0.482663	0.0113254	2.50799e-06	0.0358301	1.60727e-07	3.2832e-05	-0.337377	-1.03485	-0.697471	0.194263	0.644337	0.127154	0.50233	-0.164714	-0.320807	-0.156092	127972	108793	143758	138140	117782	94434.2	67878.7	174843
Q8NFP7	3	3		36.23	Diphosphoinositol polyphosphate phosphohydrolase 3-alpha OS=Homo sapiens GN=NUDT10 PE=1 SV=1 - [NUD10_HUMAN]																0.0443318	0.0934052	0.00795665	0.385629	0.513069	0.97148	0.458411	0.0965023	0.566169	0.0580608	0.331013	-0.261299	-0.534715	-0.273416	0.739337	0.791514	0.990854	0.716536	0.0778066	-0.134471	-0.212278	4772.13	3142.4	3283.97	3442.32	3519.94	4400.13	2145.35	4364.28
P00441	7	7		319.83	Superoxide dismutase [Cu-Zn] OS=Homo sapiens GN=SOD1 PE=1 SV=2 - [SODC_HUMAN]																0.0616555	0.0229423	0.0702462	0.941111	0.475176	0.399264	-0.075912	0.000921844	0.00605698	0.000347391	0.378497	-0.388332	-0.53421	-0.145878	0.154899	0.572622	0.0962495	0.48357	0.173249	0.355548	0.182299	478667	377721	538447	495273	419791	347855	311379	581152
P38571	1	1		25.37	Lysosomal acid lipase/cholesteryl ester hydrolase OS=Homo sapiens GN=LIPA PE=1 SV=2 - [LICH_HUMAN]																0.055592	0.917525	0.0184911	0.0399005	0.0365104	0.414775	0.378265	0.0172991	0.00752612	0.166334	0.360996	0.363347	0.202658	-0.16069	9.26194e-05	0.237345	0.000734717	1.49976e-05	0.299537	-0.791086	-1.09062	13060	14025.9	13754.8	12560.2	18327	17031.9	12414.7	12192.8
P11117	1	1		32.01	Lysosomal acid phosphatase OS=Homo sapiens GN=ACP2 PE=1 SV=3 - [PPAL_HUMAN]																0.837518	0.946118	0.804329	0.939012	-0.0786096	-0.129166	-0.0505559	0.977847	0.99965	0.977208	0.98226	-0.0165819	0.00983626	0.0264181	0.00105351	0.00440174	0.000348194	0.537709	0.628402	0.800982	0.172581	22491.8	16405	23295.4	21054.7	20819.1	16762.4	24227.5	19496.9
P00558	27	24		1753.16	Phosphoglycerate kinase 1 OS=Homo sapiens GN=PGK1 PE=1 SV=3 - [PGK1_HUMAN]																0.0729567	0.320503	0.0208267	0.27451	0.244603	0.583487	0.338884	0.000465383	0.688172	0.000195565	0.00124049	-0.0939542	-0.532108	-0.438154	5.4315e-05	8.86333e-05	0.742239	1.62423e-05	0.345565	-0.0539265	-0.399492	2.19961e+06	1.90609e+06	2.40414e+06	1.90414e+06	2.30436e+06	1.5644e+06	1.24978e+06	1.97676e+06
Q8WWB7	1	1		45.95	Lysosomal protein NCU-G1 OS=Homo sapiens GN=C1orf85 PE=1 SV=1 - [NCUG1_HUMAN]																0.168302	0.126886	0.239433	0.972933	0.398756	0.34716	-0.0515955	0.203179	0.891276	0.326254	0.161193	-0.0407228	-0.797053	-0.756331	0.179267	0.836802	0.128779	0.328488	-0.125689	-0.44197	-0.316281	4852	3589.57	5009.98	6835.81	3360.58	4323.84	4846.73	3262.3
P56537	8	8		473.9	Eukaryotic translation initiation factor 6 OS=Homo sapiens GN=EIF6 PE=1 SV=1 - [IF6_HUMAN]																0.0292835	0.00448378	0.879958	0.0233598	0.172823	0.0225515	-0.150271	0.00582296	0.178221	0.097566	0.00203643	-0.115965	0.144242	0.260207	0.100008	0.620142	0.309849	0.0582792	0.0788268	-0.128959	-0.207785	380709	391918	421865	384953	393948	382548	434902	447806
P30041	24	24		1317.78	Peroxiredoxin-6 OS=Homo sapiens GN=PRDX6 PE=1 SV=3 - [PRDX6_HUMAN]																0.0581816	0.37301	0.0130152	0.163806	0.2287	0.653162	0.424462	0.000138632	0.417667	3.70998e-05	0.000624508	-0.124148	-0.52847	-0.404322	3.46501e-09	0.871901	5.221e-10	2.38051e-10	0.0282405	-0.726053	-0.754294	1.82207e+06	1.46146e+06	1.89502e+06	1.69517e+06	1.98313e+06	1.3874e+06	993808	1.75319e+06
P61081	3	3		145.47	NEDD8-conjugating enzyme Ubc12 OS=Homo sapiens GN=UBE2M PE=1 SV=1 - [UBC12_HUMAN]																0.184824	0.81986	0.117586	0.29705	0.0591059	0.410867	0.351761	0.000873825	0.657363	0.000376385	0.0026824	-0.104494	-0.527335	-0.42284	0.000273172	0.999385	0.000211093	0.00022833	-0.00640505	-0.427034	-0.420629	67241.1	66101.6	84591.4	74663.8	86759	65285	43862.3	83459.3
P52907	10	8		550.88	F-actin-capping protein subunit alpha-1 OS=Homo sapiens GN=CAPZA1 PE=1 SV=3 - [CAZA1_HUMAN]																0.195709	0.544739	0.119139	0.526268	0.141916	0.349311	0.207396	0.00030007	0.76016	0.00013285	0.000639682	-0.0779902	-0.526318	-0.448328	0.00296092	0.000791659	0.228204	0.0384011	0.290532	0.109782	-0.180751	954596	947966	1.0504e+06	862548	1.06482e+06	725332	683756	838312
Q96JJ3	2	2		80.65	Engulfment and cell motility protein 2 OS=Homo sapiens GN=ELMO2 PE=1 SV=2 - [ELMO2_HUMAN]																0.120727	0.0587577	0.322978	0.708491	0.639529	0.490658	-0.14887	0.0941803	0.979143	0.0858594	0.122282	-0.0775358	-0.526313	-0.448777	0.0120603	0.0206119	0.00815539	0.910385	0.403294	0.465786	0.0624919	5555.69	7357.59	6584.06	8413.48	5416.31	6581.03	5535.91	9014.96
Q96CX2	2	2		105.9	BTB/POZ domain-containing protein KCTD12 OS=Homo sapiens GN=KCTD12 PE=1 SV=1 - [KCD12_HUMAN]																0.259327	0.48056	0.188955	0.747047	0.17611	0.335428	0.159318	0.00411904	0.799648	0.00241596	0.00985785	-0.087344	-0.526151	-0.438807	0.115574	0.0799178	0.835369	0.223993	0.285681	0.074523	-0.211158	39333.9	56809.4	46341.4	45631.6	41527.6	33314.6	34858.3	47085.9
Q9Y2D4	2	2		84.16	Exocyst complex component 6B OS=Homo sapiens GN=EXOC6B PE=1 SV=3 - [EXC6B_HUMAN]																0.0218839	0.0055902	0.00451404	0.931169	0.807534	0.888401	0.0808677	0.00108097	0.0161292	0.000322544	0.188831	-0.431845	-0.688344	-0.256499	0.0919085	0.837585	0.181148	0.0625998	0.0869209	-0.279913	-0.366834	5954.96	8645.12	9205.88	9776.3	7367.04	5353.07	5584.86	10541.5
O14579	11	11		677.96	Coatomer subunit epsilon OS=Homo sapiens GN=COPE PE=1 SV=3 - [COPE_HUMAN]																0.0979337	0.440237	0.0379722	0.304271	0.157018	0.420655	0.263637	0.000377846	0.386108	0.000108859	0.00216199	-0.138973	-0.52471	-0.385737	6.02788e-07	0.00395337	2.95342e-05	1.59386e-08	0.275939	-0.428933	-0.704871	329889	289064	359416	317306	334480	255295	252082	348478
P50570	7	6		427.76	Dynamin-2 OS=Homo sapiens GN=DNM2 PE=1 SV=2 - [DYN2_HUMAN]																0.0708054	0.0985016	0.0275306	0.70618	0.359147	0.522403	0.163256	0.000929545	0.493628	0.000335029	0.00435065	-0.127278	-0.523557	-0.396278	0.0157305	0.00798779	0.0456765	0.709793	0.461466	0.326986	-0.134481	119061	92784.8	120690	109162	100495	79183.3	81929.5	114040
Q9BTT0	6	6		447.41	Acidic leucine-rich nuclear phosphoprotein 32 family member E OS=Homo sapiens GN=ANP32E PE=1 SV=1 - [AN32E_HUMAN]								x	x							0.0947794	0.0731073	0.0835768	0.994003	0.634148	0.678843	0.0446948	0.000120765	0.416892	3.1769e-05	0.000532968	-0.235455	-1.03364	-0.798184	0.168238	0.11597	0.339689	0.793497	0.410709	0.249048	-0.161661	83498.6	87001.5	104813	94369.7	74220.1	70452.9	49328.6	100442
P26358	3	3		149.3	DNA (cytosine-5)-methyltransferase 1 OS=Homo sapiens GN=DNMT1 PE=1 SV=2 - [DNMT1_HUMAN]																0.796625	0.96951	0.876526	0.760408	-0.0572853	0.039144	0.0964294	0.00348698	0.875928	0.00227988	0.00674548	-0.0551055	-0.52282	-0.467715	0.00317499	0.0417775	0.225127	0.000853533	0.56907	-0.527017	-1.09609	21845.8	23650.7	17157.5	20154.8	22287	19574.4	20049.5	14958.8
Q15382	3	3		169.43	GTP-binding protein Rheb OS=Homo sapiens GN=RHEB PE=1 SV=1 - [RHEB_HUMAN]																0.260032	0.542418	0.677797	0.183245	-0.4692	0.0277745	0.496974	0.00201012	0.603613	0.000892119	0.00763529	-0.135968	-0.52097	-0.385002	0.518422	0.47288	0.623266	0.965946	0.250983	0.10876	-0.142223	38629	42540	57588.3	51057.2	62877.3	42529.5	32402.2	58754.5
Q9NZL9	2	2		131.17	Methionine adenosyltransferase 2 subunit beta OS=Homo sapiens GN=MAT2B PE=1 SV=1 - [MAT2B_HUMAN]																0.16081	0.278501	0.106019	0.772491	0.343751	0.62596	0.282209	0.0657806	0.713869	0.0405638	0.173449	-0.205367	-0.519391	-0.314024	0.0276532	0.0814882	0.691908	0.0143219	0.308304	-0.145945	-0.454249	38600.4	26762.9	36882.8	26025.9	40906.2	31699.1	19621.1	36127.3
P62258	16	11		1000.97	14-3-3 protein epsilon OS=Homo sapiens GN=YWHAE PE=1 SV=1 - [1433E_HUMAN]																0.0723658	0.134554	0.0251401	0.583503	0.334488	0.530019	0.195532	0.00050174	0.497107	0.000169739	0.00217153	-0.121432	-0.519102	-0.39767	0.12358	0.719395	0.303244	0.0783028	0.0598041	-0.137198	-0.197002	950702	1.10458e+06	1.13739e+06	1.10664e+06	1.07919e+06	798952	652795	1.18905e+06
Q15185	7	6		359.17	Prostaglandin E synthase 3 OS=Homo sapiens GN=PTGES3 PE=1 SV=1 - [TEBP_HUMAN]																0.0866788	0.894023	0.0398477	0.0909267	0.0387566	0.572033	0.533277	0.0699736	0.536733	0.0395954	0.268808	-0.235754	-0.517158	-0.281404	0.000611973	0.649878	0.00180828	0.000219401	0.108797	-0.509	-0.617798	487216	411240	453486	349779	570834	315986	256744	373775
Q6N075	1	1		43.25	Major facilitator superfamily domain-containing protein 5 OS=Homo sapiens GN=MFSD5 PE=2 SV=2 - [MFSD5_HUMAN]																0.247417	0.999899	0.233767	0.238449	-0.0176782	-0.380346	-0.362668	0.0194164	0.990127	0.0244557	0.0184851	0.0142886	-0.573317	-0.587606	0.0489241	0.101158	0.0311556	0.830879	0.37716	0.493138	0.115978	4556.93	9829.89	6668.91	7525.2	5107.82	5722.27	6948.25	8211.65
Q9Y2T2	7	6		434.8	AP-3 complex subunit mu-1 OS=Homo sapiens GN=AP3M1 PE=1 SV=1 - [AP3M1_HUMAN]																0.132938	0.203768	0.0867837	0.815031	0.253015	0.354555	0.101541	0.000800212	0.986683	0.000930467	0.000657245	0.0169067	-0.514366	-0.531273	0.00018205	0.000486838	0.620088	5.36807e-05	0.551773	-0.115269	-0.667043	79803.5	66485.3	75502.7	63309	78818.1	55976.2	51389.1	75848.9
Q16626	1	1		52.32	Male-enhanced antigen 1 OS=Homo sapiens GN=MEA1 PE=1 SV=2 - [MEA1_HUMAN]																0.293689	0.654822	0.21133	0.625981	0.10917	0.34648	0.237311	0.00231499	0.105155	0.000681716	0.0677529	-0.41318	-0.850418	-0.437238	0.0194259	0.548953	0.00856615	0.0825272	-0.214656	-0.669383	-0.454727	8559.97	5505.61	10519.5	7943.06	10848.8	10332.7	8407.48	10490.8
Q07960	11	11		558.73	Rho GTPase-activating protein 1 OS=Homo sapiens GN=ARHGAP1 PE=1 SV=1 - [RHG01_HUMAN]																0.0844473	0.135929	0.0378313	0.699836	0.341757	0.51288	0.171123	0.000113086	0.117136	1.96381e-05	0.00191448	-0.174215	-0.513023	-0.338808	0.576861	0.499468	0.817166	0.855518	0.115644	0.0523787	-0.0632655	367037	341360	428901	413269	388752	314202	245077	441259
P62191	7	5		453.08	26S protease regulatory subunit 4 OS=Homo sapiens GN=PSMC1 PE=1 SV=1 - [PRS4_HUMAN]																0.0242693	0.0616382	0.0018437	0.194652	0.322995	0.595615	0.27262	0.000251926	0.0276598	4.44981e-05	0.021295	-0.251835	-0.512669	-0.260834	0.000147622	0.280018	0.00107058	2.73436e-05	0.125874	-0.310747	-0.436621	158431	146156	159081	170414	144280	120991	105733	151218
Q9NP79	1	1		126.73	Vacuolar protein sorting-associated protein VTA1 homolog OS=Homo sapiens GN=VTA1 PE=1 SV=1 - [VTA1_HUMAN]								x	x							0.092043	0.224334	0.0377574	0.53289	0.357308	0.724224	0.366916	0.00033927	0.421026	0.000100564	0.00172257	-0.27162	-1.03255	-0.760932	0.000932648	0.00352133	0.570293	0.000315427	0.697609	-0.275985	-0.973594	19775	12461.5	14220.9	11989.6	11929.3	9397.42	9894.18	14063.3
Q9Y2L1	3	3		132.96	Exosome complex exonuclease RRP44 OS=Homo sapiens GN=DIS3 PE=1 SV=2 - [RRP44_HUMAN]								x	x							0.201933	0.964727	0.15664	0.232087	-0.0653736	0.403597	0.46897	0.000237795	0.0654492	4.25866e-05	0.00835306	-0.442218	-1.03168	-0.589465	0.00148891	0.90938	0.00238807	0.000895692	0.0569765	-0.596411	-0.653388	18775.6	16351.8	17075.6	15165.5	17559.3	11473	10425.1	15588.3
Q9NZD8	1	1		32.73	Maspardin OS=Homo sapiens GN=SPG21 PE=1 SV=1 - [SPG21_HUMAN]																0.129136	0.0710908	0.833089	0.266393	-0.427548	-0.120813	0.306735	0.396207	0.358881	0.958107	0.539782	-0.390844	0.0224715	0.413316	0.869585	0.907842	0.85292	0.992151	0.0154438	-0.180794	-0.196238	9419.78	5469.16	6185.48	9393.25	8528.39	8790.34	8361.48	9147.65
Q9UJ70	5	5		267.34	N-acetyl-D-glucosamine kinase OS=Homo sapiens GN=NAGK PE=1 SV=4 - [NAGK_HUMAN]																0.0665482	0.387477	0.0170071	0.193143	0.232337	0.698295	0.465958	0.000525852	1	0.00049421	0.000493726	-0.00399564	-0.505783	-0.501788	0.00352691	0.012112	0.640567	0.0014732	0.268492	-0.069128	-0.33762	47453	49252.2	57292.3	46603.7	63534.3	44549.9	31099.5	49193.1
P13693	11	11		582.59	Translationally-controlled tumor protein OS=Homo sapiens GN=TPT1 PE=1 SV=1 - [TCTP_HUMAN]								x	x							0.0281685	0.0084534	0.00814442	0.961407	0.891849	0.968644	0.0767948	0.000304897	0.219545	7.06214e-05	0.00323095	-0.361425	-1.03162	-0.670192	0.209587	0.892827	0.334153	0.16187	0.104856	-0.190829	-0.295685	811866	758384	1.24826e+06	1.26537e+06	712080	614876	513857	1.13969e+06
P51570	3	3		164.39	Galactokinase OS=Homo sapiens GN=GALK1 PE=1 SV=1 - [GALK1_HUMAN]																0.773786	0.858347	0.746844	0.967699	0.17937	0.180184	0.00081381	0.00612542	0.116775	0.00219499	0.157412	-0.259341	-0.505201	-0.24586	0.0081195	0.921477	0.0133511	0.00554253	0.0904773	-0.590241	-0.680719	20563.4	16498.3	25218.7	22238.9	20656.2	14379.8	9092.54	33024.9
P49770	4	4		211.85	Translation initiation factor eIF-2B subunit beta OS=Homo sapiens GN=EIF2B2 PE=1 SV=3 - [EI2BB_HUMAN]																0.151707	0.209906	0.111492	0.874464	0.245928	0.330628	0.0847	0.00043899	0.410281	0.000130652	0.00235013	-0.130448	-0.504051	-0.373603	0.277487	0.469925	0.212901	0.847461	-0.152223	-0.24903	-0.0968073	24688.1	25130.3	28825.8	24566.8	21672.1	20838.5	17788.7	27559.4
Q9UJW0	1	1		52.37	Dynactin subunit 4 OS=Homo sapiens GN=DCTN4 PE=1 SV=1 - [DCTN4_HUMAN]								x	x							0.0970339	0.498259	0.0376264	0.262248	0.191117	0.635343	0.444226	9.24277e-05	0.248116	1.90999e-05	0.000698241	-0.251789	-1.02893	-0.777138	0.167061	0.339523	0.790972	0.114927	0.269034	-0.181225	-0.450259	9852.96	9634.72	13032.8	11242	12916.2	7794.29	8432.91	10790.1
Q16881	22	21		1289.44	Thioredoxin reductase 1, cytoplasmic OS=Homo sapiens GN=TXNRD1 PE=1 SV=3 - [TRXR1_HUMAN]								x	x							0.0737667	0.0312531	0.0996402	0.923917	0.608028	0.499981	-0.108047	1.81969e-05	0.0795494	1.98815e-06	0.000249603	-0.343422	-1.02804	-0.684622	0.907459	0.934182	0.995211	0.896967	0.0388636	-0.0116512	-0.0505148	712182	627629	900300	854493	655535	567485	455639	1.04605e+06
P20290	7	6		342.3	Transcription factor BTF3 OS=Homo sapiens GN=BTF3 PE=1 SV=1 - [BTF3_HUMAN]																0.0866788	0.0664118	0.0686151	0.985803	0.404195	0.42246	0.0182654	0.00509114	0.793771	0.0124003	0.00299056	0.0991259	-0.499872	-0.598998	0.00787329	0.231492	0.099246	0.00246903	0.218381	-0.322115	-0.540495	290279	449738	311917	314275	285884	245535	241820	368229
Q04446	9	9		433.89	1,4-alpha-glucan-branching enzyme OS=Homo sapiens GN=GBE1 PE=1 SV=3 - [GLGB_HUMAN]																0.0519217	0.769084	0.0125545	0.0486564	0.0694201	0.440113	0.370693	0.00065771	0.0951184	0.000149717	0.0190476	-0.212934	-0.499568	-0.286634	3.01108e-06	0.85834	1.91859e-06	6.33106e-07	0.0386393	-0.577814	-0.616453	118920	112583	122081	112957	134756	102007	80523.3	114623
Q14315	97	84		5531.74	Filamin-C OS=Homo sapiens GN=FLNC PE=1 SV=3 - [FLNC_HUMAN]																0.0446472	0.239595	0.00690697	0.161132	0.188023	0.446717	0.258694	1.62905e-05	0.000590031	1.66699e-06	0.0266289	-0.305705	-0.498058	-0.192353	7.2396e-05	0.942416	7.27378e-05	3.41437e-05	0.0312819	-0.456657	-0.487939	5.7684e+06	5.1699e+06	5.91655e+06	5.60616e+06	5.61165e+06	4.85824e+06	4.19258e+06	6.30862e+06
Q9UDT6	1	1		129.41	CAP-Gly domain-containing linker protein 2 OS=Homo sapiens GN=CLIP2 PE=1 SV=1 - [CLIP2_HUMAN]								x	x							0.0758829	0.0629093	0.046735	0.942277	0.651941	0.722456	0.0705145	0.000464652	0.933669	0.000296348	0.000649886	-0.107153	-1.02615	-0.919	0.274893	0.209398	0.472397	0.840122	0.28184	0.151829	-0.130011	14029.8	11796.6	20390.9	14990	11897.4	10840.8	7216.31	19028.5
P49588	20	20		1345.52	Alanine--tRNA ligase, cytoplasmic OS=Homo sapiens GN=AARS PE=1 SV=2 - [SYAC_HUMAN]																0.0537247	0.0898802	0.01408	0.542819	0.320676	0.469702	0.149027	1.57851e-05	0.000205563	2.0149e-06	0.0796413	-0.335251	-0.493148	-0.157898	0.00116667	0.132971	0.000246963	0.0262387	-0.176284	-0.418042	-0.241758	189921	165497	207766	218286	199750	151037	131038	252499
P30085	6	6		277.85	UMP-CMP kinase OS=Homo sapiens GN=CMPK1 PE=1 SV=3 - [KCY_HUMAN]																0.117819	0.420772	0.0537132	0.404065	0.236588	0.491895	0.255307	0.00357913	0.161318	0.00114922	0.0673416	-0.237999	-0.492779	-0.25478	1.67165e-05	0.806204	4.53436e-06	1.83213e-05	-0.049664	-0.554493	-0.504829	52044.4	38027.5	49747.1	55457	49756.2	34432.5	27897.7	62490.9
P60842	28	24		1734.45	Eukaryotic initiation factor 4A-I OS=Homo sapiens GN=EIF4A1 PE=1 SV=1 - [IF4A1_HUMAN]																0.0461608	0.281709	0.00735793	0.142924	0.264021	0.667376	0.403355	0.000455646	0.148039	0.000101939	0.00780011	-0.18764	-0.492524	-0.304884	2.0153e-05	0.159945	0.000162931	2.19612e-06	0.130316	-0.364261	-0.494578	1.95201e+06	1.35653e+06	1.85094e+06	1.66721e+06	1.86846e+06	1.45029e+06	985582	1.77378e+06
P13489	26	25		1804.23	Ribonuclease inhibitor OS=Homo sapiens GN=RNH1 PE=1 SV=2 - [RINI_HUMAN]																0.0737667	0.249192	0.0222092	0.359132	0.230071	0.469452	0.239381	0.000848644	0.120769	0.000205624	0.0196903	-0.207048	-0.492032	-0.284984	6.55815e-07	0.591365	5.15832e-07	7.23692e-08	0.0762578	-0.539301	-0.615559	1.26687e+06	1.07729e+06	1.36485e+06	1.1791e+06	1.2462e+06	980482	817802	1.2872e+06
Q15042	2	2		98.88	Rab3 GTPase-activating protein catalytic subunit OS=Homo sapiens GN=RAB3GAP1 PE=1 SV=3 - [RB3GP_HUMAN]																0.223197	0.483385	0.148343	0.659407	0.139464	0.323291	0.183827	0.00977656	0.108707	0.00392882	0.254774	-0.287518	-0.491415	-0.203897	6.47619e-08	0.262648	5.94999e-08	3.2298e-09	0.121798	-0.65887	-0.780668	16079.7	15151.7	17339.4	16478.9	18474.5	18017	16392.1	15218.4
O00534	2	2		63.16	von Willebrand factor A domain-containing protein 5A OS=Homo sapiens GN=VWA5A PE=2 SV=2 - [VMA5A_HUMAN]																0.617434	0.555569	0.922107	0.828314	0.358948	0.136771	-0.222177	0.143552	0.774724	0.100105	0.305941	-0.159687	-0.49057	-0.330883	0.0604724	0.0331412	0.184012	0.654672	0.412171	0.28871	-0.123461	4578.06	3404.7	4602.52	7289.55	4433.99	2054.76	2192.3	6320.31
Q9HC38	2	2		73.96	Glyoxalase domain-containing protein 4 OS=Homo sapiens GN=GLOD4 PE=1 SV=1 - [GLOD4_HUMAN]																0.113016	0.292947	0.053269	0.538758	0.261073	0.506071	0.244998	0.033925	0.446101	0.0167767	0.178936	-0.195568	-0.488888	-0.29332	0.00663665	0.44255	0.0023819	0.0390605	-0.108856	-0.332376	-0.22352	33107.3	40339.4	44203.5	40876	44546.5	27317.1	26443.1	43943.6
Q68D91	1	1		29.19	Metallo-beta-lactamase domain-containing protein 2 OS=Homo sapiens GN=MBLAC2 PE=1 SV=3 - [MBLC2_HUMAN]																0.706993	0.664914	0.840688	0.968277	-0.234187	-0.16158	0.0726068	0.377427	0.471788	0.967572	0.361946	-0.38126	0.128346	0.509606	0.549511	0.740042	0.476912	0.900746	-0.278967	-0.460384	-0.181417	1671.6	1128.85	739.699	637.435	873.378	2030.1	1666.87	803.941
P11413	27	25		1306.77	Glucose-6-phosphate 1-dehydrogenase OS=Homo sapiens GN=G6PD PE=1 SV=4 - [G6PD_HUMAN]																0.0266916	0.567624	0.00254399	0.0208049	0.155516	0.632465	0.476948	7.51883e-05	0.00278547	1.17229e-05	0.0478593	-0.296777	-0.488545	-0.191768	5.85434e-07	0.816418	8.37469e-08	2.78337e-07	-0.0402037	-0.693631	-0.653427	845761	592654	886988	821456	807069	689618	446799	816164
P49589	9	9		476.49	Cysteine--tRNA ligase, cytoplasmic OS=Homo sapiens GN=CARS PE=1 SV=3 - [SYCC_HUMAN]																0.243626	0.782945	0.165483	0.42282	0.0627646	0.262454	0.19969	3.25994e-05	0.00126258	4.04358e-06	0.0336873	-0.29593	-0.487459	-0.191529	0.000138546	0.988075	0.000122358	8.67747e-05	0.0117375	-0.383285	-0.395022	148290	143888	180447	162177	177488	132967	121946	166907
P80303	8	8		414.04	Nucleobindin-2 OS=Homo sapiens GN=NUCB2 PE=1 SV=2 - [NUCB2_HUMAN]																0.508026	0.749624	0.438008	0.833402	-0.113662	-0.180269	-0.0666074	0.000741268	0.859393	0.00042416	0.00137	-0.068776	-0.485881	-0.417105	0.000191446	2.7231e-05	0.004451	0.0981813	0.459202	0.282218	-0.176984	226822	247608	233455	229389	227587	250881	281246	242515
O75083	32	32		1499.03	WD repeat-containing protein 1 OS=Homo sapiens GN=WDR1 PE=1 SV=4 - [WDR1_HUMAN]																0.0536659	0.583738	0.0118832	0.0810992	0.134206	0.544407	0.410201	0.00199266	0.113843	0.000575093	0.053847	-0.230378	-0.485256	-0.254877	7.78752e-06	0.135544	5.33853e-05	6.57912e-07	0.148894	-0.416663	-0.565557	2.78297e+06	2.16535e+06	2.91999e+06	2.35974e+06	2.91247e+06	2.23503e+06	1.64004e+06	2.47367e+06
P11216	9	7		544.25	Glycogen phosphorylase, brain form OS=Homo sapiens GN=PYGB PE=1 SV=5 - [PYGB_HUMAN]																0.0964684	0.209915	0.0429388	0.593797	0.257213	0.419241	0.162028	4.80862e-05	0.248345	8.77405e-06	0.000304388	-0.121541	-0.485252	-0.363711	2.43127e-05	0.0015761	0.0198491	1.85336e-06	0.232325	-0.175283	-0.407609	81051.7	77470.8	81921.5	79581.9	78660.8	57953.5	56356.7	100946
Q9BY32	2	2		156.44	Inosine triphosphate pyrophosphatase OS=Homo sapiens GN=ITPA PE=1 SV=2 - [ITPA_HUMAN]								x	x							0.135247	0.0699112	0.373705	0.69497	0.520425	0.277476	-0.24295	0.001184	0.999878	0.0011766	0.00121622	-0.0192372	-1.0261	-1.00686	0.00420768	0.00132182	0.357226	0.0323797	0.681529	0.186827	-0.494703	61191.6	55138.6	34663.2	54198.2	52506	32819.9	40169.7	35691.9
Q9H4A6	3	3		200.29	Golgi phosphoprotein 3 OS=Homo sapiens GN=GOLPH3 PE=1 SV=1 - [GOLP3_HUMAN]																0.12779	0.996484	0.0967232	0.110937	0.0174642	0.305965	0.288501	0.121895	0.93	0.0988866	0.185262	-0.103969	-0.484642	-0.380673	5.4493e-05	0.329393	0.000265744	9.27284e-06	0.137855	-0.589903	-0.727758	21723.7	26503.3	25983.4	21896.5	34427.4	18018.3	18462	20121.1
Q13155	7	7		326.2	Aminoacyl tRNA synthase complex-interacting multifunctional protein 2 OS=Homo sapiens GN=AIMP2 PE=1 SV=2 - [AIMP2_HUMAN]																0.0364111	0.0647816	0.00513877	0.375038	0.30706	0.521886	0.214826	0.000510668	0.0155173	0.000116784	0.0872386	-0.286161	-0.483847	-0.197686	0.000252907	0.618893	0.000716936	7.80561e-05	0.0979178	-0.404779	-0.502696	99684.9	83975.6	110174	97711.9	87887.7	100744	88559.4	113427
P49720	6	6		401.49	Proteasome subunit beta type-3 OS=Homo sapiens GN=PSMB3 PE=1 SV=2 - [PSB3_HUMAN]																0.349883	0.470162	0.309534	0.915438	0.100671	0.136079	0.0354081	0.00199232	0.180931	0.000595111	0.0329809	-0.196842	-0.483701	-0.286859	0.00103101	0.00402848	0.562167	0.000350201	0.211531	-0.0651051	-0.276636	178446	202669	195596	195970	187223	149181	173840	216208
O94979	16	16		918.12	Protein transport protein Sec31A OS=Homo sapiens GN=SEC31A PE=1 SV=3 - [SC31A_HUMAN]																0.0419096	0.472386	0.00635334	0.0655146	0.175855	0.618882	0.443027	0.00195137	0.00961799	0.000899817	0.496694	-0.362905	-0.483047	-0.120142	3.27353e-06	0.816532	2.36069e-06	6.5421e-07	0.0548158	-0.607408	-0.662224	399741	298988	423024	382391	424229	331214	237046	385317
P53582	1	1		81.8	Methionine aminopeptidase 1 OS=Homo sapiens GN=METAP1 PE=1 SV=2 - [MAP11_HUMAN]																0.05194	0.994112	0.0242786	0.0198063	-0.00535605	-0.449594	-0.444238	0.118534	0.565962	0.39184	0.0738746	0.188481	-0.288179	-0.47666	0.475304	0.521853	0.994191	0.462011	0.286208	-0.148643	-0.434852	13608.9	12661.3	10742.8	11942.2	10625.2	13810.9	15713.3	12794.9
P21333	170	157		9141.15	Filamin-A OS=Homo sapiens GN=FLNA PE=1 SV=4 - [FLNA_HUMAN]																0.0364111	0.118741	0.0043479	0.215556	0.258842	0.50932	0.250478	1.57668e-05	2.48245e-05	5.34962e-06	0.637864	-0.41927	-0.479705	-0.0604347	9.13556e-06	0.866979	2.47872e-06	7.54799e-06	-0.034304	-0.499011	-0.464707	1.8558e+07	1.61222e+07	1.94675e+07	1.87276e+07	1.79601e+07	1.58834e+07	13549766	2.15425e+07
P49840	1	1		22.73	Glycogen synthase kinase-3 alpha OS=Homo sapiens GN=GSK3A PE=1 SV=2 - [GSK3A_HUMAN]													x	x		0.158528	0.48592	0.0871799	0.481999	0.234945	0.572233	0.337288	0.0481835	0.428484	0.0249764	0.253938	-0.406438	-0.912092	-0.505654	1.69076e-06	0.337006	3.05167e-06	1.54247e-07	0.252853	-1.09765	-1.3505	2318.74	2912.25	3051.7	2976.48	4536.49	1629.71	2840.2	3525.05
P55060	16	12		937.18	Exportin-2 OS=Homo sapiens GN=CSE1L PE=1 SV=3 - [XPO2_HUMAN]																0.0802197	0.762914	0.0295011	0.107461	0.0577493	0.50664	0.44889	0.00316182	0.0196024	0.00137862	0.424805	-0.340777	-0.476743	-0.135966	4.3409e-06	0.991587	1.48693e-06	1.93448e-06	-0.00789495	-0.692648	-0.684753	275616	230256	267997	249417	275646	208547	183283	251178
Q9H074	1	1		31.72	Polyadenylate-binding protein-interacting protein 1 OS=Homo sapiens GN=PAIP1 PE=1 SV=1 - [PAIP1_HUMAN]			x	x									x	x		0.0481877	0.999468	0.0194237	0.0182637	0.173809	1.11331	0.939504	0.247279	0.966569	0.223368	0.322535	-0.181064	-0.471628	-0.290564	1.10921e-05	0.761639	1.22424e-05	2.5895e-06	0.160029	-1.09181	-1.25184	3639.14	1273.12	3813.29	2637.04	3954.32	2654.66	467.001	2032.76
O95983	1	1		85.15	Methyl-CpG-binding domain protein 3 OS=Homo sapiens GN=MBD3 PE=1 SV=1 - [MBD3_HUMAN]																0.151796	0.124897	0.998069	0.180825	0.395166	-0.0210259	-0.416192	0.0295576	0.673676	0.0907371	0.0164938	0.253847	-0.818182	-1.07203	0.853588	0.956847	0.819583	0.945047	-0.148839	-0.269216	-0.120377	1319.7	2091.83	1624.78	2016.78	1412.34	1683.39	2054.31	2165.49
Q9Y6E0	5	4		255.56	Serine/threonine-protein kinase 24 OS=Homo sapiens GN=STK24 PE=1 SV=1 - [STK24_HUMAN]								x	x							0.184753	0.27654	0.138552	0.854176	0.537309	0.585417	0.0481072	0.00357913	0.0378919	0.00133126	0.272855	-0.69948	-1.02481	-0.325326	0.481557	0.4749	0.520575	0.996643	-0.205799	-0.167157	0.038642	12861.7	4010.32	10163.7	15151	6427.7	9268.34	4796.91	14932.3
P60981	5	5		256.37	Destrin OS=Homo sapiens GN=DSTN PE=1 SV=3 - [DEST_HUMAN]													x	x		0.100951	0.798864	0.145415	0.0470349	-0.083068	0.361318	0.444386	0.12566	0.114902	0.18372	0.979416	-0.418627	-0.330097	0.0885298	2.89488e-05	0.108932	3.0627e-06	0.000385975	-0.369758	-1.09097	-0.721215	122342	116464	158021	129871	208890	135126	75682.8	149391
P31939	20	19		1189.71	Bifunctional purine biosynthesis protein PURH OS=Homo sapiens GN=ATIC PE=1 SV=3 - [PUR9_HUMAN]																0.0648659	0.545757	0.0167739	0.121555	0.158393	0.50137	0.342978	5.56944e-05	0.0175148	6.8276e-06	0.00493148	-0.217648	-0.473685	-0.256037	0.308054	0.698891	0.652806	0.227544	0.101995	-0.123712	-0.225707	512921	466135	549921	547086	521961	384383	294738	545027
P43487	6	6		236.3	Ran-specific GTPase-activating protein OS=Homo sapiens GN=RANBP1 PE=1 SV=1 - [RANG_HUMAN]																0.0958136	0.738177	0.0407501	0.152626	0.0705328	0.475774	0.405241	0.0262653	0.339779	0.0120692	0.193865	-0.215799	-0.473578	-0.257779	0.0591963	0.412309	0.318071	0.0288597	0.214813	-0.310607	-0.52542	447321	431579	497065	381449	483758	330651	344383	403060
O14617	7	7		334.71	AP-3 complex subunit delta-1 OS=Homo sapiens GN=AP3D1 PE=1 SV=1 - [AP3D1_HUMAN]																0.0533783	0.496092	0.0109903	0.0980238	0.135394	0.448629	0.313235	3.54414e-05	0.0421868	4.15163e-06	0.00114555	-0.177886	-0.473216	-0.29533	0.0143278	0.435964	0.0837967	0.00558148	0.0904203	-0.162869	-0.253289	89869.3	90968.8	109780	96037.7	99961.8	80083.4	69829.9	102962
O94929	1	1		27.98	Actin-binding LIM protein 3 OS=Homo sapiens GN=ABLIM3 PE=1 SV=3 - [ABLM3_HUMAN]								x	x							0.393243	0.993414	0.371594	0.424769	0.0659075	0.376581	0.310674	0.00070664	0.350686	0.000212636	0.00495784	-0.27254	-1.02369	-0.751147	0.879138	0.906367	0.995926	0.867606	0.335957	-0.10811	-0.444066	927.223	1835.08	1956.81	2262.34	1959.45	1691.92	700.547	1704.39
Q9H8H3	1	1		93.18	Methyltransferase-like protein 7A OS=Homo sapiens GN=METTL7A PE=1 SV=1 - [MET7A_HUMAN]																0.285583	0.350645	0.265739	0.953275	-0.587921	-0.675611	-0.0876899	0.00120798	0.800572	0.000653561	0.0027116	0.109684	0.804596	0.694913	0.267802	0.190905	0.662683	0.62404	0.222477	0.107521	-0.114955	10795.7	10587.6	9423.74	7300.62	9035.87	8968.34	10530.5	7466.26
O75844	2	2		168.78	CAAX prenyl protease 1 homolog OS=Homo sapiens GN=ZMPSTE24 PE=1 SV=2 - [FACE1_HUMAN]																0.0887938	0.140318	0.717822	0.0416166	0.641678	-0.41865	-1.06033	0.538643	0.605714	0.988648	0.538318	0.121238	-0.471871	-0.593109	0.0766001	0.649805	0.0438052	0.232172	0.165871	1.66393	1.49806	2587.66	2763.6	3016.28	5783.7	2276.13	1932.44	2793.18	4431.37
Q69YN2	1	1		63.79	CWF19-like protein 1 OS=Homo sapiens GN=CWF19L1 PE=1 SV=2 - [C19L1_HUMAN]													x	x		0.210125	0.999954	0.194292	0.197045	-0.0172146	0.25152	0.268735	0.233131	0.661908	0.560854	0.168786	0.147238	-0.217935	-0.365173	0.000702683	0.78961	0.00149206	0.000315131	0.1025	-1.08515	-1.18765	849.211	956.873	936.514	582.524	792.407	689.315	973.934	843.027
O95817	3	3		184.1	BAG family molecular chaperone regulator 3 OS=Homo sapiens GN=BAG3 PE=1 SV=3 - [BAG3_HUMAN]													x	x		0.019929	0.801142	0.00167055	0.00627385	0.0552241	0.432511	0.377287	0.223564	0.177887	0.884868	0.401212	-0.326139	-0.111689	0.21445	1.05638e-06	0.572044	1.23262e-07	9.72874e-07	-0.127044	-1.08425	-0.957202	34725.6	35188.7	38017.5	30358.3	41384.6	35345.1	29048.5	37750.6
Q13362	3	1		173.71	Serine/threonine-protein phosphatase 2A 56 kDa regulatory subunit gamma isoform OS=Homo sapiens GN=PPP2R5C PE=1 SV=3 - [2A5G_HUMAN]													x	x		0.200904	0.727755	0.125954	0.387284	0.121334	0.436844	0.31551	0.292854	0.818848	0.518485	0.231232	-0.213385	0.21136	0.424745	0.00100512	0.308375	0.000253165	0.0086355	-0.397987	-1.08343	-0.685442	3695.42	2674.99	3336.11	2878.94	4287.93	2468.95	1956.34	2755.67
Q16666	8	8		274.34	Gamma-interferon-inducible protein 16 OS=Homo sapiens GN=IFI16 PE=1 SV=3 - [IF16_HUMAN]																0.0319115	0.00610959	0.0197954	0.958707	0.32164	0.294513	-0.0271273	9.77868e-07	9.61696e-07	1.62366e-07	0.483057	0.625901	0.731109	0.105208	0.0158569	0.00587198	0.1329	0.321488	0.413247	0.218994	-0.194253	80541.4	79018.8	79197.2	85724.5	86282.3	95078	76501.3	86883.1
Q01813	25	22		1540.77	6-phosphofructokinase type C OS=Homo sapiens GN=PFKP PE=1 SV=2 - [K6PP_HUMAN]																0.0998344	0.244648	0.0435904	0.544625	0.219743	0.407714	0.187971	5.86894e-05	0.694831	1.95854e-05	0.00011423	-0.0647552	-0.466963	-0.402207	0.00669581	0.00248314	0.0356561	0.477152	0.201562	0.139651	-0.0619114	391748	398960	420308	397003	391950	335460	287698	424776
Q9Y3D6	1	1		65.52	Mitochondrial fission 1 protein OS=Homo sapiens GN=FIS1 PE=1 SV=2 - [FIS1_HUMAN]																0.624836	0.621315	0.998945	0.690574	0.14517	0.0318322	-0.113338	0.0318987	0.0409784	0.985558	0.035177	0.441949	-0.0158014	-0.45775	0.000567555	0.00872979	0.000111148	0.174469	0.511246	0.814886	0.30364	9197.05	12523.1	11917	13085.1	9303.46	9843.78	8671.3	12118.8
Q8WX93	12	12		548.38	Palladin OS=Homo sapiens GN=PALLD PE=1 SV=3 - [PALLD_HUMAN]																0.0365985	0.112047	0.00456888	0.234144	0.286092	0.565583	0.279491	0.000249059	0.00338677	5.94717e-05	0.166256	-0.31366	-0.466108	-0.152448	7.64809e-07	0.984497	1.7829e-07	2.49336e-07	-0.0136824	-0.524417	-0.510735	402048	373941	437200	420127	413614	390583	280666	411866
Q9NT62	4	4		76.78	Ubiquitin-like-conjugating enzyme ATG3 OS=Homo sapiens GN=ATG3 PE=1 SV=1 - [ATG3_HUMAN]																0.146952	0.63208	0.0774583	0.330621	0.120261	0.423538	0.303277	0.000452312	0.998485	0.000391815	0.000440212	-0.00302861	-0.465231	-0.462203	0.965353	0.968925	0.96922	0.999999	-0.0125757	-0.024042	-0.0114663	37760.8	48725.9	47712.1	43257	47052.1	33077.4	29134.8	43412.3
P46782	9	9		619.96	40S ribosomal protein S5 OS=Homo sapiens GN=RPS5 PE=1 SV=4 - [RS5_HUMAN]																0.055592	0.0167514	0.079515	0.856264	0.403024	0.337845	-0.0651781	0.000170938	0.895146	9.05452e-05	0.000242812	-0.0402741	-0.46466	-0.424386	0.0295093	0.201859	0.361284	0.012253	0.13663	-0.0970623	-0.233693	896968	1.00963e+06	1.005e+06	982126	884943	816205	838809	1.12292e+06
O94760	5	4		243.63	N(G),N(G)-dimethylarginine dimethylaminohydrolase 1 OS=Homo sapiens GN=DDAH1 PE=1 SV=3 - [DDAH1_HUMAN]																0.242463	0.42665	0.175983	0.77408	0.214755	0.329084	0.114328	0.000943656	0.627907	0.0031364	0.000395604	0.116396	-0.464394	-0.580789	0.109063	0.319644	0.0646927	0.638926	0.430167	0.572862	0.142695	34334.8	33234.4	39636.3	27023.8	36165.9	24331.9	20087.6	39943.2
P33992	2	2		108.06	DNA replication licensing factor MCM5 OS=Homo sapiens GN=MCM5 PE=1 SV=5 - [MCM5_HUMAN]																0.50397	0.469893	0.984235	0.624036	-0.153878	-0.0313796	0.122498	0.061637	0.809836	0.04105	0.131993	-0.103336	-0.463849	-0.360513	0.000221028	0.0637809	0.008306	3.05122e-05	0.354142	-0.473864	-0.828006	40324.9	51290.7	36750.1	32784.2	44429.5	25895.7	49545.8	27058.9
Q9Y5L4	1	1		76.02	Mitochondrial import inner membrane translocase subunit Tim13 OS=Homo sapiens GN=TIMM13 PE=1 SV=1 - [TIM13_HUMAN]																0.0713913	0.0499897	0.047005	0.973937	-0.356445	-0.41185	-0.0554042	0.352869	0.304536	0.925902	0.530528	0.238568	0.0439639	-0.194605	0.0557452	0.0275101	0.250004	0.488962	0.40633	0.243911	-0.162419	61680.7	71904.1	51306.1	40763.3	62713.1	51436.5	69693	44361.5
P46108	6	6		343.39	Adapter molecule crk OS=Homo sapiens GN=CRK PE=1 SV=2 - [CRK_HUMAN]																0.0863344	0.435361	0.0295223	0.256528	0.218603	0.575566	0.356963	0.0083817	0.128663	0.00317339	0.189717	-0.252811	-0.461751	-0.208941	6.43556e-05	0.218873	9.43585e-06	0.000507019	-0.179249	-0.677041	-0.497792	59548.3	58455.4	71557.4	65484.1	74887.5	43713.4	37909.9	78149.2
Q12792	4	4		327.82	Twinfilin-1 OS=Homo sapiens GN=TWF1 PE=1 SV=3 - [TWF1_HUMAN]																0.45361	0.505189	0.464041	0.986746	0.133521	0.161675	0.0281543	0.00253135	0.293002	0.000843164	0.0244674	-0.170237	-0.461638	-0.2914	0.00521474	0.00188992	0.0274285	0.481034	0.290716	0.199905	-0.0908111	92446.5	95980.4	99324.6	91691	89520.3	71041.5	77421.6	98697
P62820	14	2		911.31	Ras-related protein Rab-1A OS=Homo sapiens GN=RAB1A PE=1 SV=3 - [RAB1A_HUMAN]																0.0242693	0.991553	0.00542155	0.00419608	-0.00241486	0.517189	0.519604	0.00444085	0.90294	0.0080458	0.00311994	0.0439268	-0.46035	-0.504277	0.0070866	0.00217733	0.223196	0.0935661	0.431487	0.166026	-0.265461	139518	107897	178981	150148	141860	112983	102336	104314
O14908	3	3		28.09	PDZ domain-containing protein GIPC1 OS=Homo sapiens GN=GIPC1 PE=1 SV=2 - [GIPC1_HUMAN]																0.0564458	0.284593	0.0122598	0.209795	0.28416	0.532225	0.248065	0.0871449	0.108226	0.0934438	0.987582	-0.477145	-0.460229	0.016916	0.009536	0.140058	0.00307429	0.198781	-0.406074	-0.765567	-0.359493	12635.3	6697.4	10396.4	12135.2	7468.21	14012.2	6795.66	12527.2
P14618	68	68		4209.23	Pyruvate kinase PKM OS=Homo sapiens GN=PKM PE=1 SV=4 - [KPYM_HUMAN]																0.0776377	0.230349	0.025146	0.413239	0.24351	0.490377	0.246866	5.35168e-05	0.0584022	7.09749e-06	0.00144221	-0.170555	-0.459829	-0.289274	7.0139e-07	0.376409	9.0678e-07	5.94062e-08	0.0683472	-0.367675	-0.436022	1.87494e+07	1.71635e+07	2.04764e+07	1.80862e+07	1.96976e+07	1.57101e+07	1.30489e+07	2.00411e+07
Q96CW5	1	1		38.2	Gamma-tubulin complex component 3 OS=Homo sapiens GN=TUBGCP3 PE=1 SV=2 - [GCP3_HUMAN]	x	x														0.0324931	0.00455561	0.0411442	0.737992	1.11466	0.822619	-0.292044	0.0677551	0.992484	0.0819903	0.0657462	-0.057316	-1.13231	-1.07499	0.291845	0.537481	0.794389	0.218319	-0.784838	-0.0205852	0.764253	1160.57	1130.51	1612.64	1400.9	952.162	969.022	1100.77	2403.78
P12004	8	8		578.47	Proliferating cell nuclear antigen OS=Homo sapiens GN=PCNA PE=1 SV=1 - [PCNA_HUMAN]																0.139501	0.198763	0.0973989	0.854051	0.307025	0.43608	0.129056	0.012203	0.881872	0.00845621	0.0234141	-0.0753542	-0.455989	-0.380635	0.000387169	0.0728645	0.0142139	6.1437e-05	0.241281	-0.317828	-0.559109	392923	384929	360954	333820	350412	264527	241951	334170
P78347	4	4		88.03	General transcription factor II-I OS=Homo sapiens GN=GTF2I PE=1 SV=2 - [GTF2I_HUMAN]																0.0237046	0.00163241	0.0752829	0.324118	0.840121	0.471692	-0.368429	0.00678953	0.192679	0.00243285	0.103728	-0.45801	-0.980709	-0.522699	0.00293865	0.00189519	0.00471298	0.92002	-0.581953	-0.495586	0.0863675	25298.9	18889.4	22956	28307.6	14142.2	19426.4	22998.8	44676.1
P16152	13	7		793.2	Carbonyl reductase [NADPH] 1 OS=Homo sapiens GN=CBR1 PE=1 SV=3 - [CBR1_HUMAN]																0.193689	0.402864	0.125901	0.685168	0.232967	0.432511	0.199544	0.00136048	0.555082	0.0056078	0.000545048	0.139678	-0.454021	-0.593699	0.00767591	0.00237539	0.211657	0.106745	0.374991	0.158074	-0.216917	460592	529397	548591	460100	491308	299344	298009	462408
P12081	9	5		472.25	Histidine--tRNA ligase, cytoplasmic OS=Homo sapiens GN=HARS PE=1 SV=2 - [SYHC_HUMAN]													x	x		0.86148	0.986436	0.90739	0.839166	-0.0349892	0.0491905	0.0841797	0.00906869	0.0683523	0.359958	0.00393514	-0.27304	0.17545	0.44849	0.00322504	0.242139	0.000884448	0.0392042	-0.401752	-1.07979	-0.678039	73644.8	77327.3	72443.4	69327.4	88230.9	77152.2	51298.3	95507
Q9BVG4	4	3		137.07	Protein PBDC1 OS=Homo sapiens GN=PBDC1 PE=1 SV=1 - [PBDC1_HUMAN]													x	x		0.0840428	0.958116	0.0707529	0.0423106	-0.0457368	0.4177	0.463437	0.544528	0.495181	0.713587	0.94452	-0.364348	-0.232309	0.132039	3.58031e-06	0.691252	6.09781e-07	3.5004e-06	-0.11836	-1.07418	-0.955816	26187.2	18952.9	20676.1	23845.4	30977.5	16145.6	15471.2	22676.8
Q16543	6	6		269.16	Hsp90 co-chaperone Cdc37 OS=Homo sapiens GN=CDC37 PE=1 SV=1 - [CDC37_HUMAN]																0.0735834	0.0714686	0.0384577	0.87913	0.438905	0.544869	0.105964	0.00060621	0.0847526	0.000133796	0.0194217	-0.192654	-0.451669	-0.259015	0.000456877	0.55384	0.000141426	0.0016843	-0.147806	-0.797794	-0.649987	223947	243889	266334	253823	243002	215287	168585	347514
Q15404	9	9		437.63	Ras suppressor protein 1 OS=Homo sapiens GN=RSU1 PE=1 SV=3 - [RSU1_HUMAN]																0.118684	0.0619806	0.249371	0.821426	0.513231	0.353856	-0.159375	0.00611234	0.498952	0.00263868	0.030921	-0.140667	-0.450925	-0.310258	0.191418	0.771323	0.131582	0.39428	0.0720558	0.258005	0.185949	136642	128109	158986	160313	125078	102894	94357	209411
O76074	8	8		572.24	cGMP-specific 3',5'-cyclic phosphodiesterase OS=Homo sapiens GN=PDE5A PE=1 SV=2 - [PDE5A_HUMAN]																0.00903357	0.532823	0.00018607	0.00177077	0.107362	0.531134	0.423772	0.000860076	0.00874169	0.000273863	0.25897	-0.307402	-0.450782	-0.14338	0.000108764	0.656063	3.22827e-05	0.000251466	-0.0924963	-0.677642	-0.585145	134898	111587	148763	134577	139065	118769	95745.9	127155
O43847	1	1		37.83	Nardilysin OS=Homo sapiens GN=NRD1 PE=1 SV=2 - [NRDC_HUMAN]													x	x		0.0268154	0.905425	0.00929605	0.00387501	-0.0606822	0.986285	1.04697	0.674567	0.823809	0.628417	0.933572	-0.1677	-0.215788	-0.0480885	9.34315e-05	0.998445	6.14103e-05	6.94397e-05	-0.0667349	-1.06652	-0.999788	3421.36	1928.64	2989.67	3763.01	2652.77	1793.34	692.706	2450.5
P23434	1	1		36.04	Glycine cleavage system H protein, mitochondrial OS=Homo sapiens GN=GCSH PE=1 SV=2 - [GCSH_HUMAN]	x	x														0.0406575	0.00613438	0.0955551	0.552838	-1.00004	-0.693252	0.306787	0.00407967	0.0666207	0.00141229	0.184576	0.392139	0.763951	0.371812	0.281435	0.995518	0.276817	0.316735	-0.07999	-0.491494	-0.411504	17637.1	20871.5	13194.5	11751.3	27109.4	28883.6	31645.8	12700.6
P53621	27	27		1450.92	Coatomer subunit alpha OS=Homo sapiens GN=COPA PE=1 SV=2 - [COPA_HUMAN]																0.0181962	0.203112	0.000712007	0.027261	0.195732	0.54442	0.348688	1.02932e-05	0.000287491	1.00554e-06	0.0297119	-0.286885	-0.449461	-0.162576	3.04999e-07	0.581058	1.96365e-07	2.83948e-08	0.0672224	-0.538295	-0.605518	655866	515645	639275	656614	628826	535708	443869	656706
P35611	3	3		158.19	Alpha-adducin OS=Homo sapiens GN=ADD1 PE=1 SV=2 - [ADDA_HUMAN]																0.262396	0.559368	0.184717	0.664802	0.236869	0.377324	0.140456	0.00185304	0.000866869	0.00876841	0.668695	-0.574798	-0.44941	0.125387	0.00183398	0.00341704	0.00102927	0.86715	-0.514357	-0.584979	-0.0706216	18037.6	11395.3	20808	17052.8	13182.9	12974.9	7704.9	21067.2
P22059	3	3		63.94	Oxysterol-binding protein 1 OS=Homo sapiens GN=OSBP PE=1 SV=1 - [OSBP1_HUMAN]																0.134524	0.0707358	0.342886	0.735552	0.516035	0.323516	-0.192519	0.0390891	0.669755	0.0222914	0.118952	-0.157008	-0.44791	-0.290901	0.882508	0.944518	0.975992	0.856437	0.134502	-0.0841946	-0.218696	8290.04	7259.1	7860.3	9794.28	8130.1	6769.16	4974.85	8535.08
P17612	5	2		260.68	cAMP-dependent protein kinase catalytic subunit alpha OS=Homo sapiens GN=PRKACA PE=1 SV=2 - [KAPCA_HUMAN]																0.423603	0.630043	0.36084	0.852161	0.119376	0.214907	0.0955312	0.00025366	0.67869	9.82634e-05	0.000638008	-0.0730477	-0.447472	-0.374424	0.00101693	0.0327589	0.000200936	0.0931114	0.257963	0.458584	0.200621	41316.2	34998.8	40788.5	41611.3	45025.2	39196	24966.6	46042.3
Q06210	22	18		1059.79	Glutamine--fructose-6-phosphate aminotransferase [isomerizing] 1 OS=Homo sapiens GN=GFPT1 PE=1 SV=3 - [GFPT1_HUMAN]																0.0214309	0.244523	0.00125087	0.0367434	0.16918	0.493421	0.324241	7.14258e-05	0.000725916	1.51472e-05	0.173612	-0.315409	-0.445623	-0.130214	9.59839e-07	0.742233	1.39692e-07	6.20836e-07	-0.0513375	-0.630023	-0.578686	310944	256052	312444	310457	310466	294324	233034	339393
O95747	2	2		149.36	Serine/threonine-protein kinase OSR1 OS=Homo sapiens GN=OXSR1 PE=1 SV=1 - [OXSR1_HUMAN]																0.447132	0.549585	0.421669	0.951278	0.147812	0.181901	0.0340888	0.00726132	0.758707	0.00410823	0.0191628	-0.0815011	-0.445606	-0.364105	0.064761	0.357006	0.0325121	0.3988	0.482639	0.811389	0.328749	34534.3	29226.1	34373.9	27284.2	29916	18925	22477.1	29462.2
Q92820	4	3		230.92	Gamma-glutamyl hydrolase OS=Homo sapiens GN=GGH PE=1 SV=2 - [GGH_HUMAN]																0.0913588	0.0535657	0.983953	0.106541	-0.299345	-0.0280326	0.271313	0.0389198	0.976118	0.0346831	0.0526158	-0.0460955	-0.443127	-0.397032	0.656281	0.979182	0.61999	0.738502	-0.0627626	-0.204074	-0.141312	18523.3	18876.1	20540	17514.6	15554.8	14853.8	15163.3	19517.4
P49368	22	22		1106.51	T-complex protein 1 subunit gamma OS=Homo sapiens GN=CCT3 PE=1 SV=4 - [TCPG_HUMAN]																0.0398929	0.624929	0.00608365	0.0391959	0.100444	0.488137	0.387692	0.00382503	0.263646	0.00131333	0.0422169	-0.177631	-0.443057	-0.265426	4.16851e-07	0.24585	6.42337e-07	2.52684e-08	0.121365	-0.559192	-0.680557	1.27548e+06	1.13111e+06	1.17683e+06	1.08153e+06	1.25564e+06	1.0315e+06	819649	1.03839e+06
Q09161	3	3		172.75	Nuclear cap-binding protein subunit 1 OS=Homo sapiens GN=NCBP1 PE=1 SV=1 - [NCBP1_HUMAN]																0.0538972	0.0110056	0.312862	0.306118	0.681219	0.326641	-0.354579	0.13983	0.937458	0.115802	0.206421	-0.105068	-0.443005	-0.337936	0.0475086	0.490359	0.0226262	0.215476	0.246869	0.620744	0.373876	22359.2	35094.7	34360.5	30059.4	21048.4	23377.3	32765.2	37899.3
P51452	5	5		298.67	Dual specificity protein phosphatase 3 OS=Homo sapiens GN=DUSP3 PE=1 SV=1 - [DUS3_HUMAN]																0.128731	0.481693	0.0615883	0.387305	0.213887	0.510353	0.296466	0.0226125	0.350568	0.0102247	0.164672	-0.2026	-0.442871	-0.240271	0.000495675	0.999914	0.000439142	0.000426401	0.00129659	-0.409083	-0.41038	71651.5	66270.4	78519.7	67362.5	81895.6	49105	36769.5	74279.5
Q14247	9	9		591.46	Src substrate cortactin OS=Homo sapiens GN=CTTN PE=1 SV=2 - [SRC8_HUMAN]																0.109554	0.422754	0.0473148	0.369669	0.189812	0.444046	0.254235	0.00288274	0.572012	0.00126036	0.0119341	-0.110059	-0.442746	-0.332687	0.0160617	0.00925574	0.807218	0.0367404	0.358941	0.041325	-0.317616	317046	354643	398007	344335	350240	236319	225705	314790
Q02878	16	16		756.87	60S ribosomal protein L6 OS=Homo sapiens GN=RPL6 PE=1 SV=3 - [RL6_HUMAN]													x	x		0.0998002	0.126917	0.847687	0.0598154	-0.303412	0.0527204	0.356133	0.0121975	0.142885	0.2389	0.00498504	-0.262091	0.23749	0.499581	7.19702e-06	0.0660499	4.80851e-07	8.98832e-05	-0.317189	-1.06356	-0.746366	342707	281458	301514	388369	331477	378902	357279	348548
Q9Y5E1	1	1		33.66	Protocadherin beta-9 OS=Homo sapiens GN=PCDHB9 PE=2 SV=2 - [PCDB9_HUMAN]													x	x		0.008045	0.000109265	0.0037036	0.477307	-0.726502	-0.553363	0.173139	0.737324	0.721495	0.812981	0.990195	-0.306771	-0.260242	0.046529	0.000111686	0.174436	1.70759e-05	0.00130542	-0.355111	-1.06313	-0.708015	33338	37505.3	35924.7	38312.9	48181	25857.7	31256.5	36614.4
P25685	3	3		123.96	DnaJ homolog subfamily B member 1 OS=Homo sapiens GN=DNAJB1 PE=1 SV=4 - [DNJB1_HUMAN]																0.153701	0.0862771	0.72726	0.398174	0.347267	0.129395	-0.217872	0.00840369	0.89409	0.00588754	0.0156092	-0.0503406	-0.442205	-0.391864	0.0207557	0.622519	0.0731029	0.00979052	0.137976	-0.303617	-0.441594	30342.9	25802.5	24153.3	25985.7	22663.9	20783.2	20943.9	31699.3
P63208	6	6		288.49	S-phase kinase-associated protein 1 OS=Homo sapiens GN=SKP1 PE=1 SV=2 - [SKP1_HUMAN]																0.0365985	0.334937	0.00435532	0.0754554	0.150796	0.409829	0.259033	0.000265857	0.00254003	7.26409e-05	0.235742	-0.30965	-0.43972	-0.130071	0.347832	0.266484	0.675192	0.736806	0.289435	0.0929546	-0.196481	192008	148890	194502	192038	176228	151302	126941	166675
Q99613	13	12		775.3	Eukaryotic translation initiation factor 3 subunit C OS=Homo sapiens GN=EIF3C PE=1 SV=1 - [EIF3C_HUMAN]																0.0190684	0.174423	0.000855396	0.0384885	0.188107	0.502039	0.313932	0.00253779	0.0272162	0.000911823	0.267855	-0.286906	-0.439385	-0.152479	1.13128e-05	0.989621	6.30568e-06	4.66278e-06	0.0219862	-0.785426	-0.807412	178406	145539	169881	152770	172218	164252	130178	181453
P46940	46	43		2912.38	Ras GTPase-activating-like protein IQGAP1 OS=Homo sapiens GN=IQGAP1 PE=1 SV=1 - [IQGA1_HUMAN]																0.066967	0.369448	0.0172631	0.206184	0.118792	0.297791	0.179	2.59651e-05	0.00120632	2.90238e-06	0.0250196	-0.263199	-0.438466	-0.175267	0.00136867	0.0208276	0.19206	0.000315628	0.181334	-0.117988	-0.299322	1.83142e+06	1.73397e+06	1.96473e+06	1.79672e+06	1.89127e+06	1.60007e+06	1.49545e+06	1.97293e+06
O43747	4	4		228.55	AP-1 complex subunit gamma-1 OS=Homo sapiens GN=AP1G1 PE=1 SV=5 - [AP1G1_HUMAN]																0.330402	0.481296	0.278614	0.876729	0.256597	0.299667	0.0430701	0.0169156	0.251667	0.0071296	0.18104	-0.203549	-0.436311	-0.232761	0.414648	0.998727	0.417394	0.443835	-0.0226355	-0.236966	-0.21433	37162.5	27869.3	37300.3	35629.5	29786.5	22574.6	16541.3	48829.6
Q53GS9	6	6		277.19	U4/U6.U5 tri-snRNP-associated protein 2 OS=Homo sapiens GN=USP39 PE=1 SV=2 - [SNUT2_HUMAN]																0.244386	0.188549	0.383078	0.940768	0.255386	0.189796	-0.0655897	0.0347261	0.996096	0.0347157	0.0411183	-0.0259768	-0.436211	-0.410234	0.000689121	0.0184794	0.000128276	0.106807	0.347749	0.616704	0.268955	20216.5	26207	22707.3	26085	20294.7	17072.7	25003.5	25097.9
Q9H910	1	1		81.2	Hematological and neurological expressed 1-like protein OS=Homo sapiens GN=HN1L PE=1 SV=1 - [HN1L_HUMAN]													x	x		0.0652652	0.0330928	0.999799	0.0520915	-0.368317	-0.00256208	0.365755	0.244726	0.198389	0.425824	0.892457	-0.37767	-0.272575	0.105095	9.44965e-07	0.0623262	4.42981e-08	6.13766e-06	-0.302349	-1.06003	-0.75768	30346.8	30458.9	23920.4	26197.8	41727.9	36534.1	23596	35881.9
O60220	1	1		48.52	Mitochondrial import inner membrane translocase subunit Tim8 A OS=Homo sapiens GN=TIMM8A PE=1 SV=1 - [TIM8A_HUMAN]																0.121863	0.062687	0.277821	0.785799	-0.706781	-0.490182	0.2166	0.00205557	0.826861	0.00121808	0.00451412	0.0765475	0.887669	0.811122	0.164578	0.512651	0.10324	0.564914	-0.343876	-0.59654	-0.252665	16223.8	14505.7	12163	12658.6	17061.2	20761.8	18978.9	15819
A5YKK6	3	3		172.95	CCR4-NOT transcription complex subunit 1 OS=Homo sapiens GN=CNOT1 PE=1 SV=2 - [CNOT1_HUMAN]																0.064636	0.566658	0.0168599	0.115153	0.190777	0.718342	0.527565	0.0917535	0.433256	0.0539737	0.425092	-0.231139	-0.435177	-0.204038	0.00252827	0.0728482	0.10863	0.000609107	0.375247	-0.372235	-0.747482	6419.41	5670.76	6842.57	5243.64	5521.57	3441.3	3510.35	5425.74
Q9H4A4	9	9		408.05	Aminopeptidase B OS=Homo sapiens GN=RNPEP PE=1 SV=2 - [AMPB_HUMAN]																0.0365985	0.553618	0.00495914	0.040565	0.168727	0.690836	0.522109	0.0361287	0.126636	0.0213014	0.611228	-0.304847	-0.435137	-0.13029	7.67398e-06	0.874144	5.8963e-06	2.01399e-06	0.055941	-0.739708	-0.795649	158548	137978	185313	153028	180657	117072	90093.6	163395
P46109	2	2		116.52	Crk-like protein OS=Homo sapiens GN=CRKL PE=1 SV=1 - [CRKL_HUMAN]																0.17788	0.525799	0.103938	0.499791	0.166579	0.563261	0.396682	0.0286365	0.801286	0.0181392	0.0656241	-0.102687	-0.434887	-0.3322	0.565022	0.488005	0.863632	0.797431	0.201678	0.0415686	-0.160109	30372.1	26411.7	33586.5	26785.6	27256	18427	14110	25155.6
P48739	6	3		278.81	Phosphatidylinositol transfer protein beta isoform OS=Homo sapiens GN=PITPNB PE=1 SV=2 - [PIPNB_HUMAN]																0.161353	0.559568	0.0887455	0.422767	0.143332	0.417825	0.274493	0.00483428	0.226828	0.00167755	0.0630974	-0.186826	-0.432328	-0.245503	0.000146649	0.458871	0.000582808	3.43723e-05	0.113905	-0.41796	-0.531865	101221	93261.6	107737	89149.7	114748	85989.6	64042.1	107986
P06733	51	38		3589.82	Alpha-enolase OS=Homo sapiens GN=ENO1 PE=1 SV=2 - [ENOA_HUMAN]																0.0542149	0.25404	0.0112628	0.220276	0.263769	0.620206	0.356437	0.000562033	0.0296423	0.000122643	0.0513985	-0.228684	-0.431037	-0.202353	3.36416e-06	0.930437	1.82048e-06	8.48901e-07	0.0154497	-0.31087	-0.32632	8.79886e+06	8.05946e+06	1.01114e+07	8.77435e+06	9.05894e+06	6.65184e+06	5.53339e+06	9.72301e+06
Q9UEY8	4	4		183.78	Gamma-adducin OS=Homo sapiens GN=ADD3 PE=1 SV=1 - [ADDG_HUMAN]																0.0665437	0.0367194	0.0501706	0.998822	0.358666	0.361527	0.00286132	0.0163394	0.930976	0.0125542	0.0267929	-0.064011	-0.428957	-0.364946	0.000200192	0.00037482	7.43892e-05	0.771425	0.646379	0.742427	0.0960487	39222.9	38425.8	35221.9	31792.4	38228	29563.4	29101	32370.3
P62979	6	2		252.45	Ubiquitin-40S ribosomal protein S27a OS=Homo sapiens GN=RPS27A PE=1 SV=2 - [RS27A_HUMAN]													x	x		0.0351947	0.16838	0.00382	0.143336	0.275398	0.592815	0.317417	0.0379036	0.0869995	0.79601	0.0273058	-0.406678	0.12401	0.530689	0.00252083	0.675203	0.00107039	0.00783514	-0.229716	-1.05511	-0.825398	124433	79020.1	99039.8	130764	103627	143291	103593	133667
P09486	6	6		306.79	SPARC OS=Homo sapiens GN=SPARC PE=1 SV=1 - [SPRC_HUMAN]																0.109463	0.178607	0.0613192	0.755496	-0.270373	-0.36784	-0.0974667	1.29239e-05	0.000626612	0.0178934	1.20797e-06	0.592798	-0.427915	-1.02071	2.40148e-08	3.59273e-06	0.000144142	3.03229e-10	0.568107	-0.432654	-1.00076	260366	318029	281999	268456	264939	271724	356688	242725
P61163	13	8		584.56	Alpha-centractin OS=Homo sapiens GN=ACTR1A PE=1 SV=1 - [ACTZ_HUMAN]																0.0364111	0.0876805	0.00469113	0.287634	0.207393	0.372423	0.165029	0.000229177	0.00138533	7.21911e-05	0.343937	-0.321385	-0.426529	-0.105144	0.00654295	0.0557862	0.328503	0.0021275	0.254649	-0.178795	-0.433444	414377	389789	482954	445780	408362	358767	371526	439425
P55735	5	5		377.72	Protein SEC13 homolog OS=Homo sapiens GN=SEC13 PE=1 SV=3 - [SEC13_HUMAN]																0.0245348	0.0610017	0.00191256	0.201575	0.259823	0.48285	0.223027	0.000369319	0.0558304	7.21208e-05	0.016718	-0.191167	-0.425906	-0.234739	2.13762e-05	0.495227	5.18438e-05	3.93271e-06	0.10167	-0.484968	-0.586638	354369	318171	354930	313931	298914	292070	260480	339981
O60256	1	1		39.01	Phosphoribosyl pyrophosphate synthase-associated protein 2 OS=Homo sapiens GN=PRPSAP2 PE=1 SV=1 - [KPRB_HUMAN]								x	x							0.129681	0.129537	0.11402	0.97325	0.541739	0.648656	0.106917	0.000684361	0.229268	0.000179502	0.00777697	-0.367153	-1.01546	-0.648304	0.262752	0.90206	0.210357	0.401403	0.0959173	0.371034	0.275116	7579.21	8135.41	10484.5	12386.2	9855.34	6315.39	4871.74	12470
P14174	3	3		185.53	Macrophage migration inhibitory factor OS=Homo sapiens GN=MIF PE=1 SV=4 - [MIF_HUMAN]																0.149459	0.449121	0.0799815	0.490539	0.205736	0.457944	0.252209	0.0356022	0.196323	0.0183313	0.427614	-0.258444	-0.425738	-0.167294	0.000880247	0.869823	0.000459739	0.00151441	-0.04293	-0.410176	-0.367246	364367	318214	410102	331767	421142	326906	196880	365001
O00571	18	5		1160.86	ATP-dependent RNA helicase DDX3X OS=Homo sapiens GN=DDX3X PE=1 SV=3 - [DDX3X_HUMAN]																0.0961994	0.048589	0.903004	0.156582	0.360359	0.0810768	-0.279282	0.0419081	0.845799	0.0286726	0.0848389	-0.083983	-0.425564	-0.341581	0.544767	0.578745	0.997899	0.541356	0.111399	-0.0318331	-0.143232	146708	176622	186732	155377	170125	123790	126966	204579
P07741	11	11		599.09	Adenine phosphoribosyltransferase OS=Homo sapiens GN=APRT PE=1 SV=2 - [APT_HUMAN]																0.0469934	0.380173	0.00790287	0.106646	0.186901	0.518749	0.331848	0.000107566	0.351771	2.57011e-05	0.000565373	-0.101718	-0.42523	-0.323512	0.00359729	0.340507	0.00109847	0.0294549	-0.100704	-0.293477	-0.192773	146415	136069	169693	160202	166229	123727	97035	158642
Q9Y295	6	6		281.57	Developmentally-regulated GTP-binding protein 1 OS=Homo sapiens GN=DRG1 PE=1 SV=1 - [DRG1_HUMAN]																0.0602505	0.48134	0.0142333	0.127249	0.093871	0.272445	0.178574	0.00078142	0.149815	0.000192307	0.0143293	-0.168532	-0.425036	-0.256504	1.03866e-08	0.0109449	3.90971e-08	1.68047e-10	0.169163	-0.484119	-0.653283	50508.4	59044.8	57732.8	46763.6	59993.4	49423.4	45089.2	58648.1
O75368	5	5		324.24	SH3 domain-binding glutamic acid-rich-like protein OS=Homo sapiens GN=SH3BGRL PE=1 SV=1 - [SH3L1_HUMAN]																0.102891	0.660234	0.0444225	0.200951	0.141769	0.634266	0.492497	0.0277943	0.9416	0.0434846	0.0221644	0.0434244	-0.424401	-0.467825	0.339077	0.268973	0.545027	0.857085	0.477918	0.192617	-0.285301	160950	149471	173378	153743	161610	90397.6	81792.5	128381
Q8NCW5	4	3		192.2	NAD(P)H-hydrate epimerase OS=Homo sapiens GN=APOA1BP PE=1 SV=2 - [NNRE_HUMAN]																0.514556	0.534818	0.553524	0.998666	0.119106	0.117233	-0.00187247	0.00244963	0.999848	0.00263807	0.00254261	0.00461859	-0.423968	-0.428587	0.000214964	4.91885e-05	0.00106809	0.403763	0.461235	0.347627	-0.113608	46961.4	37434.2	47229.5	47673.3	39291.9	42703.5	29960.4	48902.4
O15091	1	1		62.38	Mitochondrial ribonuclease P protein 3 OS=Homo sapiens GN=KIAA0391 PE=1 SV=2 - [MRRP3_HUMAN]																0.172847	0.371655	0.107223	0.665575	-0.41854	-0.6456	-0.22706	0.0776911	0.0441538	0.470009	0.406974	0.596367	0.274059	-0.322309	0.0649409	0.214232	0.0354209	0.618047	0.935782	1.16667	0.230893	1830.74	3352.9	1501.21	2148.68	2598.15	2433.28	2538.47	1581.88
P62333	8	8		520.26	26S protease regulatory subunit 10B OS=Homo sapiens GN=PSMC6 PE=1 SV=1 - [PRS10_HUMAN]																0.0380488	0.246665	0.00468168	0.114569	0.1751	0.451763	0.276663	0.000287275	0.00263426	8.06565e-05	0.247681	-0.297378	-0.421792	-0.124414	0.000579622	0.876154	0.000298118	0.000951141	-0.0633838	-0.566365	-0.502981	250327	248116	274887	277889	255346	234887	196656	255808
O43175	9	9		604.29	D-3-phosphoglycerate dehydrogenase OS=Homo sapiens GN=PHGDH PE=1 SV=4 - [SERA_HUMAN]																0.127281	0.780295	0.0665825	0.206151	0.0665405	0.379884	0.313344	0.0137704	0.332411	0.00575239	0.111199	-0.1858	-0.421182	-0.235381	0.000172879	0.968353	9.89757e-05	0.000174084	-0.0448107	-0.674018	-0.629207	118579	116015	111769	107954	140272	109723	79640.3	110964
Q8IWA4	1	1		74.77	Mitofusin-1 OS=Homo sapiens GN=MFN1 PE=1 SV=2 - [MFN1_HUMAN]																0.0498908	0.995337	0.0187912	0.0225357	-0.0908024	-0.717126	-0.626324	0.0741625	0.318745	0.483018	0.0427132	0.375694	-0.263291	-0.638984	0.181249	0.184177	0.197169	0.999099	0.331568	0.322591	-0.00897643	4379.73	7077.18	4147.97	5216.9	5648.63	6328.34	7115.84	5770.09
O95336	9	9		395.01	6-phosphogluconolactonase OS=Homo sapiens GN=PGLS PE=1 SV=2 - [6PGL_HUMAN]																0.100951	0.498631	0.040814	0.278332	0.192199	0.56016	0.367961	0.0517841	0.824088	0.0346899	0.108619	-0.104691	-0.42065	-0.315959	1.02258e-05	0.866522	8.68096e-06	2.83355e-06	0.0496526	-0.558652	-0.608304	267770	249602	283570	242358	308831	178321	146311	272943
Q08AF3	2	2		91.41	Schlafen family member 5 OS=Homo sapiens GN=SLFN5 PE=1 SV=1 - [SLFN5_HUMAN]																0.0865007	0.0404341	0.13311	0.906597	0.601932	0.507605	-0.0943262	0.00597808	0.487611	0.0311189	0.00254457	0.19105	-0.420532	-0.611582	0.000932648	0.000211887	0.233359	0.0109698	0.552895	0.181643	-0.371252	29804.9	27923.2	29968.7	29346.3	32067.8	27144.9	26300.2	33887.6
P05198	9	9		596.1	Eukaryotic translation initiation factor 2 subunit 1 OS=Homo sapiens GN=EIF2S1 PE=1 SV=3 - [IF2A_HUMAN]																0.0172604	0.216621	0.000503721	0.0181763	0.142984	0.430371	0.287387	0.00373176	0.162222	0.00120837	0.0698584	-0.195	-0.42042	-0.22542	3.21145e-05	0.176268	0.00027097	3.95631e-06	0.170921	-0.469844	-0.640765	183250	168144	180609	163532	186970	152953	142026	172271
Q9BV86	4	4		218.65	N-terminal Xaa-Pro-Lys N-methyltransferase 1 OS=Homo sapiens GN=NTMT1 PE=1 SV=3 - [NTM1A_HUMAN]																0.0880797	0.993054	0.052386	0.0643875	-0.0268878	0.427511	0.454399	0.091475	0.270788	0.0587243	0.640844	-0.274584	-0.420006	-0.145422	0.214539	0.997073	0.212358	0.238953	0.0183705	-0.283336	-0.301706	39358.5	36359.2	37752.5	39228.8	48172.8	31678.5	29003.4	30416.4
P26641	24	22		1379.45	Elongation factor 1-gamma OS=Homo sapiens GN=EEF1G PE=1 SV=3 - [EF1G_HUMAN]																0.0191876	0.0894017	0.000909416	0.0805069	0.27436	0.577793	0.303432	0.00236113	0.0118508	0.00110567	0.495936	-0.315975	-0.419709	-0.103734	0.000135958	0.961306	0.000138908	7.44613e-05	0.0299978	-0.565026	-0.595023	1.01116e+06	754842	958855	1.01816e+06	891134	921343	662015	1.10006e+06
P52732	1	1		26.84	Kinesin-like protein KIF11 OS=Homo sapiens GN=KIF11 PE=1 SV=2 - [KIF11_HUMAN]													x	x		0.00887348	0.00012308	0.202841	0.0154655	-0.899486	-0.339155	0.560331	0.480425	0.423315	0.686323	0.915914	-0.496599	-0.391037	0.105563	0.0146871	0.219879	0.00517413	0.186009	-0.413522	-1.05473	-0.64121	6946.72	4425.03	4573.44	6982.71	7650.19	3006.78	4192.42	3846.3
P35606	29	29		1616.45	Coatomer subunit beta' OS=Homo sapiens GN=COPB2 PE=1 SV=2 - [COPB2_HUMAN]																0.0491621	0.0660586	0.0125163	0.599726	0.295868	0.429703	0.133835	1.11277e-05	0.0139318	9.01289e-07	0.000647277	-0.170643	-0.418596	-0.247953	0.000173169	0.0152354	0.0259815	2.11401e-05	0.182674	-0.184871	-0.367545	988800	858118	1.09229e+06	1.01779e+06	948853	821847	750434	1.15213e+06
P78346	1	1		51.76	Ribonuclease P protein subunit p30 OS=Homo sapiens GN=RPP30 PE=1 SV=1 - [RPP30_HUMAN]													x	x		0.0491369	0.0434189	0.775247	0.0154785	-0.448236	0.115037	0.563273	0.922833	0.991163	0.9093	0.953661	-0.118928	0.213266	0.332194	0.00787239	0.455891	0.00290657	0.0443795	-0.400887	-1.0518	-0.65091	1940.99	2314.97	1257.1	1963.14	3331.57	1952.34	1509.61	1973.31
P17812	12	10		679.62	CTP synthase 1 OS=Homo sapiens GN=CTPS1 PE=1 SV=2 - [PYRG1_HUMAN]																0.0425638	0.977743	0.0182764	0.0121934	-0.0299234	0.362599	0.392522	0.0117082	0.161377	0.00467798	0.204912	-0.223972	-0.416783	-0.192812	0.000702354	0.782831	0.00151597	0.000311209	0.0828668	-0.418831	-0.501698	163448	134398	157571	138671	172047	127556	111402	149683
Q9H4M9	14	12		562.23	EH domain-containing protein 1 OS=Homo sapiens GN=EHD1 PE=1 SV=2 - [EHD1_HUMAN]																0.0588017	0.0857003	0.0184225	0.632674	0.302077	0.445034	0.142957	9.98412e-06	0.27168	1.4067e-06	3.67934e-05	-0.0851726	-0.416138	-0.330965	0.0120581	0.0273263	0.00681002	0.809722	0.219723	0.257866	0.0381425	237640	259289	267520	262417	271300	213208	173665	278058
Q7L9L4	1	1		45.2	MOB kinase activator 1B OS=Homo sapiens GN=MOB1B PE=1 SV=3 - [MOB1B_HUMAN]																0.231778	0.870897	0.162703	0.338291	0.108565	0.455094	0.346529	0.297406	0.769717	0.569762	0.231205	0.112526	-0.277409	-0.389934	0.000111602	0.0347852	0.00675333	1.27954e-05	0.421668	-0.556934	-0.978602	14075	15643.7	21282.3	13378.1	18312.4	9051.61	8093.93	12029.5
P50552	5	5		237.4	Vasodilator-stimulated phosphoprotein OS=Homo sapiens GN=VASP PE=1 SV=3 - [VASP_HUMAN]																0.0223412	0.746892	0.00947942	0.00208494	-0.102876	0.480661	0.583537	0.0447671	0.0462929	0.0612402	0.99854	-0.43739	-0.41486	0.0225308	0.000221028	0.282949	4.32984e-05	0.00169229	-0.225366	-0.827103	-0.601737	68227.2	59693.7	51236.7	70042.6	71364.1	66291.2	60256.5	58846.5
P04406	46	46		2830.04	Glyceraldehyde-3-phosphate dehydrogenase OS=Homo sapiens GN=GAPDH PE=1 SV=3 - [G3P_HUMAN]																0.0618211	0.37086	0.014524	0.179727	0.198928	0.561528	0.362601	0.00360974	0.0296719	0.00144106	0.338736	-0.276336	-0.414549	-0.138213	3.5785e-06	0.999674	1.35533e-06	1.28757e-06	-0.00572002	-0.566418	-0.560698	3.22744e+07	2.66496e+07	3.28642e+07	2.88445e+07	3.35386e+07	2.61487e+07	1.92559e+07	3.00997e+07
P53992	10	10		613.62	Protein transport protein Sec24C OS=Homo sapiens GN=SEC24C PE=1 SV=3 - [SC24C_HUMAN]																0.0162884	0.106385	0.000392929	0.03202	0.216657	0.519902	0.303245	5.76777e-05	0.000158366	2.13141e-05	0.542526	-0.337998	-0.411437	-0.0734392	8.23513e-06	0.841314	7.02902e-06	2.07105e-06	0.0416934	-0.565472	-0.607165	129177	94954	126033	118222	120209	110971	87888.4	121265
O60664	21	21		1381.55	Perilipin-3 OS=Homo sapiens GN=PLIN3 PE=1 SV=3 - [PLIN3_HUMAN]																0.0878569	0.123925	0.0432844	0.766881	0.309094	0.425665	0.116571	0.0031448	0.164949	0.000989837	0.0577672	-0.181565	-0.411201	-0.229636	1.71976e-07	0.273189	2.00434e-07	1.00511e-08	0.0874988	-0.434759	-0.522258	1.0726e+06	956305	1.17316e+06	1.09734e+06	1.05017e+06	800186	691400	1.0961e+06
Q9Y3A3	1	1		34.59	MOB-like protein phocein OS=Homo sapiens GN=MOB4 PE=1 SV=1 - [PHOCN_HUMAN]																0.0998981	0.65684	0.0417396	0.192662	0.0996717	0.509767	0.410095	0.00973466	0.00952704	0.0152457	0.994484	-0.426148	-0.401327	0.0248215	0.818888	0.824478	0.831031	0.999915	0.183567	0.0380342	-0.145533	20124.4	18242.6	19904.7	16988.1	22185.3	17734.3	13052.4	18426.4
P08107	25	23		1315.68	Heat shock 70 kDa protein 1A/1B OS=Homo sapiens GN=HSPA1A PE=1 SV=5 - [HSP71_HUMAN]																0.0334198	0.516635	0.00389491	0.0365591	0.105913	0.409871	0.303958	0.0016933	0.431818	0.000608884	0.00992495	-0.122074	-0.410709	-0.288634	2.07521e-07	0.0337219	1.22169e-06	6.57745e-09	0.217029	-0.579319	-0.796347	881593	679511	849707	798370	849720	741801	631268	823460
Q9GZN8	3	3		79.76	UPF0687 protein C20orf27 OS=Homo sapiens GN=C20orf27 PE=1 SV=3 - [CT027_HUMAN]													x	x		0.0946466	0.622786	0.037292	0.191562	0.146269	0.65785	0.511581	0.369503	0.811629	0.300324	0.62913	-0.2167	-0.442525	-0.225825	0.000107387	0.328001	2.03232e-05	0.000610719	-0.277182	-1.04988	-0.772702	12519.6	16433.1	14558.8	13192.6	21173.5	11424.8	8094.14	14488.9
P04792	10	10		564.03	Heat shock protein beta-1 OS=Homo sapiens GN=HSPB1 PE=1 SV=2 - [HSPB1_HUMAN]																0.112039	0.390501	0.0493633	0.409755	0.177348	0.386969	0.209621	0.0181985	0.559663	0.00896081	0.0755692	-0.133797	-0.410108	-0.276311	7.68164e-07	0.047462	5.83372e-06	3.29961e-08	0.212628	-0.56845	-0.781078	3.13612e+06	3.16282e+06	3.47357e+06	3.17222e+06	3.45874e+06	2.28976e+06	2.28203e+06	3.44824e+06
Q96EL2	1	1		26.46	28S ribosomal protein S24, mitochondrial OS=Homo sapiens GN=MRPS24 PE=1 SV=1 - [RT24_HUMAN]													x	x		0.0408068	0.0241905	0.866046	0.0127524	-0.917833	0.21792	1.13575	0.367386	0.986778	0.35292	0.431206	-0.149029	0.241269	0.390298	0.0390097	0.980462	0.0337892	0.0501682	-0.139368	-1.04702	-0.907652	6046.37	4314.58	4457.94	2452.22	4746.41	6658.51	4460.13	830.835
O60443	3	3		158.56	Non-syndromic hearing impairment protein 5 OS=Homo sapiens GN=DFNA5 PE=1 SV=2 - [DFNA5_HUMAN]																0.100059	0.450455	0.0396683	0.306187	0.217748	0.604092	0.386344	0.16198	0.542766	0.107717	0.523776	-0.213819	-0.40635	-0.192531	5.12858e-07	0.239251	3.23151e-08	8.75956e-07	-0.129605	-0.703653	-0.574049	27212.4	16968.2	26554.5	26901.9	27266.8	16857.6	15158.9	22934.5
Q9BXJ9	9	7		450.96	N-alpha-acetyltransferase 15, NatA auxiliary subunit OS=Homo sapiens GN=NAA15 PE=1 SV=1 - [NAA15_HUMAN]																0.0109475	0.0652028	0.000179646	0.0251935	0.414767	0.939365	0.524598	0.00411904	0.00785546	0.00349393	0.885271	-0.377339	-0.406185	-0.0288467	6.55815e-07	0.317699	9.65509e-07	5.00412e-08	0.155371	-0.72271	-0.878082	62155.6	46984.3	77618	69546.1	53942.1	49481.6	36919.2	49032.9
P50991	31	28		1574.4	T-complex protein 1 subunit delta OS=Homo sapiens GN=CCT4 PE=1 SV=4 - [TCPD_HUMAN]																0.852325	0.970619	0.92201	0.821701	-0.34003	-0.170257	0.169774	0.000465383	0.13748	0.00010359	0.00867576	-0.146917	-0.40564	-0.258723	8.75408e-05	0.768689	0.000147458	2.9532e-05	0.0407322	-0.278076	-0.318808	1.00381e+06	910083	1.02994e+06	954001	993734	835395	678892	1.10846e+06
Q7KZF4	34	33		1971.18	Staphylococcal nuclease domain-containing protein 1 OS=Homo sapiens GN=SND1 PE=1 SV=1 - [SND1_HUMAN]																0.0537247	0.0373834	0.0243599	0.914177	0.241553	0.26858	0.027027	0.000278989	0.000166521	0.00058117	0.926273	-0.438148	-0.404346	0.0338028	7.29016e-08	0.0381722	2.09248e-09	2.75262e-07	-0.168138	-0.669884	-0.501746	978319	1.0031e+06	1.22495e+06	1.34068e+06	947947	1.02785e+06	1.0463e+06	1.40814e+06
Q16222	5	4		314.64	UDP-N-acetylhexosamine pyrophosphorylase OS=Homo sapiens GN=UAP1 PE=1 SV=3 - [UAP1_HUMAN]								x	x							0.171226	0.11063	0.328555	0.870401	0.49876	0.325596	-0.173164	7.04282e-05	0.995531	5.76963e-05	4.75114e-05	-0.0110281	-1.0139	-1.00287	0.490066	0.428592	0.634611	0.935538	0.148841	0.11141	-0.0374309	41690.4	46186.4	49733.9	41914.1	40114.9	33065.1	25380.3	50370.6
Q8IWE2	8	8		465.88	Protein NOXP20 OS=Homo sapiens GN=FAM114A1 PE=1 SV=2 - [NXP20_HUMAN]																0.044838	0.260547	0.00696343	0.148718	0.272549	0.739348	0.466799	0.0167459	0.0437971	0.011284	0.755029	-0.334921	-0.403951	-0.0690299	0.000600077	0.148966	0.0110522	0.000114697	0.203556	-0.334797	-0.538353	167796	140221	185369	156108	176152	139829	102820	156040
P04075	32	30		1875.94	Fructose-bisphosphate aldolase A OS=Homo sapiens GN=ALDOA PE=1 SV=2 - [ALDOA_HUMAN]																0.0445525	0.190098	0.00695311	0.202309	0.281996	0.623113	0.341118	0.000433817	0.0299223	8.69927e-05	0.0372734	-0.208092	-0.403733	-0.195641	0.000161866	0.13554	0.00262026	2.4139e-05	0.130699	-0.254795	-0.385495	5.41425e+06	4.23222e+06	5.56278e+06	5.30821e+06	5.50834e+06	4.38134e+06	3.3219e+06	5.56082e+06
P07737	19	19		1208.69	Profilin-1 OS=Homo sapiens GN=PFN1 PE=1 SV=2 - [PROF1_HUMAN]																0.211326	0.884778	0.147697	0.299964	0.0266314	0.325906	0.299274	0.00817767	0.704287	0.00436427	0.024577	-0.10281	-0.402514	-0.299703	0.000108764	0.326117	0.000627742	2.06776e-05	0.122905	-0.364019	-0.486924	5.74279e+06	5.8491e+06	5.97918e+06	5.20417e+06	7.31371e+06	5.09911e+06	4.02167e+06	6.03028e+06
P12955	4	4		205.05	Xaa-Pro dipeptidase OS=Homo sapiens GN=PEPD PE=1 SV=3 - [PEPD_HUMAN]													x	x		0.13293	0.761721	0.0707032	0.227485	0.121042	0.615689	0.494647	0.0373239	0.0729337	0.0296099	0.862021	-0.364404	-0.435798	-0.0713938	1.29056e-07	0.788216	1.37425e-08	4.66613e-08	-0.0577976	-1.04535	-0.987551	31246.8	20071.8	33564.2	22448.3	31683.8	25572.2	13930	28945.6
Q9Y5Y2	1	1		59.67	Cytosolic Fe-S cluster assembly factor NUBP2 OS=Homo sapiens GN=NUBP2 PE=1 SV=1 - [NUBP2_HUMAN]								x	x							0.294975	0.232214	0.479393	0.919318	0.339398	0.221398	-0.118	0.00546418	0.757872	0.0145026	0.00305933	0.121485	-1.00893	-1.13042	0.0483114	0.505137	0.0232153	0.210768	0.346622	0.694462	0.34784	5160.4	6395.48	6199.25	4988.14	6535.28	4237	4539.24	7811.26
Q12765	6	6		301.91	Secernin-1 OS=Homo sapiens GN=SCRN1 PE=1 SV=2 - [SCRN1_HUMAN]																0.0713718	0.674501	0.0220692	0.107431	0.139999	0.56699	0.42699	0.00380569	0.0630684	0.00130221	0.181958	-0.228145	-0.401605	-0.17346	0.15788	0.127093	0.234835	0.932125	0.37805	0.251735	-0.126315	122153	91152.2	132329	108723	129442	89146	62970.7	113492
Q9HAU4	1	1		41.38	E3 ubiquitin-protein ligase SMURF2 OS=Homo sapiens GN=SMURF2 PE=1 SV=1 - [SMUF2_HUMAN]								x	x							0.152214	0.0842996	0.403143	0.714917	0.631687	0.332251	-0.299436	0.0124413	0.991053	0.015607	0.0118886	-0.0498677	-1.00527	-0.955406	0.911321	0.904524	0.933997	0.996889	0.120486	0.0879576	-0.0325284	3223.6	4065.98	5404.73	4421.52	4289.69	3687.97	3198.87	7218.87
P78344	12	12		563.8	Eukaryotic translation initiation factor 4 gamma 2 OS=Homo sapiens GN=EIF4G2 PE=1 SV=1 - [IF4G2_HUMAN]																0.0408068	0.12341	0.00596451	0.26139	0.254557	0.487026	0.232469	0.00186517	0.053604	0.000537668	0.105675	-0.219979	-0.401249	-0.18127	5.26144e-05	0.0677878	0.0013092	5.53288e-06	0.161148	-0.296484	-0.457632	161569	140679	181270	163517	164431	124923	119619	156515
Q8TD19	2	2		88.65	Serine/threonine-protein kinase Nek9 OS=Homo sapiens GN=NEK9 PE=1 SV=2 - [NEK9_HUMAN]																0.0406575	0.887269	0.022021	0.00862199	-0.119832	0.556429	0.676261	0.275567	0.458353	0.228482	0.857805	-0.268379	-0.400162	-0.131784	0.00129572	0.924889	0.000800064	0.00194754	-0.0770212	-0.839714	-0.762693	5274.71	5000.1	5945.33	4063.05	6394.71	6865.63	4267.81	5339.99
Q8NFW8	1	1		31.05	N-acylneuraminate cytidylyltransferase OS=Homo sapiens GN=CMAS PE=1 SV=2 - [NEUA_HUMAN]																0.589837	0.725519	0.934587	0.547281	-0.194167	0.15157	0.345736	0.0170773	0.962345	0.0249071	0.0143095	-0.173142	0.895473	1.06862	0.19607	0.998515	0.19706	0.214745	-0.186919	-0.829113	-0.642194	2889.75	3146.62	3142.89	3466.39	2446.13	3662.46	6011.02	2832.92
O75787	2	2		33.41	Renin receptor OS=Homo sapiens GN=ATP6AP2 PE=1 SV=2 - [RENR_HUMAN]																0.144684	0.468288	0.0749947	0.453497	-0.434915	-0.821435	-0.38652	0.435985	0.980538	0.516783	0.413398	-0.065963	-0.399456	-0.333493	0.348976	0.837552	0.578219	0.275716	0.288339	-0.316313	-0.604652	5617.81	9402.8	4822.21	4403.59	4594.52	6958.88	9320.83	3856.96
Q8WWY3	2	2		65.1	U4/U6 small nuclear ribonucleoprotein Prp31 OS=Homo sapiens GN=PRPF31 PE=1 SV=2 - [PRP31_HUMAN]																0.061557	0.0240806	0.961264	0.0645655	0.528767	0.0551896	-0.473577	0.0662937	0.999045	0.0688606	0.0745066	-0.0123761	-0.398073	-0.385697	0.162053	0.150813	0.196518	0.987068	0.386078	0.33181	-0.0542677	18674.6	18201.3	12157.2	18410.9	17894.3	12599.4	14322.6	17004.8
Q99426	5	5		195.64	Tubulin-folding cofactor B OS=Homo sapiens GN=TBCB PE=1 SV=2 - [TBCB_HUMAN]																0.0898577	0.161252	0.0398211	0.660189	0.319851	0.476506	0.156655	0.0275885	0.31148	0.0127402	0.222129	-0.183099	-0.397707	-0.214608	0.633488	0.920511	0.800055	0.567788	-0.0401077	0.0999368	0.140045	80769.2	74627.6	81873.1	89678	76690.8	56842.6	61600.7	113994
Q6ZSR9	2	2		120.4	Uncharacterized protein FLJ45252 OS=Homo sapiens PE=2 SV=2 - [YJ005_HUMAN]																0.0823319	0.0370181	0.120502	0.912982	0.461682	0.354363	-0.107319	0.0620418	0.562863	0.0347062	0.227894	-0.154339	-0.397669	-0.243329	0.000282298	0.0262561	0.0274864	3.94813e-05	0.315419	-0.34844	-0.663859	22234	19813.2	18951	21010.4	20068.9	15857	11330.7	26906.2
O00303	7	7		354.18	Eukaryotic translation initiation factor 3 subunit F OS=Homo sapiens GN=EIF3F PE=1 SV=1 - [EIF3F_HUMAN]																0.0533783	0.175013	0.0110075	0.300727	0.242634	0.480509	0.237875	0.00297328	0.174314	0.000934021	0.0515806	-0.173034	-0.396793	-0.223759	2.26935e-05	0.132986	0.000228416	2.39421e-06	0.158127	-0.37037	-0.528497	184057	152445	192268	150456	186390	170395	123638	178475
Q9Y3F4	18	18		794.13	Serine-threonine kinase receptor-associated protein OS=Homo sapiens GN=STRAP PE=1 SV=1 - [STRAP_HUMAN]																0.0475977	0.270515	0.00793189	0.158376	0.194641	0.508676	0.314035	0.00264337	0.0278985	0.00095457	0.271408	-0.255255	-0.394395	-0.139139	3.21145e-05	0.946872	2.7567e-05	1.35227e-05	0.0230134	-0.386534	-0.409547	460089	410427	451307	419773	477842	389174	333995	439830
P48643	21	18		1090.08	T-complex protein 1 subunit epsilon OS=Homo sapiens GN=CCT5 PE=1 SV=1 - [TCPE_HUMAN]								x	x							0.0446472	0.00874726	0.0781087	0.707722	0.71475	0.512612	-0.202138	0.000455118	0.210797	0.000109412	0.00531914	-0.363191	-1.00199	-0.638801	0.38776	0.98958	0.371041	0.444721	-0.0213668	0.210176	0.231543	493352	467489	573445	633539	386801	360250	327675	711844
P30520	9	9		536.88	Adenylosuccinate synthetase isozyme 2 OS=Homo sapiens GN=ADSS PE=1 SV=3 - [PURA2_HUMAN]																0.164505	0.812464	0.099255	0.263627	0.0671917	0.308478	0.241287	0.0103772	0.439151	0.00445802	0.0609868	-0.128994	-0.393899	-0.264904	2.70819e-05	0.952495	2.2033e-05	1.12806e-05	0.0210682	-0.384602	-0.40567	196748	206946	214949	190002	226495	157547	139298	221871
Q9BX68	5	5		307.92	Histidine triad nucleotide-binding protein 2, mitochondrial OS=Homo sapiens GN=HINT2 PE=1 SV=1 - [HINT2_HUMAN]																0.0363527	0.0129264	0.0132835	0.972837	-0.597653	-0.66175	-0.0640971	0.00719705	0.0210146	0.00456503	0.716313	0.323918	0.425505	0.101587	0.103874	0.0974158	0.126459	0.98926	0.218765	0.206914	-0.0118509	119770	170965	116694	133287	155606	143140	183394	96325.9
P15289	5	5		311.38	Arylsulfatase A OS=Homo sapiens GN=ARSA PE=1 SV=3 - [ARSA_HUMAN]																0.0723658	0.0240158	0.153237	0.746281	0.338541	0.246935	-0.0916064	0.00796977	0.454644	0.0451293	0.00337303	0.141491	-0.391808	-0.533298	0.000785661	0.126547	0.000152329	0.0177546	0.220378	0.558368	0.33799	24941.3	32180.5	37154	33032.5	27338.8	27783.7	24237	33764.6
Q9BU61	1	1		45.94	NADH dehydrogenase [ubiquinone] 1 alpha subcomplex assembly factor 3 OS=Homo sapiens GN=NDUFAF3 PE=1 SV=1 - [NDUF3_HUMAN]																0.0877643	0.0620329	0.0756298	0.996592	-0.998308	-1.05937	-0.0610658	0.0078612	0.0276262	0.00453081	0.639454	0.538348	0.793818	0.25547	0.176424	0.469858	0.113429	0.64064	0.817396	0.999022	0.181626	2688.96	1444.35	1693.51	1260.24	1683.81	2132.28	1558.98	1321.43
P26640	17	17		777.27	Valine--tRNA ligase OS=Homo sapiens GN=VARS PE=1 SV=4 - [SYVC_HUMAN]																0.0801332	0.393474	0.0249805	0.253678	0.132123	0.323304	0.191181	0.000114831	0.000223786	6.24892e-05	0.74811	-0.33574	-0.387522	-0.0517824	0.000190535	0.932745	0.000224346	9.75547e-05	0.0327213	-0.387356	-0.420077	267973	230710	259263	256780	255792	206489	199969	284825
P47755	8	6		408.84	F-actin-capping protein subunit alpha-2 OS=Homo sapiens GN=CAPZA2 PE=1 SV=3 - [CAZA2_HUMAN]																0.262396	0.645153	0.180932	0.577702	0.0932125	0.245672	0.152459	0.00259226	0.174887	0.00079397	0.044512	-0.161119	-0.386645	-0.225526	0.225315	0.422972	0.809273	0.163314	0.079828	-0.0495552	-0.129383	238144	255881	281511	222482	264418	210048	191654	256110
P09936	12	11		647.67	Ubiquitin carboxyl-terminal hydrolase isozyme L1 OS=Homo sapiens GN=UCHL1 PE=1 SV=2 - [UCHL1_HUMAN]																0.0162884	0.255994	0.000448452	0.0131559	0.182054	0.551441	0.369387	0.0260761	0.293264	0.0118934	0.225157	-0.197314	-0.385857	-0.188542	0.000246955	0.166579	0.00348223	4.15752e-05	0.165465	-0.313783	-0.479249	1.0585e+06	982712	1.22276e+06	1.07005e+06	1.03195e+06	942989	678413	1.00325e+06
Q9BRA2	4	4		198.01	Thioredoxin domain-containing protein 17 OS=Homo sapiens GN=TXNDC17 PE=1 SV=1 - [TXD17_HUMAN]																0.0528048	0.858258	0.0143444	0.040313	0.0601756	0.728658	0.668482	0.223393	0.381717	0.181838	0.85704	-0.305012	-0.385285	-0.0802734	2.21512e-05	0.817246	6.50021e-06	2.53773e-05	-0.0652229	-0.930131	-0.864908	151589	96882.4	125874	115414	175742	111509	70777.7	119840
Q709F0	2	2		43.72	Acyl-CoA dehydrogenase family member 11 OS=Homo sapiens GN=ACAD11 PE=1 SV=2 - [ACD11_HUMAN]								x	x				x	x		0.580495	0.86294	0.797339	0.510431	-0.219479	0.0612703	0.28075	0.00174281	0.00913549	0.000772593	0.471377	-0.770984	-1.00127	-0.230288	1.21447e-06	0.00981756	4.20474e-08	3.96494e-05	-0.544847	-1.45583	-0.910987	28849	19875.2	21904.8	20879.8	25209.8	15420	15574.9	21753.7
Q9UHY1	8	8		247.36	Nuclear receptor-binding protein OS=Homo sapiens GN=NRBP1 PE=1 SV=1 - [NRBP_HUMAN]																0.0723658	0.527286	0.0209961	0.154057	0.142291	0.486033	0.343742	0.00860336	0.153868	0.00323809	0.163206	-0.202476	-0.383446	-0.18097	0.00250901	0.77404	0.00122067	0.00607464	-0.0435615	-0.306079	-0.262517	71129.4	66360.4	69323.3	68056	67576.7	53514.7	44007	74868.6
Q16181	12	10		510.58	Septin-7 OS=Homo sapiens GN=SEPT7 PE=1 SV=2 - [SEPT7_HUMAN]																0.0367337	0.100771	0.00480089	0.263354	0.259492	0.47302	0.213529	0.00361034	0.0187041	0.00170565	0.488536	-0.27651	-0.380052	-0.103542	0.0276405	0.260055	0.011145	0.26986	-0.120306	-0.225811	-0.105505	296884	268805	351337	304761	266265	292684	232102	374687
P11142	45	32		2862.16	Heat shock cognate 71 kDa protein OS=Homo sapiens GN=HSPA8 PE=1 SV=1 - [HSP7C_HUMAN]																0.0127198	0.369069	0.000302837	0.00534983	0.15276	0.616514	0.463754	0.0108354	0.211073	0.00421825	0.145776	-0.186255	-0.379838	-0.193583	9.44965e-07	0.136956	3.23543e-06	5.54916e-08	0.159534	-0.579737	-0.73927	5.79153e+06	4.46469e+06	5.72047e+06	5.20269e+06	5.31284e+06	4.32941e+06	3.86102e+06	5.08121e+06
P31153	8	8		416.43	S-adenosylmethionine synthase isoform type-2 OS=Homo sapiens GN=MAT2A PE=1 SV=1 - [METK2_HUMAN]																0.144221	0.868923	0.086507	0.19939	0.0516864	0.411254	0.359568	0.130481	0.208693	0.111927	0.90944	-0.317895	-0.379036	-0.0611412	0.00502716	0.789106	0.0119159	0.00260575	0.0838237	-0.455871	-0.539694	483048	354333	418899	370823	557020	465192	288572	448746
Q9UPN3	15	14		887.6	Microtubule-actin cross-linking factor 1, isoforms 1/2/3/5 OS=Homo sapiens GN=MACF1 PE=1 SV=4 - [MACF1_HUMAN]																0.145464	0.688685	0.0776088	0.292165	0.12354	0.293694	0.170154	4.54989e-06	5.04268e-07	3.37528e-05	0.211377	-0.501447	-0.379016	0.122431	0.182433	0.20839	0.177431	0.994971	-0.230482	-0.247947	-0.0174649	88892.5	71994.3	106603	106129	72771.2	66719.2	70742.7	118357
O75369	50	40		2531.57	Filamin-B OS=Homo sapiens GN=FLNB PE=1 SV=2 - [FLNB_HUMAN]																0.0478654	0.0502327	0.0130139	0.688666	0.30368	0.414592	0.110913	0.00165493	0.0294852	0.000498005	0.164369	-0.230887	-0.378821	-0.147934	0.000981301	0.000557433	0.00158068	0.898699	0.275538	0.246494	-0.0290438	721307	690872	806792	744015	664465	600788	549250	805785
Q7Z2W9	4	4		165.56	39S ribosomal protein L21, mitochondrial OS=Homo sapiens GN=MRPL21 PE=1 SV=2 - [RM21_HUMAN]																0.0863926	0.489803	0.0297927	0.224442	-0.277799	-0.701591	-0.423791	0.727515	0.854911	0.68908	0.947612	-0.303002	-0.378468	-0.0754663	0.146816	0.923588	0.225336	0.116268	-0.123331	0.314243	0.437575	16689.5	31509.6	22696.4	26394.7	18564.2	23064.3	39561.2	34408.6
O43684	7	7		346.21	Mitotic checkpoint protein BUB3 OS=Homo sapiens GN=BUB3 PE=1 SV=1 - [BUB3_HUMAN]																0.116187	0.542982	0.0521404	0.300591	0.100886	0.334623	0.233737	0.00198303	0.000939129	0.00945342	0.668648	-0.478465	-0.375653	0.102812	0.0253745	0.166866	0.0103838	0.380958	-0.196118	-0.345886	-0.149767	176899	164563	168469	175305	182608	159338	144251	166588
O94851	1	1		41.95	Protein-methionine sulfoxide oxidase MICAL2 OS=Homo sapiens GN=MICAL2 PE=1 SV=1 - [MICA2_HUMAN]													x	x		0.427593	0.953283	0.525495	0.374116	-0.0867572	0.196071	0.282828	0.745105	0.833448	0.974659	0.722859	-0.152883	0.0207818	0.173665	0.0136289	0.131204	0.00479103	0.285183	-0.573502	-1.03926	-0.46576	20376.5	18144.4	11239	14064.8	18860	20382.7	13943.6	18165.1
Q14694	3	3		146.79	Ubiquitin carboxyl-terminal hydrolase 10 OS=Homo sapiens GN=USP10 PE=1 SV=2 - [UBP10_HUMAN]																0.164848	0.961711	0.11963	0.184095	0.0189275	0.396526	0.377599	0.0701131	0.0866979	0.0767426	0.989325	-0.349129	-0.372703	-0.0235743	2.55143e-06	0.96695	6.63148e-07	1.10944e-06	-0.0212552	-0.707238	-0.685983	24517.4	25356.1	28796	18725.9	33816.2	18674.7	17577.6	18909.1
P06865	6	6		268.37	Beta-hexosaminidase subunit alpha OS=Homo sapiens GN=HEXA PE=1 SV=2 - [HEXA_HUMAN]																0.440374	0.499577	0.442639	0.981339	0.175744	0.191579	0.0158342	0.0311282	0.996328	0.031112	0.036712	-0.0230367	-0.372411	-0.349374	0.00425874	0.0453898	0.00124299	0.271712	0.535137	0.887076	0.35194	41133.4	42816.8	54658.9	52246.1	35639.2	30592.7	29998.9	45299.1
P63104	21	17		1340.48	14-3-3 protein zeta/delta OS=Homo sapiens GN=YWHAZ PE=1 SV=1 - [1433Z_HUMAN]																0.066967	0.514339	0.0179255	0.140219	0.14808	0.490797	0.342717	0.0152715	0.295462	0.00638057	0.139271	-0.165319	-0.371868	-0.206549	0.000123464	0.9624	0.000125243	6.78055e-05	0.0193582	-0.483524	-0.502882	2.57382e+06	2.53137e+06	2.82089e+06	2.56522e+06	2.88347e+06	2.13924e+06	1.6854e+06	2.80345e+06
Q13526	3	3		182.1	Peptidyl-prolyl cis-trans isomerase NIMA-interacting 1 OS=Homo sapiens GN=PIN1 PE=1 SV=1 - [PIN1_HUMAN]																0.170499	0.792587	0.286534	0.103296	-0.200123	0.410272	0.610396	0.338144	0.990345	0.328725	0.39249	-0.0797943	-0.36898	-0.289185	0.00104567	0.57809	0.00392135	0.000362484	0.207072	-0.781022	-0.988094	87877.6	81528.8	88017.6	95857.8	163709	57852.3	45373.2	64091.4
P41227	1	1		45.2	N-alpha-acetyltransferase 10 OS=Homo sapiens GN=NAA10 PE=1 SV=1 - [NAA10_HUMAN]																0.0347707	0.073922	0.309041	0.00434883	-0.493951	0.261847	0.755799	0.861227	0.984135	0.916213	0.840547	-0.175193	0.0838495	0.259042	0.0608218	0.960173	0.050004	0.0860023	-0.0932409	-0.672132	-0.578891	4642.53	4680.49	4602.69	4188.81	4777.01	5850.99	4163.55	4141.13
P48444	15	14		848.91	Coatomer subunit delta OS=Homo sapiens GN=ARCN1 PE=1 SV=1 - [COPD_HUMAN]																0.0813794	0.435541	0.0259366	0.232766	0.141162	0.366154	0.224993	0.00118353	0.374832	0.000388602	0.00809047	-0.105548	-0.368552	-0.263004	1.69076e-06	0.179865	5.45887e-06	1.18917e-07	0.113195	-0.389025	-0.50222	395403	383237	447426	389093	448374	354545	282677	410944
Q9Y333	2	2		203.67	U6 snRNA-associated Sm-like protein LSm2 OS=Homo sapiens GN=LSM2 PE=1 SV=1 - [LSM2_HUMAN]																0.762099	0.724386	0.973631	0.874905	0.0903381	0.0210254	-0.0693127	0.00199232	0.981014	0.00260594	0.00172126	0.028352	-0.367899	-0.396251	0.0126885	0.00903133	0.0201831	0.93153	0.452745	0.396082	-0.0566639	69903.9	93253.8	70816.8	64622.4	73849.3	56013.7	80980.5	67505.1
Q9NY91	2	2		32.03	Low affinity sodium-glucose cotransporter OS=Homo sapiens GN=SLC5A4 PE=2 SV=1 - [SC5A4_HUMAN]													x	x		0.029383	0.927136	0.00494069	0.0105653	0.0575036	0.691133	0.633629	0.095601	0.0592739	0.653035	0.324445	-0.530946	-0.18881	0.342136	0.0034794	0.186343	0.000925038	0.056672	-0.460236	-1.03913	-0.578895	7086.92	4403.15	6728.08	5456.32	5365.07	7809.67	5064.38	7828.65
Q9UNH7	4	4		174.54	Sorting nexin-6 OS=Homo sapiens GN=SNX6 PE=1 SV=1 - [SNX6_HUMAN]																0.378842	0.756697	0.296205	0.66246	0.0117335	0.242535	0.230801	0.00503853	0.062715	0.00186965	0.236475	-0.219533	-0.365459	-0.145926	0.00105126	0.963374	0.00133921	0.000724006	0.0173694	-0.410429	-0.427798	30225.7	23693.8	35408.6	32515.2	26600.3	22083.2	19553.4	28243.6
P54136	20	18		1334.26	Arginine--tRNA ligase, cytoplasmic OS=Homo sapiens GN=RARS PE=1 SV=2 - [SYRC_HUMAN]																0.0324931	0.318869	0.00329924	0.0630496	0.173243	0.524058	0.350814	0.000725659	0.00337361	0.000311502	0.488505	-0.280783	-0.365428	-0.0846455	5.23262e-06	0.999099	2.21146e-06	2.02826e-06	-0.00176641	-0.455024	-0.453257	323820	307381	326380	321162	339629	267705	230577	331213
Q92769	4	3		133.04	Histone deacetylase 2 OS=Homo sapiens GN=HDAC2 PE=1 SV=2 - [HDAC2_HUMAN]																0.0265489	0.00419343	0.951299	0.0149085	0.553682	0.0339271	-0.519755	0.685469	0.755283	0.673893	0.985884	-0.139436	-0.0765208	0.0629156	0.00726859	0.0073897	0.00746011	0.999991	0.64163	0.598522	-0.043108	28610.4	27396.1	27182	31468.4	23991.7	16445.9	33220.4	34460.6
Q9Y6K9	1	1		80.2	NF-kappa-B essential modulator OS=Homo sapiens GN=IKBKG PE=1 SV=2 - [NEMO_HUMAN]																0.169476	0.318082	0.110076	0.735949	0.328576	0.504867	0.176292	0.00355652	0.0626189	0.00119147	0.171413	-0.42205	-0.778282	-0.356231	0.0357612	0.120144	0.62749	0.0178632	0.434205	-0.231271	-0.665476	10330.9	8574.03	9439.73	9478.37	9260.68	5314.92	4116.59	8433.33
P62917	11	11		520.98	60S ribosomal protein L8 OS=Homo sapiens GN=RPL8 PE=1 SV=2 - [RL8_HUMAN]													x	x		0.319369	0.818044	0.240424	0.518147	0.0651837	0.298849	0.233665	0.0122364	0.773126	0.00723331	0.0310312	0.0687351	0.579396	0.510661	0.0105107	0.352819	0.00372392	0.0812402	-0.412772	-1.03866	-0.625884	282441	236354	221136	243215	267692	356144	273642	276778
P22090	12	5		648.24	40S ribosomal protein S4, Y isoform 1 OS=Homo sapiens GN=RPS4Y1 PE=1 SV=2 - [RS4Y1_HUMAN]																0.0713718	0.0988114	0.0282406	0.712529	0.238053	0.342067	0.104014	0.000819383	0.40651	0.000263836	0.00483551	-0.0960016	-0.362668	-0.266666	0.000105701	0.0118784	0.0182229	1.14265e-05	0.268733	-0.268351	-0.537084	96024.1	89808.9	88210.2	81852.6	90369.3	87899.5	71110.2	94086.6
P98179	4	4		120.7	Putative RNA-binding protein 3 OS=Homo sapiens GN=RBM3 PE=1 SV=1 - [RBM3_HUMAN]																0.15255	0.0816836	0.565109	0.533862	0.314925	0.133738	-0.181187	0.213923	0.172406	0.372235	0.901711	-0.463583	-0.361681	0.101902	0.001178	0.650834	0.000454776	0.00371999	-0.161331	-0.911086	-0.749754	65949.3	91095.1	122870	125357	81655.9	94792.8	93097.7	123074
P60174	27	27		1578.22	Triosephosphate isomerase OS=Homo sapiens GN=TPI1 PE=1 SV=3 - [TPIS_HUMAN]																0.075252	0.254769	0.0228673	0.359416	0.253882	0.510015	0.256133	0.00287033	0.286832	0.000967646	0.028613	-0.12941	-0.361215	-0.231806	0.22662	0.637686	0.573846	0.154477	0.054975	-0.0756135	-0.130588	4.24735e+06	3.70072e+06	4.30242e+06	3.9617e+06	4.17984e+06	3.17975e+06	2.39139e+06	4.51223e+06
Q9UHV9	3	3		159.84	Prefoldin subunit 2 OS=Homo sapiens GN=PFDN2 PE=1 SV=1 - [PFD2_HUMAN]																0.139173	0.963746	0.147993	0.0957919	-0.0636674	0.288765	0.352433	0.14458	0.220162	0.128306	0.926446	-0.290867	-0.361108	-0.0702406	2.21512e-05	0.980278	9.87515e-06	1.51128e-05	-0.0140527	-0.749826	-0.735773	77031.7	69373.2	72557.6	55828.9	82831.8	62985	50329.5	68876
P45974	14	14		729.07	Ubiquitin carboxyl-terminal hydrolase 5 OS=Homo sapiens GN=USP5 PE=1 SV=2 - [UBP5_HUMAN]																0.0491429	0.553997	0.00958582	0.0732916	0.112338	0.405702	0.293364	0.0102678	0.0227737	0.00773915	0.828086	-0.300089	-0.360064	-0.0599753	0.000399009	0.924811	0.000221416	0.000538792	-0.0294936	-0.394332	-0.364838	251953	225437	236903	226973	255972	203453	174321	289651
P62140	16	3		959.28	Serine/threonine-protein phosphatase PP1-beta catalytic subunit OS=Homo sapiens GN=PPP1CB PE=1 SV=3 - [PP1B_HUMAN]																0.471355	0.885709	0.399154	0.65356	0.0565464	0.166641	0.110095	0.010125	0.0851508	0.00431175	0.326534	-0.225423	-0.359746	-0.134322	0.150543	0.811742	0.104441	0.2983	0.059579	0.217346	0.157767	61752.9	43395.4	51221.2	51148.9	61929.2	58916.3	36569.5	66321
Q13642	7	7		379.58	Four and a half LIM domains protein 1 OS=Homo sapiens GN=FHL1 PE=1 SV=4 - [FHL1_HUMAN]																0.0498378	0.183924	0.00930404	0.257082	0.385661	0.82303	0.437368	0.145855	0.224822	0.128375	0.92176	-0.274935	-0.359738	-0.0848037	0.00718558	0.931678	0.00500974	0.0113883	-0.0296588	-0.459257	-0.429598	147168	101527	152379	138611	144925	132673	67161.9	136004
P28799	7	7		261.6	Granulins OS=Homo sapiens GN=GRN PE=1 SV=2 - [GRN_HUMAN]																0.173825	0.16487	0.186851	0.997503	0.417744	0.442851	0.0251063	0.131517	0.863995	0.234608	0.0980944	0.127299	-0.359476	-0.486775	0.00178001	0.048579	0.000399362	0.113204	0.509827	0.973394	0.463566	268091	308474	356563	310060	216674	201816	253471	238348
Q15714	1	1		68.78	TSC22 domain family protein 1 OS=Homo sapiens GN=TSC22D1 PE=1 SV=3 - [T22D1_HUMAN]													x	x		0.0565385	0.991781	0.0304357	0.0239915	-0.0392592	0.355765	0.395025	0.140559	0.0905212	0.519513	0.558793	-0.418572	-0.215008	0.203563	0.000121206	0.0434218	1.44522e-05	0.00600026	-0.431632	-1.02977	-0.598136	22639.9	18945	20583.2	23317	22834.2	22543.5	17509.9	22856
P31948	21	21		1014.56	Stress-induced-phosphoprotein 1 OS=Homo sapiens GN=STIP1 PE=1 SV=1 - [STIP1_HUMAN]																0.045796	0.480559	0.00775088	0.0760222	0.118964	0.418758	0.299794	0.00176828	0.130391	0.000494104	0.0406304	-0.158222	-0.358508	-0.200285	0.00152798	0.99809	0.00155512	0.0013535	0.00696223	-0.340492	-0.347455	586627	564413	600679	518169	640358	515696	425437	551051
O14818	5	5		152.08	Proteasome subunit alpha type-7 OS=Homo sapiens GN=PSMA7 PE=1 SV=1 - [PSA7_HUMAN]																0.0792577	0.6335	0.0264442	0.140295	0.111128	0.454424	0.343296	0.000578086	0.000232211	0.00283358	0.634239	-0.459233	-0.358365	0.100868	0.000651655	0.871814	0.000337031	0.00109926	-0.0667358	-0.697218	-0.630482	133939	87710.6	123066	126755	128894	126988	92229.2	125455
O00422	2	2		106.85	Histone deacetylase complex subunit SAP18 OS=Homo sapiens GN=SAP18 PE=1 SV=1 - [SAP18_HUMAN]	x	x														0.0221881	0.00237575	0.85233	0.0150646	2.23048	0.262675	-1.96781	0.923274	0.954205	0.912333	0.991166	-0.599565	0.114456	0.714022	0.0738957	0.990751	0.0700714	0.0902863	0.35362	2.11599	1.76237	4164.8	2806.98	3298	9341.3	967.184	1984.54	1019.44	5795.66
Q9Y262	17	17		774.3	Eukaryotic translation initiation factor 3 subunit L OS=Homo sapiens GN=EIF3L PE=1 SV=1 - [EIF3L_HUMAN]																0.0172604	0.434557	0.000624247	0.0084944	0.108469	0.444356	0.335887	0.00339306	0.0520753	0.00115275	0.19442	-0.208542	-0.357828	-0.149285	3.01726e-06	0.262234	8.18216e-06	2.70372e-07	0.146433	-0.555594	-0.702027	310725	249501	302174	269078	272560	252918	221513	278074
Q15102	2	2		115.21	Platelet-activating factor acetylhydrolase IB subunit gamma OS=Homo sapiens GN=PAFAH1B3 PE=1 SV=1 - [PA1B3_HUMAN]																0.188709	0.999307	0.167694	0.17732	-0.0162666	0.286565	0.302831	0.205903	0.410211	0.156371	0.782543	-0.242549	-0.357813	-0.115264	7.61742e-06	0.891513	2.0663e-06	5.57004e-06	-0.0742255	-0.850987	-0.776762	39342.7	38933.3	33132.6	33931.3	42473.1	22820.7	28162.3	29304.5
Q16555	25	22		1396.39	Dihydropyrimidinase-related protein 2 OS=Homo sapiens GN=DPYSL2 PE=1 SV=1 - [DPYL2_HUMAN]																0.0843746	0.22619	0.0306968	0.471736	0.197828	0.359978	0.162149	0.000147271	0.00030144	8.03913e-05	0.740212	-0.31133	-0.357044	-0.045714	1.64059e-06	0.412141	1.64179e-07	2.37882e-06	-0.0770393	-0.475804	-0.398764	861954	710969	863137	782604	855256	709699	605636	904291
P29218	2	2		78.37	Inositol monophosphatase 1 OS=Homo sapiens GN=IMPA1 PE=1 SV=1 - [IMPA1_HUMAN]																0.0550613	0.0234681	0.0439541	0.995868	0.483617	0.446904	-0.0367129	0.00106726	0.0411891	0.000270995	0.0758949	-0.18983	-0.35669	-0.16686	0.0624317	0.76599	0.0380138	0.149097	-0.0876065	-0.476759	-0.389153	34078.5	33024	39428	42596.3	34068.7	34626.8	23980.2	49741.2
Q9Y3D0	2	2		78.36	Mitotic spindle-associated MMXD complex subunit MIP18 OS=Homo sapiens GN=FAM96B PE=1 SV=1 - [MIP18_HUMAN]													x	x		0.0738418	0.319651	0.0215633	0.282085	0.187472	0.429716	0.242244	0.385812	0.372472	0.988437	0.476634	-0.165289	-0.0197748	0.145514	1.53028e-05	0.884842	4.67854e-06	1.33201e-05	-0.0488134	-1.02804	-0.979224	29687.6	22728.5	33429.4	28117.1	35223.6	24427.7	23967.2	28464.5
O15212	4	3		151.79	Prefoldin subunit 6 OS=Homo sapiens GN=PFDN6 PE=1 SV=1 - [PFD6_HUMAN]													x	x		0.127281	0.786028	0.203762	0.0668836	-0.222751	0.372223	0.594974	0.131613	0.172269	0.131311	0.974177	-0.408141	-0.475144	-0.067003	4.55986e-05	0.911899	4.69733e-05	1.84473e-05	0.0942312	-1.01929	-1.11352	22384.3	19737.1	21230.1	15708.1	30196	17220.4	16638.9	20188.9
P62495	9	9		441.99	Eukaryotic peptide chain release factor subunit 1 OS=Homo sapiens GN=ETF1 PE=1 SV=3 - [ERF1_HUMAN]																0.0174638	0.931434	0.00126135	0.00266758	0.0366339	0.346264	0.30963	0.0251791	0.133766	0.0127093	0.453766	-0.229238	-0.355563	-0.126325	7.82818e-07	0.139694	2.51581e-06	4.54205e-08	0.163492	-0.546666	-0.710158	201933	154429	194044	164841	218001	175841	141584	171461
P40925	10	9		444.66	Malate dehydrogenase, cytoplasmic OS=Homo sapiens GN=MDH1 PE=1 SV=4 - [MDHC_HUMAN]																0.0469255	0.759639	0.0101058	0.0410281	0.0888154	0.557678	0.468863	0.0227926	0.249832	0.0102304	0.237573	-0.185783	-0.355423	-0.16964	4.26852e-05	0.0443757	0.00153226	4.05988e-06	0.221199	-0.34473	-0.56593	508453	404210	507501	432899	539301	403543	290181	427614
P98082	7	6		403.46	Disabled homolog 2 OS=Homo sapiens GN=DAB2 PE=1 SV=3 - [DAB2_HUMAN]																0.115649	0.51936	0.0515521	0.314565	0.176778	0.436005	0.259226	0.0717372	0.348032	0.0404527	0.434525	-0.202783	-0.355158	-0.152375	0.00350242	0.243028	0.0425227	0.000974826	0.223818	-0.371765	-0.595583	57114.2	54364.2	64570.7	52617.8	64141.8	39523.4	32880.8	48421.7
Q13561	14	14		754.69	Dynactin subunit 2 OS=Homo sapiens GN=DCTN2 PE=1 SV=4 - [DCTN2_HUMAN]																0.0403295	0.191296	0.00517209	0.160707	0.188599	0.426434	0.237834	0.00266818	0.0558494	0.000844121	0.145502	-0.197854	-0.354501	-0.156647	4.38629e-07	0.00462435	1.55252e-05	1.07844e-08	0.183636	-0.312066	-0.495702	211321	237835	233142	238289	255759	197692	183726	241962
Q15008	11	11		480.7	26S proteasome non-ATPase regulatory subunit 6 OS=Homo sapiens GN=PSMD6 PE=1 SV=1 - [PSMD6_HUMAN]																0.00602217	0.135852	4.04061e-05	0.00251292	0.207545	0.65237	0.444824	0.0201873	0.116954	0.00988935	0.430762	-0.234995	-0.353355	-0.11836	0.0146612	0.974706	0.019556	0.0121005	0.0272003	-0.444506	-0.471706	143708	102594	135482	124448	129900	145091	100313	129061
Q9Y2U8	1	1		68.75	Inner nuclear membrane protein Man1 OS=Homo sapiens GN=LEMD3 PE=1 SV=2 - [MAN1_HUMAN]								x	x				x	x		0.359659	0.917199	0.292867	0.479989	-0.222657	-0.634568	-0.41191	0.00751441	0.0241529	0.00452738	0.676393	0.692945	1.00096	0.308017	0.00744982	0.0343431	0.00293835	0.529743	0.859323	1.1421	0.282777	2539.88	2923.01	1403.87	2226.9	2542.25	2545.52	4766.04	2290.55
P52597	7	5		499.96	Heterogeneous nuclear ribonucleoprotein F OS=Homo sapiens GN=HNRNPF PE=1 SV=3 - [HNRPF_HUMAN]																0.121645	0.570781	0.0564468	0.299288	-0.0541347	-0.141833	-0.0876986	0.000755861	0.00251663	0.000387836	0.619953	-0.286938	-0.351764	-0.0648256	0.858296	0.834049	0.911323	0.985109	-0.0430744	-0.0376181	0.0054563	256970	283793	261108	268929	294693	272902	301830	315816
P29692	7	7		524.87	Elongation factor 1-delta OS=Homo sapiens GN=EEF1D PE=1 SV=5 - [EF1D_HUMAN]													x	x		0.0516356	0.947704	0.0163149	0.0301521	0.015099	0.331515	0.316416	0.213923	0.159625	0.449901	0.809456	-0.250674	-0.158047	0.0926271	9.27373e-06	0.244454	1.01434e-06	3.87614e-05	-0.229834	-1.01538	-0.785546	707304	580904	719710	719630	704449	696026	575012	682454
P53367	2	2		81.27	Arfaptin-1 OS=Homo sapiens GN=ARFIP1 PE=1 SV=2 - [ARFP1_HUMAN]																0.0190684	0.944491	0.0017306	0.00338385	0.00198337	0.718598	0.716615	0.0356644	0.0177147	0.24413	0.434842	-0.578402	-0.349263	0.229139	0.00967237	0.369659	0.00343254	0.0710056	-0.325161	-0.916636	-0.591476	3720.83	3803.9	5129.76	4486.32	4895.87	4617.64	3494.83	3492.19
Q9BUM1	1	1		60.18	Glucose-6-phosphatase 3 OS=Homo sapiens GN=G6PC3 PE=1 SV=2 - [G6PC3_HUMAN]													x	x		0.0280875	0.420886	0.0339803	0.00253344	0.19425	-0.492272	-0.686522	0.244883	0.420749	0.849571	0.19983	0.274299	-0.117839	-0.392138	9.68536e-05	0.0824439	1.19883e-05	0.00235504	0.371784	1.00092	0.629133	21298.7	28594.9	27170.5	23706.1	26904.1	22571.6	37496.4	20376.2
Q9Y2C4	1	1		88.1	Nuclease EXOG, mitochondrial OS=Homo sapiens GN=EXOG PE=1 SV=2 - [EXOG_HUMAN]																0.0253802	0.101913	0.00188142	0.129983	-0.51985	-0.97806	-0.45821	0.0648608	0.0657322	0.0877379	0.997508	0.408903	0.429686	0.0207838	0.00184116	0.307268	0.000504456	0.0167638	0.320423	0.956384	0.635961	10948.9	18813.6	12401.1	12828.5	14263.8	13583	20687.5	14027.8
Q04917	11	7		700.5	14-3-3 protein eta OS=Homo sapiens GN=YWHAH PE=1 SV=4 - [1433F_HUMAN]																0.0630111	0.80962	0.019422	0.0636391	0.0649266	0.432424	0.367497	0.0117731	0.303046	0.00475482	0.106701	-0.147538	-0.3457	-0.198162	1.23905e-05	0.125909	0.000108221	1.14073e-06	0.170559	-0.437793	-0.608353	326668	288740	319904	303912	350143	257880	202967	314429
Q8NBU5	2	1		45.45	ATPase family AAA domain-containing protein 1 OS=Homo sapiens GN=ATAD1 PE=1 SV=1 - [ATAD1_HUMAN]													x	x		0.206654	0.99242	0.175899	0.210726	-0.138053	-0.568655	-0.430601	0.0172641	0.020185	0.021652	0.997458	0.439247	0.479943	0.0406959	0.000335131	0.00477746	6.03522e-05	0.174191	0.631976	1.00997	0.377993	5769.55	7981.91	5495.7	5824.27	7536.03	6580.09	6706.96	5832.54
O00291	3	3		169.97	Huntingtin-interacting protein 1 OS=Homo sapiens GN=HIP1 PE=1 SV=5 - [HIP1_HUMAN]																0.0281761	0.0038887	0.0236465	0.848663	0.39047	0.324579	-0.0658905	0.0573357	0.0724565	0.0620022	0.986266	-0.307459	-0.295895	0.0115647	0.164578	0.112088	0.778582	0.343661	0.229473	0.0475928	-0.18188	20293.8	16674.7	19952.2	21631.9	17611.5	20562.3	15968.7	22889
O15260	6	6		476.82	Surfeit locus protein 4 OS=Homo sapiens GN=SURF4 PE=1 SV=3 - [SURF4_HUMAN]													x	x		0.0644155	0.386501	0.181138	0.0155981	0.196106	-0.27429	-0.470396	0.0373535	0.0194307	0.198674	0.531795	0.448232	0.258955	-0.189278	7.00062e-05	0.953756	6.61711e-05	3.36948e-05	-0.0268136	1.01407	1.04088	155496	236360	194713	256036	161838	211952	220648	247483
Q9UQ80	6	5		308.09	Proliferation-associated protein 2G4 OS=Homo sapiens GN=PA2G4 PE=1 SV=3 - [PA2G4_HUMAN]																0.177315	0.261265	0.13305	0.859951	0.168248	0.24025	0.0720018	0.0083469	0.00489351	0.0284194	0.781257	-0.416956	-0.342588	0.074368	0.000290954	0.116455	4.68871e-05	0.00624401	-0.211401	-0.616646	-0.405244	98756.7	96639.8	96265.2	127335	101951	123132	98367.2	117250
Q15904	3	3		133.03	V-type proton ATPase subunit S1 OS=Homo sapiens GN=ATP6AP1 PE=1 SV=2 - [VAS1_HUMAN]																0.511475	0.575232	0.981576	0.510503	0.174351	-0.096517	-0.270868	0.00181324	0.0347236	0.155537	0.000550174	0.483197	-0.342181	-0.825378	0.00403147	0.00107667	0.0817903	0.151302	0.91081	0.522079	-0.38873	5221.72	7430.84	6029.73	9051.44	4365.78	7174.66	9644.02	6049.17
P14314	17	17		996.21	Glucosidase 2 subunit beta OS=Homo sapiens GN=PRKCSH PE=1 SV=2 - [GLU2B_HUMAN]								x	x							0.12446	0.0604097	0.358843	0.671114	-0.732328	-0.50787	0.224458	3.77109e-05	0.149227	5.60129e-06	0.000368839	0.264462	1.00158	0.73712	0.405639	0.923546	0.55567	0.344736	0.0303507	-0.237941	-0.268292	725330	771701	629904	661144	860537	1.01358e+06	1.13229e+06	674379
Q9UKU6	3	3		180.46	Thyrotropin-releasing hormone-degrading ectoenzyme OS=Homo sapiens GN=TRHDE PE=2 SV=1 - [TRHDE_HUMAN]																0.153026	0.257457	0.10129	0.785523	-0.32724	-0.445415	-0.118176	0.0677242	0.961527	0.0957979	0.0579474	0.032708	-0.341688	-0.374396	0.0234057	0.0148139	0.860623	0.0458352	0.481014	0.026037	-0.454977	18933.2	25240.3	18466.7	19082.2	22553.2	20576.7	24945.8	15579.9
Q8NFH3	1	1		79.29	Nucleoporin Nup43 OS=Homo sapiens GN=NUP43 PE=1 SV=1 - [NUP43_HUMAN]																0.197562	0.345056	0.138474	0.778874	-0.345944	-0.532768	-0.186824	0.00456308	0.422321	0.00180713	0.0288062	0.319126	0.985144	0.666018	0.0822322	0.0540637	0.810054	0.174888	0.404892	0.0730309	-0.331861	13915	17119.4	9315.03	10868.3	14471.1	10590.4	19729.3	7951.92
O00629	10	9		403.54	Importin subunit alpha-3 OS=Homo sapiens GN=KPNA4 PE=1 SV=1 - [IMA3_HUMAN]																0.0195563	0.00101828	0.05702	0.300433	0.591838	0.355151	-0.236687	0.399201	0.674541	0.332596	0.80509	-0.145385	-0.242111	-0.0967256	0.00252827	0.998761	0.00235086	0.00262737	0.000940492	0.61501	0.614069	224696	225490	236833	263265	186453	170922	216911	260876
Q9NQP4	2	2		114.76	Prefoldin subunit 4 OS=Homo sapiens GN=PFDN4 PE=1 SV=1 - [PFD4_HUMAN]																0.15255	0.45026	0.0830708	0.500966	0.22146	0.498818	0.277358	0.0427514	0.0298591	0.103622	0.859069	-0.466151	-0.338967	0.127185	0.00185069	0.941615	0.0027133	0.00124585	0.038825	-0.559435	-0.59826	33358.9	17760	26690.7	25217.2	24965.6	24075.9	15768.4	25624.3
Q9NXH8	1	1		46.23	Torsin-4A OS=Homo sapiens GN=TOR4A PE=1 SV=2 - [TOR4A_HUMAN]								x	x							0.156406	0.0944772	0.326112	0.833753	-0.874156	-0.66851	0.205646	0.000348405	0.908534	0.00051402	0.000203516	-0.130869	1.00314	1.13401	0.121716	0.248783	0.0825501	0.809295	-0.529698	-0.740056	-0.210358	6759.35	4523.16	4883.06	6484.5	7652.74	8404.86	7492.62	5167.39
P10768	12	12		553.03	S-formylglutathione hydrolase OS=Homo sapiens GN=ESD PE=1 SV=2 - [ESTD_HUMAN]																0.194265	0.984011	0.205447	0.157333	-0.0596776	0.277992	0.337669	0.137715	0.154648	0.157479	0.998318	-0.350589	-0.336659	0.0139309	0.000995277	0.753984	0.00043601	0.00238854	-0.0676771	-0.600219	-0.532542	254611	189354	215364	227602	253457	230824	154781	258663
P17987	28	28		1737.27	T-complex protein 1 subunit alpha OS=Homo sapiens GN=TCP1 PE=1 SV=1 - [TCPA_HUMAN]																0.0478454	0.281555	0.007986	0.152602	0.161466	0.404725	0.243259	0.00380875	0.095747	0.00124541	0.121974	-0.176607	-0.336342	-0.159736	4.61338e-07	0.438627	3.79364e-08	4.37366e-07	-0.0836875	-0.597643	-0.513955	903596	800809	870729	841458	858710	730109	639445	856735
O00505	11	10		586.88	Importin subunit alpha-4 OS=Homo sapiens GN=KPNA3 PE=1 SV=2 - [IMA4_HUMAN]																0.0223412	0.00140144	0.259622	0.0887874	0.695067	0.275292	-0.419775	0.419158	0.753925	0.348248	0.750814	-0.125748	-0.226894	-0.101146	0.00496371	0.622407	0.00207292	0.0178811	0.110977	0.615324	0.504347	170523	132322	178105	198348	124795	117573	128271	257422
Q14974	31	31		1661.5	Importin subunit beta-1 OS=Homo sapiens GN=KPNB1 PE=1 SV=2 - [IMB1_HUMAN]																0.0190684	0.00777788	0.00166889	0.621349	0.334884	0.444064	0.10918	0.0095871	0.160703	0.00368032	0.172408	-0.119774	-0.241938	-0.122164	0.0608369	0.478649	0.030466	0.276658	-0.290826	-0.651576	-0.36075	1.01773e+06	1.00614e+06	1.08562e+06	1.04867e+06	959893	874069	904802	1.09843e+06
P48507	4	4		140.05	Glutamate--cysteine ligase regulatory subunit OS=Homo sapiens GN=GCLM PE=1 SV=1 - [GSH0_HUMAN]																0.0998344	0.734051	0.0434859	0.163103	0.0604025	0.708322	0.64792	0.220949	0.928488	0.184785	0.322581	-0.0803576	-0.335258	-0.254901	0.0213887	0.0439171	0.843754	0.0131178	0.271692	-0.0656292	-0.337321	29077.6	25228	26596.1	21911.8	30289.2	16736.9	15680.8	16488.9
P04899	20	13		1133.25	Guanine nucleotide-binding protein G(i) subunit alpha-2 OS=Homo sapiens GN=GNAI2 PE=1 SV=3 - [GNAI2_HUMAN]								x	x				x	x		0.106812	0.621191	0.0463012	0.22861	-0.171169	-0.427486	-0.256317	1.15016e-08	1.44503e-06	8.46069e-11	1.79372e-05	0.532312	1.00373	0.471417	6.17938e-08	0.000681793	9.1671e-10	3.8672e-06	0.539434	1.37032	0.830885	359405	470871	414061	424356	396505	470020	523056	443865
Q13492	6	5		318.98	Phosphatidylinositol-binding clathrin assembly protein OS=Homo sapiens GN=PICALM PE=1 SV=2 - [PICAL_HUMAN]																0.237478	0.187335	0.959525	0.351544	0.227658	0.0550892	-0.172569	0.0188209	0.936417	0.0303405	0.014753	0.0284841	-0.334663	-0.363147	0.00311394	0.181955	0.000807484	0.0518673	0.168571	0.424619	0.256049	76211.8	95920.8	93835.3	106235	90042.8	83049.3	67932.4	104230
O60763	16	16		913.23	General vesicular transport factor p115 OS=Homo sapiens GN=USO1 PE=1 SV=2 - [USO1_HUMAN]																0.0347707	0.501281	0.00418334	0.0410222	0.138082	0.548246	0.410164	0.0109725	0.0196008	0.00961899	0.906173	-0.294996	-0.33378	-0.0387842	9.84573e-06	0.953669	3.34296e-06	6.34941e-06	-0.0362073	-0.660826	-0.624618	251253	182862	272101	231928	210796	216702	171116	240871
P07437	61	7		3348.72	Tubulin beta chain OS=Homo sapiens GN=TUBB PE=1 SV=2 - [TBB5_HUMAN]																0.127281	0.133005	0.105953	0.959094	0.247562	0.283983	0.0364207	0.0119568	0.634881	0.00609438	0.0422049	-0.0863814	-0.333422	-0.24704	3.85454e-05	0.0522307	0.00114505	3.68652e-06	0.234143	-0.418579	-0.652722	3.25024e+06	3.57841e+06	3.53579e+06	3.27425e+06	3.72084e+06	2.6174e+06	2.59683e+06	3.15403e+06
P15121	18	16		923.44	Aldose reductase OS=Homo sapiens GN=AKR1B1 PE=1 SV=3 - [ALDR_HUMAN]																0.0692021	0.765046	0.0221646	0.0827687	0.110939	0.498524	0.387585	0.0503299	0.0446129	0.082044	0.974164	-0.397371	-0.333341	0.0640307	0.0226495	0.999323	0.0244745	0.0226786	0.0188222	-0.375103	-0.393925	599334	398446	634408	597464	618539	525950	327829	623985
Q9UBB4	5	5		297.45	Ataxin-10 OS=Homo sapiens GN=ATXN10 PE=1 SV=1 - [ATX10_HUMAN]																0.0406575	0.706727	0.00693522	0.0342539	0.0810087	0.489669	0.40866	0.102698	0.262648	0.0697013	0.705093	-0.236259	-0.330806	-0.0945475	0.000357388	0.980511	0.000372544	0.000238688	0.0189977	-0.509239	-0.528236	66889.4	61554.8	71760	68818.5	76740.3	59659.9	49441	73556.2
P36871	4	4		253.2	Phosphoglucomutase-1 OS=Homo sapiens GN=PGM1 PE=1 SV=3 - [PGM1_HUMAN]																0.0779166	0.450766	0.023854	0.20963	0.203991	0.667891	0.4639	0.185903	0.261646	0.170719	0.946456	-0.28644	-0.33069	-0.0442497	0.00494049	0.629176	0.0174306	0.00207043	0.183413	-0.480256	-0.663669	32342.8	20907.4	28600.9	22686.4	30781.2	29491.7	16477.2	30136.4
Q14108	6	6		316.55	Lysosome membrane protein 2 OS=Homo sapiens GN=SCARB2 PE=1 SV=2 - [SCRB2_HUMAN]								x	x				x	x		0.184824	0.154697	0.235477	0.993485	-0.503414	-0.471936	0.0314777	5.75312e-06	0.0034748	3.64475e-07	0.000882084	0.43509	1.00447	0.569381	9.1478e-06	0.00405375	4.82193e-07	0.0017932	0.524682	1.03751	0.512832	265556	270285	238572	282738	284252	359194	343209	270599
Q16270	3	3		134.31	Insulin-like growth factor-binding protein 7 OS=Homo sapiens GN=IGFBP7 PE=1 SV=1 - [IBP7_HUMAN]								x	x							0.138227	0.107383	0.168511	0.995104	-0.712364	-0.644245	0.068119	0.000348405	0.852039	0.000181363	0.000601658	0.0925509	1.00448	0.911928	0.0639488	0.668077	0.188956	0.0358871	0.14261	-0.313803	-0.456413	20824.4	14095.8	16496.3	17626.7	18502.3	25249.1	30027.2	22104.5
P13473	3	2		142.93	Lysosome-associated membrane glycoprotein 2 OS=Homo sapiens GN=LAMP2 PE=1 SV=2 - [LAMP2_HUMAN]													x	x		0.0945631	0.0405359	0.762472	0.216253	0.712652	0.157188	-0.555464	0.182982	0.960728	0.160063	0.246535	-0.149426	-0.768188	-0.618762	0.00823595	0.980081	0.0105734	0.00683835	-0.0362244	1.01946	1.05569	15829.2	9901.86	21975.9	27758.1	12734.2	14842.4	12217.2	18668.1
Q16576	7	4		349.58	Histone-binding protein RBBP7 OS=Homo sapiens GN=RBBP7 PE=1 SV=1 - [RBBP7_HUMAN]																0.129103	0.941098	0.0816044	0.143684	0.0269807	0.343333	0.316352	0.23794	0.755508	0.176445	0.486689	-0.13568	-0.32662	-0.19094	0.000118046	0.00490373	0.0510916	1.41777e-05	0.408316	-0.288981	-0.697297	118424	88288.5	104006	82468.3	96312.8	72327	82265.4	75071.6
P67936	22	11		1275.05	Tropomyosin alpha-4 chain OS=Homo sapiens GN=TPM4 PE=1 SV=3 - [TPM4_HUMAN]																0.0340937	0.0501108	0.00467874	0.415667	0.432142	0.665722	0.23358	0.00434439	0.00393233	0.00762131	0.984858	-0.357699	-0.326381	0.0313181	0.000182651	0.852538	7.75105e-05	0.00027409	-0.0441881	-0.603864	-0.559676	808576	540155	771905	771144	560594	605099	466065	853157
Q9NVD7	5	5		312.99	Alpha-parvin OS=Homo sapiens GN=PARVA PE=1 SV=1 - [PARVA_HUMAN]																0.0287972	0.307716	0.00253462	0.0522458	0.221265	0.640782	0.419517	0.00445767	0.00199762	0.0274994	0.5635	-0.450999	-0.323679	0.12732	0.76837	0.740919	0.988012	0.824128	0.146048	-0.0133173	-0.159365	80640.3	54384	81407.1	68687.4	74733.6	73359.2	51021.6	87785.9
Q9BZZ5	5	5		330.28	Apoptosis inhibitor 5 OS=Homo sapiens GN=API5 PE=1 SV=3 - [API5_HUMAN]																0.0929821	0.479101	0.0346307	0.258413	0.122747	0.323864	0.201117	0.0040985	0.0626203	0.00143577	0.196496	-0.188591	-0.323054	-0.134463	0.254697	0.40112	0.889805	0.200637	0.158679	-0.0935192	-0.252198	100723	84420.1	87368.5	91942.1	76846.7	66219.2	75268.3	89207.9
O00425	8	5		647.16	Insulin-like growth factor 2 mRNA-binding protein 3 OS=Homo sapiens GN=IGF2BP3 PE=1 SV=2 - [IF2B3_HUMAN]																0.0419925	0.0115352	0.0316331	0.97077	0.226481	0.204283	-0.0221977	0.00428092	0.0432497	0.00164127	0.285118	-0.344718	-0.544381	-0.199664	2.60222e-06	0.999344	9.04029e-07	8.41316e-07	0.000544987	-0.622837	-0.623382	91578.4	86734.7	105185	111586	89932.7	88543.4	99499.6	110449
O00746	1	1		22.34	Nucleoside diphosphate kinase, mitochondrial OS=Homo sapiens GN=NME4 PE=1 SV=1 - [NDKM_HUMAN]																0.151145	0.0809128	0.46146	0.638204	-1.01878	-0.552185	0.466594	0.024432	0.281674	0.0110187	0.222114	0.341198	0.993944	0.652746	0.699848	0.931358	0.847434	0.640037	-0.0918694	-0.480576	-0.388706	1878.47	1290.83	1509.55	1281.27	1441.18	3107.17	2599.96	1661.78
P51398	3	3		168.71	28S ribosomal protein S29, mitochondrial OS=Homo sapiens GN=DAP3 PE=1 SV=1 - [RT29_HUMAN]													x	x		0.16516	0.539081	0.0923783	0.451883	-0.318543	-0.612212	-0.293669	0.000691538	0.0666555	0.000155866	0.0289694	0.367612	0.882699	0.515087	0.000816983	0.615665	0.000288164	0.00270627	0.244927	1.02598	0.78105	16516.8	23516.4	15976.1	19301.1	21587.8	20343.4	27523.3	27136.9
P16949	7	6		308.68	Stathmin OS=Homo sapiens GN=STMN1 PE=1 SV=3 - [STMN1_HUMAN]																0.168302	0.896558	0.1111	0.226352	0.0461474	0.387069	0.340921	0.24116	0.578247	0.177368	0.65926	-0.201075	-0.31839	-0.117315	0.000245692	0.998015	0.000208036	0.000180701	5.75421e-05	-0.849944	-0.850001	336018	269518	248273	255753	368509	278524	204846	293828
Q15365	9	8		586.16	Poly(rC)-binding protein 1 OS=Homo sapiens GN=PCBP1 PE=1 SV=2 - [PCBP1_HUMAN]																0.0703649	0.871795	0.0256856	0.0660415	0.0561275	0.454447	0.39832	0.23575	0.621402	0.17126	0.604917	-0.172355	-0.318256	-0.145901	1.13128e-05	0.739064	1.33357e-05	2.58688e-06	0.0641222	-0.65515	-0.719273	909598	819290	914617	721967	1.14407e+06	776912	625807	851801
Q9Y5M8	10	10		577.14	Signal recognition particle receptor subunit beta OS=Homo sapiens GN=SRPRB PE=1 SV=3 - [SRPRB_HUMAN]								x	x							0.191897	0.165145	0.238328	0.996349	-0.696005	-0.663141	0.0328639	3.27148e-05	0.0422425	3.75932e-06	0.00102508	0.354091	1.007	0.652906	0.0695372	0.0415516	0.727722	0.179881	0.328352	0.0822741	-0.246078	236918	208586	177434	193937	246705	286552	284715	193392
P55786	23	21		1254.64	Puromycin-sensitive aminopeptidase OS=Homo sapiens GN=NPEPPS PE=1 SV=2 - [PSA_HUMAN]																0.0491369	0.364772	0.00872459	0.121877	0.211781	0.511588	0.299807	0.00448987	0.019152	0.00235191	0.565175	-0.235113	-0.317715	-0.0826025	0.00242823	0.952671	0.00341458	0.00170164	0.0204282	-0.277211	-0.297639	368316	290569	410946	386672	364859	276627	211740	428780
Q9NRP0	1	1		63.27	Oligosaccharyltransferase complex subunit OSTC OS=Homo sapiens GN=OSTC PE=1 SV=1 - [OSTC_HUMAN]																0.0984725	0.0818392	0.0831773	0.985767	-0.516628	-0.587977	-0.071349	0.0108035	0.01168	0.0149943	0.99999	0.525513	0.543204	0.0176907	4.29389e-05	0.0124834	0.00537685	3.65933e-06	0.411597	-0.473931	-0.885528	92729.8	145797	112661	102900	144164	116905	159220	71536.8
P43034	8	8		449.47	Platelet-activating factor acetylhydrolase IB subunit alpha OS=Homo sapiens GN=PAFAH1B1 PE=1 SV=2 - [LIS1_HUMAN]																0.341558	0.666906	0.260338	0.695051	0.116028	0.310379	0.194351	0.064437	0.0897067	0.063503	0.965335	-0.302896	-0.315991	-0.0130944	0.0254979	0.986513	0.0225793	0.0316791	-0.0221997	-0.423016	-0.400817	132724	105126	99812	117278	132410	113463	71591.4	134692
P61970	2	2		57.3	Nuclear transport factor 2 OS=Homo sapiens GN=NUTF2 PE=1 SV=1 - [NTF2_HUMAN]																0.182609	0.10835	0.508393	0.676323	0.455878	0.190273	-0.265605	0.121849	0.8238	0.238755	0.0866409	0.156289	-0.31526	-0.471549	0.111625	0.986645	0.137614	0.103187	-0.0075463	0.309826	0.317372	39882.4	54149.3	57812.6	47391.8	64225.4	42074.5	34266.1	47420
Q9NZT2	1	1		26.21	Opioid growth factor receptor OS=Homo sapiens GN=OGFR PE=1 SV=3 - [OGFR_HUMAN]																0.132002	0.168871	0.0961242	0.89301	0.38082	0.516891	0.136071	0.27209	0.617496	0.205891	0.675709	0.229682	0.594167	0.364485	0.797214	0.76513	0.979198	0.869089	0.164085	0.0231359	-0.14095	3907.77	2848.26	3172.53	3546.56	2652.55	2429.6	2323.39	1918.02
P52565	12	12		632.95	Rho GDP-dissociation inhibitor 1 OS=Homo sapiens GN=ARHGDIA PE=1 SV=3 - [GDIR1_HUMAN]																0.0565385	0.664831	0.0142985	0.0754123	0.121921	0.555802	0.433881	0.18837	0.373433	0.142975	0.792174	-0.224607	-0.313621	-0.0890146	1.89814e-05	0.838203	2.00916e-05	5.65678e-06	0.057317	-0.608292	-0.665609	1.18592e+06	889050	1.15763e+06	1.01224e+06	1.25533e+06	840735	660406	1.0934e+06
Q16851	11	11		547.73	UTP--glucose-1-phosphate uridylyltransferase OS=Homo sapiens GN=UGP2 PE=1 SV=5 - [UGPA_HUMAN]																0.0651241	0.081564	0.0241044	0.723742	0.297967	0.40862	0.110652	7.38467e-05	0.000530249	1.80724e-05	0.24629	-0.223066	-0.311891	-0.0888248	0.00606882	0.337074	0.00196173	0.0501153	-0.134688	-0.388551	-0.253863	103815	92598.9	108346	105022	100413	90525.1	76025.1	128231
P34932	24	23		1281.49	Heat shock 70 kDa protein 4 OS=Homo sapiens GN=HSPA4 PE=1 SV=4 - [HSP74_HUMAN]																0.0472521	0.812788	0.0370053	0.0109706	-0.116943	0.380339	0.497282	0.0565866	0.036408	0.159511	0.780614	-0.425565	-0.311602	0.113963	3.58031e-06	0.00149596	1.40869e-07	0.00114989	-0.455276	-0.960504	-0.505228	1.11382e+06	917380	1.17187e+06	1.10479e+06	1.04365e+06	895670	789641	915941
Q8WZ82	1	1		33.46	Ovarian cancer-associated gene 2 protein OS=Homo sapiens GN=OVCA2 PE=1 SV=1 - [OVCA2_HUMAN]																0.121634	0.938437	0.0744414	0.13369	0.0295136	0.35097	0.321457	0.254408	0.650454	0.188765	0.611966	-0.190821	-0.363321	-0.172501	0.131536	0.64563	0.368737	0.0807034	0.245789	-0.246513	-0.492303	17830.7	13033.2	17616.2	11502	15902.1	18169.8	12785	14384.9
P55010	5	5		246.28	Eukaryotic translation initiation factor 5 OS=Homo sapiens GN=EIF5 PE=1 SV=2 - [IF5_HUMAN]																0.0441331	0.979108	0.0131535	0.0194438	0.00227769	0.516934	0.514656	0.193229	0.194025	0.24237	0.996837	-0.319269	-0.310979	0.00828954	2.49682e-06	0.961848	6.2783e-07	1.09157e-06	-0.0330236	-0.823583	-0.790559	104405	93642	114789	88378.1	122956	98687.4	64700	86024.4
Q96IJ6	4	4		180.31	Mannose-1-phosphate guanyltransferase alpha OS=Homo sapiens GN=GMPPA PE=1 SV=1 - [GMPPA_HUMAN]																0.0715191	0.363726	0.0197897	0.232422	0.208306	0.485872	0.277566	0.146794	0.836586	0.275558	0.107816	0.142175	-0.309283	-0.451458	0.0612782	0.501697	0.263586	0.0310002	0.219431	-0.344961	-0.564392	49968	49481.7	40308.9	46075.5	44738	31136.9	31055.2	32655.8
P00338	24	24		1484.13	L-lactate dehydrogenase A chain OS=Homo sapiens GN=LDHA PE=1 SV=2 - [LDHA_HUMAN]																0.0851575	0.859133	0.0371034	0.0970133	0.0618351	0.431758	0.369923	0.031066	0.135122	0.0167582	0.52342	-0.202929	-0.309256	-0.106327	0.107906	0.9956	0.124587	0.10554	0.0285694	-0.234279	-0.262849	1.92359e+06	1.62127e+06	1.95571e+06	1.69571e+06	2.17588e+06	1.52589e+06	1.15826e+06	1.99153e+06
Q9BTV4	11	11		515.01	Transmembrane protein 43 OS=Homo sapiens GN=TMEM43 PE=1 SV=1 - [TMM43_HUMAN]													x	x		0.0534383	0.876847	0.0155583	0.0404514	-0.116807	-0.612814	-0.496007	2.34084e-05	0.0001097	4.94309e-06	0.270492	0.687712	0.925013	0.2373	4.7298e-05	0.182711	6.30804e-06	0.000426169	0.326062	1.02666	0.700599	273244	457356	305093	383275	333823	343242	507296	348820
Q00978	1	1		41.13	Interferon regulatory factor 9 OS=Homo sapiens GN=IRF9 PE=1 SV=1 - [IRF9_HUMAN]		x		x	x											0.0287722	0.00419634	0.0226309	0.874128	1.23599	1.007	-0.228991	0.00513149	0.0242532	0.525426	0.00257552	0.864941	-0.281903	-1.14684	0.0322522	0.50428	0.0146046	0.147418	0.231527	0.903298	0.67177	2486.47	2360.3	2844.65	3335.42	2084.73	1962.26	2556.82	4953.97
P53597	5	5		273.15	Succinyl-CoA ligase [ADP/GDP-forming] subunit alpha, mitochondrial OS=Homo sapiens GN=SUCLG1 PE=1 SV=4 - [SUCA_HUMAN]								x	x							0.120436	0.0709282	0.197255	0.919605	-0.787739	-0.656828	0.130912	0.000401102	0.455461	0.00012505	0.00187235	0.183426	1.0082	0.824775	0.275712	0.778838	0.528361	0.203425	0.10114	-0.266419	-0.367559	258983	226480	173750	171674	303845	343605	324877	211157
P78371	22	22		1443.8	T-complex protein 1 subunit beta OS=Homo sapiens GN=CCT2 PE=1 SV=4 - [TCPB_HUMAN]																0.0247732	0.0909524	0.00183354	0.140771	0.261488	0.507047	0.245559	0.00451759	0.0705068	0.00160051	0.192954	-0.178353	-0.308296	-0.129943	0.000432435	0.922117	0.000241743	0.000598343	-0.0272701	-0.305975	-0.278705	739114	560027	731241	696736	683871	598706	460782	742065
Q6ZRP7	2	2		75.96	Sulfhydryl oxidase 2 OS=Homo sapiens GN=QSOX2 PE=1 SV=3 - [QSOX2_HUMAN]																0.421397	0.938315	0.535917	0.361781	-0.0119624	-0.305741	-0.293778	0.0274346	0.173812	0.387827	0.0133585	0.367431	-0.308036	-0.675467	0.00043206	0.0062275	8.19732e-05	0.179491	0.581007	0.910903	0.329895	4867.89	7077.16	5612.3	6217.51	5508.11	6395.79	8226.51	7725.6
Q9NPQ8	3	3		170.79	Synembryn-A OS=Homo sapiens GN=RIC8A PE=1 SV=3 - [RIC8A_HUMAN]																0.0548553	0.951026	0.01932	0.0348071	0.00129166	0.584227	0.582935	0.12566	0.150554	0.135653	0.991443	-0.319325	-0.304772	0.0145532	0.000900444	0.10409	0.000173624	0.0252649	-0.204843	-0.544324	-0.339481	35042.7	28929.8	35287.7	35199.3	40459.9	29777.9	21650	36877.8
O76071	3	3		170.89	Probable cytosolic iron-sulfur protein assembly protein CIAO1 OS=Homo sapiens GN=CIAO1 PE=1 SV=1 - [CIAO1_HUMAN]																0.0941088	0.327657	0.0359702	0.389933	0.23147	0.585764	0.354294	0.292596	0.717361	0.224793	0.61169	-0.153205	-0.303347	-0.150142	0.000540125	0.350208	0.00371253	0.000132084	0.204942	-0.490542	-0.695483	41280.8	34521.4	37660.9	33761.7	44560.4	35184.9	25186	33546.9
P63173	4	4		168.07	60S ribosomal protein L38 OS=Homo sapiens GN=RPL38 PE=1 SV=2 - [RL38_HUMAN]																0.0537247	0.990419	0.0211949	0.0274511	0.0171986	0.387952	0.370753	0.159538	0.351269	0.11621	0.751144	-0.217983	-0.302561	-0.0845779	0.0004193	0.918266	0.000582155	0.000229859	0.0585926	-0.760309	-0.818901	125212	81716.8	99959.7	95705.9	110309	135804	75336.8	121136
Q96SU4	1	1		34.94	Oxysterol-binding protein-related protein 9 OS=Homo sapiens GN=OSBPL9 PE=1 SV=2 - [OSBL9_HUMAN]																0.335281	0.263196	0.881466	0.575811	-0.269743	-0.0890328	0.18071	0.00473273	0.389592	0.00182718	0.032987	-0.207039	-0.582716	-0.375676	0.106106	0.400731	0.517884	0.0601058	0.21215	-0.2298	-0.44195	3872.52	4870.11	3435.01	3266.87	4806.44	2504.74	3211.66	3854.18
P32119	10	9		446.44	Peroxiredoxin-2 OS=Homo sapiens GN=PRDX2 PE=1 SV=5 - [PRDX2_HUMAN]																0.292873	0.785898	0.212546	0.504723	0.0664914	0.198684	0.132193	0.00772369	0.0476646	0.00352674	0.425599	-0.20325	-0.301387	-0.0981369	0.0136855	0.929237	0.0218907	0.00968796	0.0312645	-0.221177	-0.252441	293665	288071	338377	285016	338815	253731	235758	348519
Q13867	2	2		72.41	Bleomycin hydrolase OS=Homo sapiens GN=BLMH PE=1 SV=1 - [BLMH_HUMAN]																0.108846	0.40141	0.386014	0.046848	-0.179811	0.188211	0.368022	0.144329	0.543521	0.0936676	0.479513	-0.138941	-0.300548	-0.161607	0.0118866	0.177278	0.190597	0.0039672	0.264692	-0.239212	-0.503904	14846.7	21740	19026.3	18688.8	25626.8	17013.7	24013.1	19763
P61077	3	3		106.21	Ubiquitin-conjugating enzyme E2 D3 OS=Homo sapiens GN=UBE2D3 PE=1 SV=1 - [UB2D3_HUMAN]																0.163323	0.46436	0.0917727	0.518194	0.230907	0.429963	0.199057	0.0723293	0.0956329	0.074417	0.977087	-0.284055	-0.300024	-0.0159693	3.43211e-05	0.154579	4.119e-06	0.000338172	-0.188185	-0.663449	-0.475264	124413	95499.7	125000	122056	144597	111778	78237	206240
P07900	58	33		3000.83	Heat shock protein HSP 90-alpha OS=Homo sapiens GN=HSP90AA1 PE=1 SV=5 - [HS90A_HUMAN]																0.0469255	0.558805	0.00853024	0.0651569	0.110316	0.463767	0.353452	0.0414339	0.0624743	0.0395341	0.949428	-0.274524	-0.298	-0.0234755	0.000120992	0.812167	0.000193724	4.6086e-05	0.0643919	-0.56319	-0.627582	2.97806e+06	2.48897e+06	2.77874e+06	2.41558e+06	3.08825e+06	2.74583e+06	2.09054e+06	2.88209e+06
Q969N2	3	3		163.52	GPI transamidase component PIG-T OS=Homo sapiens GN=PIGT PE=1 SV=1 - [PIGT_HUMAN]																0.83795	0.834427	0.873899	0.999251	0.0738053	0.0564566	-0.0173487	0.205903	0.771182	0.149748	0.418842	-0.116302	-0.297998	-0.181696	0.0149359	0.960839	0.011704	0.0213005	0.0441755	0.614735	0.570559	32065.1	38891.1	42695.9	40031.2	30981.7	27904.5	30781.3	47430.2
P60953	11	10		430.63	Cell division control protein 42 homolog OS=Homo sapiens GN=CDC42 PE=1 SV=2 - [CDC42_HUMAN]																0.0998344	0.108142	0.91308	0.0674849	0.294722	-0.0435883	-0.338311	0.106296	0.591716	0.340113	0.0653845	0.132923	-0.297993	-0.430916	0.0189773	0.910498	0.0130897	0.0323627	0.0558728	0.556689	0.500817	294372	350537	380803	418509	286025	266515	289495	440575
Q9BZK7	2	2		171.33	F-box-like/WD repeat-containing protein TBL1XR1 OS=Homo sapiens GN=TBL1XR1 PE=1 SV=1 - [TBL1R_HUMAN]													x	x		0.153026	0.101225	0.257966	0.921692	0.337089	0.248717	-0.088372	0.266299	0.218539	0.45081	0.897615	-0.282974	-0.185046	0.0979289	0.0210298	0.157757	0.0081988	0.344971	0.53142	1.02731	0.495892	21086.3	16239.1	20150.1	20116	17078.9	11044.9	20093	14896.8
Q13838	17	7		767.65	Spliceosome RNA helicase DDX39B OS=Homo sapiens GN=DDX39B PE=1 SV=1 - [DX39B_HUMAN]																0.148329	0.823606	0.0863554	0.227815	0.0508694	0.258296	0.207426	0.0222279	0.0159409	0.0525826	0.890354	-0.363357	-0.296307	0.06705	0.0979428	0.774742	0.220737	0.063018	0.0537618	-0.198101	-0.251863	82193.9	68358.3	88416	87048.3	72432.2	93471.7	98219.5	95507.9
P35998	13	11		700.8	26S protease regulatory subunit 7 OS=Homo sapiens GN=PSMC2 PE=1 SV=3 - [PRS7_HUMAN]																0.0362945	0.0664332	0.0048334	0.355344	0.268128	0.441612	0.173485	6.79547e-05	0.00102944	1.25962e-05	0.115056	-0.196076	-0.294776	-0.0986997	0.00888296	0.173619	0.150452	0.0028017	0.114049	-0.112695	-0.226744	226805	233618	233251	238319	206703	167067	181632	243673
Q01105	6	6		317.23	Protein SET OS=Homo sapiens GN=SET PE=1 SV=3 - [SET_HUMAN]																0.115632	0.250764	0.0586312	0.625413	0.222881	0.372114	0.149233	0.00946602	0.0137716	0.00986879	0.964447	-0.279773	-0.294121	-0.0143481	5.10397e-05	0.525062	1.12351e-05	0.000139268	-0.0779521	-0.471295	-0.393342	484020	411511	479281	470299	468680	445568	313229	554757
Q9UFG5	3	3		81.98	UPF0449 protein C19orf25 OS=Homo sapiens GN=C19orf25 PE=1 SV=2 - [CS025_HUMAN]																0.073519	0.0283234	0.871021	0.11528	0.587644	0.115138	-0.472505	0.178666	0.557597	0.547809	0.1212	0.158704	-0.293057	-0.451761	0.0011003	0.949412	0.00150179	0.000726965	-0.051282	0.785897	0.837179	13032.2	17581.7	16930.6	16563.6	13783.3	14454.1	18251.2	21764
Q15746	30	28		1394.04	Myosin light chain kinase, smooth muscle OS=Homo sapiens GN=MYLK PE=1 SV=4 - [MYLK_HUMAN]																0.0240999	0.0710881	0.00171503	0.164522	0.236731	0.445623	0.208892	0.000322531	0.000139636	0.00118366	0.733133	-0.350357	-0.292101	0.0582558	8.58937e-05	0.326077	1.56135e-05	0.000467929	-0.107015	-0.476562	-0.369547	326150	317023	362000	338125	348267	304338	235076	329722
O75182	1	1		27.59	Paired amphipathic helix protein Sin3b OS=Homo sapiens GN=SIN3B PE=1 SV=2 - [SIN3B_HUMAN]																0.0802461	0.0355576	0.115342	0.915396	0.81447	0.617634	-0.196836	0.124444	0.976475	0.112656	0.161462	-0.201045	-1.09207	-0.891027	0.126822	0.503652	0.0748476	0.475048	0.403081	0.716945	0.313864	2365.87	1513.28	1217.1	1698.51	1027.14	1163.22	1713.44	2791.88
P61758	2	2		68.23	Prefoldin subunit 3 OS=Homo sapiens GN=VBP1 PE=1 SV=3 - [PFD3_HUMAN]																0.0429325	0.996473	0.0162461	0.0138403	-0.0293612	0.537719	0.56708	0.279814	0.374041	0.263275	0.955364	-0.231535	-0.291497	-0.0599611	4.59234e-05	0.628411	1.15274e-05	9.61965e-05	-0.156966	-0.998464	-0.841498	23988.8	20175.3	22419.9	19555.4	28169.2	15894.1	13613	19010.1
Q14257	5	5		382.43	Reticulocalbin-2 OS=Homo sapiens GN=RCN2 PE=1 SV=1 - [RCN2_HUMAN]																0.0995527	0.560931	0.234203	0.0396264	0.149688	-0.319068	-0.468756	0.287817	0.548849	0.777553	0.228098	0.162454	-0.290653	-0.453107	0.013286	0.986599	0.0115395	0.0163774	0.0117785	0.694786	0.683007	112561	135687	132428	132219	92324.9	124172	173420	151399
P61020	8	5		525.21	Ras-related protein Rab-5B OS=Homo sapiens GN=RAB5B PE=1 SV=1 - [RAB5B_HUMAN]																0.965706	0.999833	0.969274	0.965064	-0.0344054	0.0116466	0.0460519	0.0905528	0.479847	0.0530833	0.378455	-0.144947	-0.29055	-0.145603	0.0516995	0.0507137	0.0585259	0.997274	0.237019	0.229032	-0.00798686	56175.1	57233.6	71126.1	65486.2	52599.5	54760.3	56512.1	51317.3
Q16832	1	1		56.33	Discoidin domain-containing receptor 2 OS=Homo sapiens GN=DDR2 PE=1 SV=2 - [DDR2_HUMAN]													x	x		0.0184583	0.006308	0.679273	0.00169664	0.956928	-0.218755	-1.17568	0.0550884	0.994841	0.0652252	0.054099	-0.0972843	-0.916113	-0.818829	0.00193431	0.988836	0.00159178	0.00222703	-0.110214	1.02768	1.13789	6779.71	5953.04	6470.15	8611.71	3877.35	4642.56	4091.71	6353.67
Q96QK1	23	21		1210.89	Vacuolar protein sorting-associated protein 35 OS=Homo sapiens GN=VPS35 PE=1 SV=2 - [VPS35_HUMAN]																0.006374	0.939582	0.00025304	0.00012718	-0.0335759	0.581128	0.614704	0.0254658	0.032982	0.0282875	0.985059	-0.282059	-0.289333	-0.0072743	9.79791e-05	0.793347	0.000158599	3.50282e-05	0.0715559	-0.53285	-0.604406	285028	217716	304377	270424	276603	227006	185601	256128
Q16531	17	16		605.72	DNA damage-binding protein 1 OS=Homo sapiens GN=DDB1 PE=1 SV=1 - [DDB1_HUMAN]																0.0237046	0.149759	0.00152183	0.0754928	0.167243	0.404925	0.237682	0.00199105	0.00613875	0.00119497	0.687699	-0.234732	-0.288689	-0.0539569	5.24527e-06	0.424099	1.04327e-05	6.72425e-07	0.080808	-0.367425	-0.448233	247665	206332	243686	235345	236605	216136	202371	233240
P40616	3	3		192.8	ADP-ribosylation factor-like protein 1 OS=Homo sapiens GN=ARL1 PE=1 SV=1 - [ARL1_HUMAN]																0.571432	0.728857	0.521169	0.915962	0.13833	0.169228	0.0308982	0.183507	0.844179	0.137802	0.329145	-0.0834389	-0.288533	-0.205094	0.316924	0.688572	0.235623	0.676491	0.253202	0.377393	0.124191	42401.8	37299.3	48445	48517.3	44344.1	28080.2	29056.2	60155.2
Q13586	1	1		76.28	Stromal interaction molecule 1 OS=Homo sapiens GN=STIM1 PE=1 SV=3 - [STIM1_HUMAN]													x	x		0.12175	0.578681	0.0566608	0.294828	-0.291868	-0.663432	-0.371564	0.0186634	0.0730557	0.0103745	0.583265	0.458857	0.668008	0.209151	2.7137e-05	0.000624314	2.4967e-06	0.0609767	0.637553	1.02899	0.391432	7766.67	13250.1	8214.38	8342.43	10437.6	9694.34	12194.3	6929.4
O43681	6	6		220.3	ATPase ASNA1 OS=Homo sapiens GN=ASNA1 PE=1 SV=2 - [ASNA_HUMAN]																0.0723658	0.833507	0.0261399	0.0770601	0.0845589	0.418817	0.334258	0.0634261	0.975865	0.0843988	0.0565695	0.0226221	-0.2875	-0.310122	0.00344508	0.0394481	0.255335	0.000964431	0.301142	-0.175179	-0.476321	104263	99355.5	131715	121238	145380	94288.6	79086.1	92349.5
A1L0T0	5	5		214.08	Acetolactate synthase-like protein OS=Homo sapiens GN=ILVBL PE=1 SV=2 - [ILVBL_HUMAN]													x	x		0.0840428	0.542921	0.18912	0.0284988	0.161554	-0.374645	-0.536199	0.0997107	0.204151	0.813686	0.0748361	0.337057	-0.143106	-0.480163	0.000612764	0.231987	0.000130996	0.00693027	0.345578	1.03056	0.684984	33626.9	47501.6	41097.4	42686.3	40885.3	43701.2	73281.8	46087.3
Q9NY93	1	1		40.44	Probable ATP-dependent RNA helicase DDX56 OS=Homo sapiens GN=DDX56 PE=1 SV=1 - [DDX56_HUMAN]								x	x							0.328898	0.313723	0.396243	0.998199	-0.431765	-0.454524	-0.0227595	0.00209164	0.152803	0.000618415	0.0415885	0.388942	1.0096	0.620658	0.0329426	0.0857756	0.0181786	0.740346	0.562421	0.732923	0.170502	5265.46	5756.05	3414.9	4527.36	7034.9	5236.83	9349.19	2723.64
Q9Y266	7	7		360.03	Nuclear migration protein nudC OS=Homo sapiens GN=NUDC PE=1 SV=1 - [NUDC_HUMAN]																0.0713718	0.582969	0.0208873	0.131885	0.139579	0.572184	0.432606	0.244883	0.366937	0.214958	0.914974	-0.236754	-0.285274	-0.0485199	0.0343183	0.7905	0.0201433	0.079266	-0.0712019	-0.350881	-0.279679	101711	83006.4	89960.9	77706.8	98381.7	79630.7	65806.4	98407.3
P47897	14	13		669.1	Glutamine--tRNA ligase OS=Homo sapiens GN=QARS PE=1 SV=1 - [SYQ_HUMAN]																0.0162884	0.309286	0.000456956	0.0103911	0.165023	0.586367	0.421344	0.000281372	6.07023e-05	0.00661287	0.174924	-0.442851	-0.283919	0.158931	7.143e-05	0.486034	1.57476e-05	0.000231618	-0.113251	-0.69121	-0.577959	133238	95332.5	128786	121072	126632	121511	96517.3	131435
Q9NR45	3	3		148.38	Sialic acid synthase OS=Homo sapiens GN=NANS PE=1 SV=2 - [SIAS_HUMAN]																0.0729199	0.6387	0.0225656	0.120938	0.133465	0.621105	0.48764	0.188718	0.185885	0.242623	0.994376	-0.304618	-0.283784	0.0208335	7.00062e-05	0.720664	2.10184e-05	0.000125865	-0.117629	-0.795887	-0.678258	62980.6	55572.2	59577.7	50401.2	76193.6	54692.6	34584.9	51078.5
Q9NV06	3	2		172.11	DDB1- and CUL4-associated factor 13 OS=Homo sapiens GN=DCAF13 PE=1 SV=2 - [DCA13_HUMAN]			x	x									x	x		0.0172604	0.968088	0.00124967	0.00207225	-0.0668649	-1.07772	-1.01086	0.0190383	0.0660363	0.0111686	0.633881	0.463298	0.681764	0.218466	0.000244336	0.582711	7.13878e-05	0.000752673	0.163366	1.03569	0.872319	5238.01	11062.7	5447.57	7573.07	6984.34	8008.59	13600.6	8323.89
P05026	3	2		132.45	Sodium/potassium-transporting ATPase subunit beta-1 OS=Homo sapiens GN=ATP1B1 PE=1 SV=1 - [AT1B1_HUMAN]								x	x							0.264805	0.278103	0.282256	0.993666	-0.567389	-0.581814	-0.0144256	0.000107473	0.0358034	1.59779e-05	0.00582001	0.402484	1.01008	0.607593	0.0175316	0.0498297	0.00901873	0.716406	0.541939	0.675573	0.133634	21750	24176.3	18219.1	19376.3	26031.6	23325.5	33857	22361.4
Q8IXM3	2	2		112.44	39S ribosomal protein L41, mitochondrial OS=Homo sapiens GN=MRPL41 PE=1 SV=1 - [RM41_HUMAN]																0.0807158	0.767977	0.107731	0.0300933	0.162776	-0.62255	-0.785326	0.632331	0.638954	0.999374	0.678438	0.0484478	-0.282031	-0.330479	0.0783521	0.933976	0.121892	0.0617817	-0.240079	0.584834	0.824912	12847.9	26870.5	16386.6	25672.1	13125.3	14098.5	29157.4	27665.2
Q9HBH1	1	1		25.93	Peptide deformylase, mitochondrial OS=Homo sapiens GN=PDF PE=1 SV=1 - [DEFM_HUMAN]																0.0570613	0.964295	0.0215627	0.0355112	-0.145497	-0.957611	-0.812113	0.218867	0.156859	0.692316	0.562506	0.581978	0.260403	-0.321575	0.202912	0.768833	0.416879	0.14091	0.377958	1.42358	1.04562	1018.06	2024.65	1290.03	2604.85	1637.41	2032.48	2072.64	2485.25
Q13325	3	3		211.45	Interferon-induced protein with tetratricopeptide repeats 5 OS=Homo sapiens GN=IFIT5 PE=1 SV=1 - [IFIT5_HUMAN]																0.0211717	0.00273144	0.00922908	0.963865	0.795557	0.770612	-0.0249453	0.00756298	0.0122355	0.937246	0.00723013	0.704943	-0.00728133	-0.712224	0.00836521	0.00634572	0.0120238	0.957606	0.657585	0.570898	-0.0866869	10360.3	9378.36	14938.7	13450.6	11036.1	8449.1	9368.4	13346.5
Q15006	5	5		326.13	ER membrane protein complex subunit 2 OS=Homo sapiens GN=EMC2 PE=1 SV=1 - [EMC2_HUMAN]								x	x							0.148376	0.77845	0.0836466	0.250169	-0.22482	-0.578963	-0.354143	7.95339e-07	0.0028429	2.63465e-08	4.16062e-05	0.383506	1.01061	0.627105	6.07452e-05	0.0347288	5.93116e-06	0.00302908	0.302872	0.725753	0.422881	48557.8	64219	48408.6	58794.8	47463.7	70064.7	68043.9	62233.8
Q06830	25	21		1238.35	Peroxiredoxin-1 OS=Homo sapiens GN=PRDX1 PE=1 SV=1 - [PRDX1_HUMAN]																0.0679321	0.568	0.018749	0.125491	0.139848	0.486354	0.346507	0.0978578	0.117704	0.10757	0.992152	-0.273321	-0.279947	-0.00662588	0.0137609	0.374343	0.0972427	0.0051102	0.146263	-0.235164	-0.381427	2.85699e+06	1.9904e+06	2.3917e+06	2.3258e+06	3.08073e+06	2.78634e+06	1.7432e+06	2.51762e+06
Q15149	166	160		8927.67	Plectin OS=Homo sapiens GN=PLEC PE=1 SV=3 - [PLEC_HUMAN]																0.0240999	0.253101	0.00162348	0.0446492	0.165841	0.477045	0.311203	0.00772369	0.012471	0.00740171	0.937982	-0.253997	-0.278624	-0.024628	7.87687e-06	0.67534	9.59296e-06	1.5059e-06	0.0601173	-0.427072	-0.487189	4.00982e+06	3.34263e+06	3.89063e+06	3.67468e+06	3.79213e+06	3.35241e+06	2.81979e+06	3.82617e+06
P62937	18	18		1137.11	Peptidyl-prolyl cis-trans isomerase A OS=Homo sapiens GN=PPIA PE=1 SV=2 - [PPIA_HUMAN]																0.0789777	0.800544	0.0298816	0.0969088	0.0807394	0.449946	0.369206	0.145855	0.547771	0.0949892	0.479836	-0.144373	-0.277898	-0.133525	9.38047e-06	0.290346	3.30384e-05	1.10697e-06	0.165663	-0.62526	-0.790923	4.76093e+06	3.64467e+06	4.60187e+06	3.92571e+06	5.34926e+06	3.50978e+06	2.85896e+06	4.07357e+06
P35754	6	6		423.99	Glutaredoxin-1 OS=Homo sapiens GN=GLRX PE=1 SV=2 - [GLRX1_HUMAN]																0.0554775	0.116099	0.0141394	0.469292	0.50672	0.790531	0.283811	0.14458	0.739705	0.0991044	0.3304	-0.103827	-0.277577	-0.17375	0.0243862	0.129812	0.456192	0.0103276	0.139095	-0.0791743	-0.218269	83884	83247.9	114400	81549.6	90493.9	62410.4	35635.1	102595
Q6UX04	2	1		92.17	Peptidyl-prolyl cis-trans isomerase CWC27 homolog OS=Homo sapiens GN=CWC27 PE=1 SV=1 - [CWC27_HUMAN]																0.251918	0.172921	0.771376	0.558245	0.385471	0.104275	-0.281195	0.00990357	0.752676	0.00565879	0.0265072	-0.185033	-0.790281	-0.605248	0.0587342	0.697675	0.0331329	0.162926	0.0979711	0.383972	0.286001	6591.19	7307	8278.85	8116.88	6329.59	4824.04	6204.38	8443.62
O15145	8	8		526.13	Actin-related protein 2/3 complex subunit 3 OS=Homo sapiens GN=ARPC3 PE=1 SV=3 - [ARPC3_HUMAN]																0.0772929	0.387278	0.0233871	0.245845	0.171203	0.436638	0.265435	0.0321586	0.968352	0.0277328	0.0451741	-0.0240776	-0.276841	-0.252764	0.00748402	0.00228771	0.117917	0.188503	0.487942	0.241426	-0.246516	125243	139405	152582	124733	140720	114479	90986.8	136964
Q14C86	1	1		72.41	GTPase-activating protein and VPS9 domain-containing protein 1 OS=Homo sapiens GN=GAPVD1 PE=1 SV=2 - [GAPD1_HUMAN]												x		x	x	0.0797726	0.189887	0.0281289	0.504883	0.380373	0.734839	0.354466	3.23096e-05	0.407595	0.000107955	6.7492e-06	0.268337	-0.977835	-1.24617	0.00053339	0.000482631	0.00044734	0.99943	1.08643	1.04316	-0.0432669	9028.73	10804.8	9018.75	7857.88	8426.44	6260.34	5227.69	6758.61
P19338	24	24		1525.56	Nucleolin OS=Homo sapiens GN=NCL PE=1 SV=3 - [NUCL_HUMAN]																0.947569	0.965177	0.99546	0.943329	0.0051787	-0.042746	-0.0479247	0.00348268	0.00181117	0.0142812	0.722506	-0.349287	-0.27657	0.0727179	2.42029e-05	0.718904	3.5701e-05	6.18572e-06	0.0557519	-0.386992	-0.442744	1.63831e+06	1.74884e+06	1.78117e+06	1.94749e+06	1.59948e+06	1.79198e+06	2.36284e+06	1.73809e+06
Q9UKG9	1	1		66.57	Peroxisomal carnitine O-octanoyltransferase OS=Homo sapiens GN=CROT PE=1 SV=2 - [OCTC_HUMAN]																0.310118	0.973284	0.266826	0.359683	-0.093287	-0.337903	-0.244616	0.391932	0.803983	0.665143	0.320893	0.112887	-0.150353	-0.263241	0.0121173	0.725242	0.00612109	0.0339293	0.271092	0.88452	0.613428	7458.91	8069.45	8255.74	6911.83	6999.54	7106.81	8723.51	9959.95
Q5T4S7	16	16		701	E3 ubiquitin-protein ligase UBR4 OS=Homo sapiens GN=UBR4 PE=1 SV=1 - [UBR4_HUMAN]																0.0322514	0.0724844	0.00356339	0.274527	0.323529	0.530832	0.207303	0.00397426	0.00356552	0.00700314	0.984156	-0.286296	-0.273298	0.0129975	3.47099e-05	0.389934	6.06086e-06	0.000127345	-0.105752	-0.520646	-0.414894	88380.7	91372.7	98684.5	113941	87126.2	59896.4	70977.7	114390
Q9BV38	1	1		59.93	WD repeat-containing protein 18 OS=Homo sapiens GN=WDR18 PE=1 SV=2 - [WDR18_HUMAN]													x	x		0.019619	0.136616	0.0552301	0.00095365	0.324206	-0.423338	-0.747544	0.147004	0.370456	0.687357	0.102092	0.491087	-0.0882822	-0.57937	0.0195932	0.557701	0.00870386	0.0813341	0.315659	1.04385	0.728187	20350.9	19164.6	16686	14829.8	16450.2	16242.6	30177	13681.2
Q9BTU6	1	1		58.68	Phosphatidylinositol 4-kinase type 2-alpha OS=Homo sapiens GN=PI4K2A PE=1 SV=1 - [P4K2A_HUMAN]																0.129142	0.0620282	0.511553	0.509273	-0.660621	-0.306212	0.354409	0.0018569	0.0155002	0.000695037	0.326771	0.599432	0.943467	0.344034	0.00320859	0.0125587	0.00124367	0.586693	0.628354	0.836809	0.208456	802.41	1088.69	1404.11	1408.96	975.711	684.19	535.892	705.708
O43707	83	55		4750.07	Alpha-actinin-4 OS=Homo sapiens GN=ACTN4 PE=1 SV=2 - [ACTN4_HUMAN]																0.0324931	0.854378	0.00526953	0.0156979	0.041901	0.346519	0.304618	0.00563673	0.00637988	0.00762165	0.999154	-0.271608	-0.270231	0.00137694	0.00836521	0.162629	0.151951	0.00259846	0.147932	-0.161898	-0.30983	3.94921e+06	3.00794e+06	3.58207e+06	3.46854e+06	3.52265e+06	3.49415e+06	2.82646e+06	3.82679e+06
Q68CZ2	8	8		377.63	Tensin-3 OS=Homo sapiens GN=TNS3 PE=1 SV=2 - [TENS3_HUMAN]													x	x		0.0461608	0.00946731	0.0768391	0.732639	0.820566	0.591389	-0.229176	0.730324	0.954831	0.848742	0.690472	-0.00344269	-0.115816	-0.112374	0.000125147	0.479637	2.99402e-05	0.000463741	0.214208	1.04557	0.831364	56717.5	72218.6	83474.1	87289.1	58102.4	44116.3	41648.7	87127.7
O15305	1	1		66.69	Phosphomannomutase 2 OS=Homo sapiens GN=PMM2 PE=1 SV=1 - [PMM2_HUMAN]																0.0781455	0.922548	0.0703555	0.0344952	-0.27109	0.873493	1.14458	0.305529	0.868903	0.249027	0.490117	-0.411374	-0.752547	-0.341173	0.554832	0.64399	0.517113	0.976256	-0.191775	-0.528943	-0.337168	2623.73	2159.81	1895.68	2308.52	2530.75	2980.55	1984.5	816.843
Q96AC1	10	10		434.3	Fermitin family homolog 2 OS=Homo sapiens GN=FERMT2 PE=1 SV=1 - [FERM2_HUMAN]																0.081136	0.0736458	0.0497913	0.926725	0.376614	0.434101	0.0574876	0.0894359	0.168115	0.0704437	0.85537	-0.212596	-0.268793	-0.0561979	0.00901205	0.95418	0.0131921	0.00679685	-0.0251837	0.336579	0.361762	121657	143010	139623	144966	107873	95557.4	86906.9	161207
P19525	8	8		466.94	Interferon-induced, double-stranded RNA-activated protein kinase OS=Homo sapiens GN=EIF2AK2 PE=1 SV=2 - [E2AK2_HUMAN]											x	x				0.0162884	0.00147952	0.00255388	0.997622	0.404468	0.411925	0.00745723	2.04677e-08	1.36391e-09	0.96407	3.74496e-09	0.841464	0.0219589	-0.819505	6.72177e-09	6.74724e-11	0.000732388	1.1204e-07	1.13375	0.382052	-0.751702	48989.3	50624.9	57354.3	46359.6	55442.4	48335.1	39646.5	48327
P50990	25	25		1443.9	T-complex protein 1 subunit theta OS=Homo sapiens GN=CCT8 PE=1 SV=4 - [TCPQ_HUMAN]																0.0312783	0.182806	0.00289838	0.105823	0.200406	0.461587	0.261181	0.0930454	0.224298	0.0646326	0.739869	-0.194193	-0.266616	-0.0724237	4.10293e-05	0.994341	2.24928e-05	2.83283e-05	-0.00987686	-0.543007	-0.53313	967978	787125	941575	885256	958533	771961	650826	946840
Q96EM0	3	3		232.51	Trans-L-3-hydroxyproline dehydratase OS=Homo sapiens GN=L3HYPDH PE=1 SV=2 - [T3HPD_HUMAN]																0.146619	0.443815	0.0773625	0.485617	0.217433	0.535266	0.317833	0.440275	0.699875	0.375052	0.829671	-0.139033	-0.265463	-0.12643	0.0234834	0.0102036	0.111791	0.49989	0.25745	0.163864	-0.0935865	33597.1	30564.2	35718.4	28322.9	38425.9	23632.5	18436.7	32063.6
Q9UJS0	13	8		688.88	Calcium-binding mitochondrial carrier protein Aralar2 OS=Homo sapiens GN=SLC25A13 PE=1 SV=2 - [CMC2_HUMAN]								x	x				x	x		0.0376141	0.149681	0.0047434	0.188597	-0.548861	-0.998544	-0.449682	1.22696e-05	0.000149343	1.55751e-06	0.0810666	0.677135	1.0184	0.341261	0.000814751	0.270799	0.000189415	0.00793415	0.279832	1.06361	0.78378	35213.3	57513.1	43664.4	38555.5	45820.4	43823.8	61882.7	42613.7
P08238	65	34		3365.82	Heat shock protein HSP 90-beta OS=Homo sapiens GN=HSP90AB1 PE=1 SV=4 - [HS90B_HUMAN]																0.0425638	0.519683	0.00680607	0.0600459	0.131005	0.539041	0.408035	0.135575	0.240362	0.10906	0.865095	-0.212731	-0.264145	-0.0514137	3.11732e-05	0.919105	2.93532e-05	1.21078e-05	0.0500813	-0.765474	-0.815556	4.13146e+06	3.46876e+06	3.96874e+06	3.71082e+06	4.3703e+06	3.59293e+06	2.79256e+06	4.16524e+06
P62993	3	3		145.97	Growth factor receptor-bound protein 2 OS=Homo sapiens GN=GRB2 PE=1 SV=1 - [GRB2_HUMAN]																0.230725	0.70699	0.149785	0.457518	0.0947232	0.295302	0.200578	0.212096	0.201197	0.282754	0.986932	-0.294637	-0.263684	0.0309527	3.05415e-06	0.0228241	1.44206e-07	7.2447e-05	-0.285825	-0.785411	-0.499586	41991.5	31584.9	40045.5	37645.1	41626.3	35829.6	26164.4	46413.1
P36542	7	7		381.29	ATP synthase subunit gamma, mitochondrial OS=Homo sapiens GN=ATP5C1 PE=1 SV=1 - [ATPG_HUMAN]								x	x							0.0905596	0.105403	0.0523647	0.861296	-0.763237	-0.899634	-0.136397	3.10003e-05	0.00537614	3.15727e-06	0.00683223	0.487101	1.01959	0.532492	0.622802	0.728409	0.575379	0.965835	0.0575044	0.0948072	0.0373027	154019	223075	155344	148050	191765	232670	248766	149591
Q6DD88	15	15		874.13	Atlastin-3 OS=Homo sapiens GN=ATL3 PE=1 SV=1 - [ATLA3_HUMAN]																0.26147	0.18439	0.799674	0.549102	0.17023	0.0636128	-0.106617	0.196242	0.873013	0.152376	0.329176	-0.0847632	-0.262317	-0.177554	0.000418775	0.0252724	6.52772e-05	0.0452651	0.32074	0.618786	0.298047	309511	259097	302476	326097	248098	306093	312359	323913
Q27J81	11	11		517.67	Inverted formin-2 OS=Homo sapiens GN=INF2 PE=1 SV=2 - [INF2_HUMAN]																0.0320372	0.0135744	0.00820044	0.888433	0.407081	0.463622	0.0565416	0.0793369	0.0470761	0.305771	0.61055	-0.189715	-0.110323	0.0793917	0.000288337	4.46172e-05	0.00777183	0.0934502	0.443748	0.262054	-0.181693	89495.7	83485.9	104784	103462	88095.3	79589.5	63707.8	100789
O76094	11	11		515.1	Signal recognition particle subunit SRP72 OS=Homo sapiens GN=SRP72 PE=1 SV=3 - [SRP72_HUMAN]																0.261526	0.180866	0.732519	0.61378	-0.220281	-0.0999425	0.120339	0.265378	0.231648	0.398556	0.947578	-0.312872	-0.260603	0.0522684	0.877098	0.904921	0.995793	0.865274	-0.130844	-0.0878747	0.0429688	1.01962e+06	996572	951715	1.03923e+06	1.08022e+06	694320	832948	832445
Q9BTY2	1	1		45.29	Plasma alpha-L-fucosidase OS=Homo sapiens GN=FUCA2 PE=1 SV=2 - [FUCO2_HUMAN]																0.0581816	0.0130537	0.3956	0.264911	-1.0128	-0.556762	0.456041	0.0154176	0.0681173	0.00814489	0.538752	0.516248	0.860848	0.344599	0.115574	0.377725	0.0676746	0.58008	0.690367	0.858738	0.168371	7434.07	4267.98	3972.04	5244.86	6725.53	5076.59	5170.39	3024.48
Q15691	11	11		479.31	Microtubule-associated protein RP/EB family member 1 OS=Homo sapiens GN=MAPRE1 PE=1 SV=3 - [MARE1_HUMAN]																0.0342152	0.995519	0.00851112	0.0102272	-0.00615469	0.418437	0.424592	0.0482302	0.0341466	0.112686	0.867047	-0.318816	-0.258669	0.0601472	2.20545e-06	0.491486	2.53716e-07	2.81031e-06	-0.088228	-0.634953	-0.546725	287291	250885	285515	262225	314338	252040	208443	289502
Q15843	4	4		168.49	NEDD8 OS=Homo sapiens GN=NEDD8 PE=1 SV=1 - [NEDD8_HUMAN]																0.326631	0.982318	0.28976	0.36763	-0.0213443	0.274374	0.295718	0.342532	0.981507	0.323611	0.413031	-0.0708464	-0.258416	-0.187569	7.90461e-05	0.00230496	0.0650643	8.98787e-06	0.37473	-0.231253	-0.605984	153072	100751	120652	101320	128996	125018	95946.9	123384
Q9NXG6	1	1		25.91	Transmembrane prolyl 4-hydroxylase OS=Homo sapiens GN=P4HTM PE=1 SV=2 - [P4HTM_HUMAN]								x	x							0.0637514	0.0194231	0.113707	0.789083	-1.41198	-1.14939	0.262588	0.00210371	0.275729	0.000681884	0.02183	0.313962	1.02108	0.707123	0.491367	0.898235	0.681303	0.418845	0.214974	-0.342782	-0.557756	1573.96	3115.2	851.097	2188.04	3519.6	3927.66	5568.26	1034.97
Q14195	8	5		600.07	Dihydropyrimidinase-related protein 3 OS=Homo sapiens GN=DPYSL3 PE=1 SV=1 - [DPYL3_HUMAN]																0.225759	0.354073	0.171236	0.835963	0.185171	0.280006	0.0948355	0.00168538	0.000715075	0.00969292	0.591974	-0.345452	-0.258052	0.0873996	0.0272219	0.531628	0.0122852	0.117891	-0.121056	-0.417413	-0.296357	95947.3	80231.1	96081.9	79634.2	94581.9	85814.8	64868.1	102930
Q14011	4	4		267.6	Cold-inducible RNA-binding protein OS=Homo sapiens GN=CIRBP PE=1 SV=1 - [CIRBP_HUMAN]																0.0445432	0.255129	0.149434	0.00681303	0.162642	-0.232373	-0.395015	0.198482	0.170647	0.308881	0.949075	-0.319359	-0.257929	0.0614297	0.245202	0.923763	0.200304	0.358622	-0.0231463	0.297542	0.320688	54488.4	57967.8	64245.8	73562.4	49816.7	57886.7	67663.7	75253.7
Q53GA4	1	1		43.97	Pleckstrin homology-like domain family A member 2 OS=Homo sapiens GN=PHLDA2 PE=1 SV=2 - [PHLA2_HUMAN]																0.86148	0.869107	0.880455	0.999901	0.0388161	0.0714547	0.0326386	0.000497136	0.858924	0.000877808	0.000271862	0.148129	-0.915478	-1.06361	0.257517	0.298271	0.991979	0.247804	0.550038	-0.140298	-0.690336	2955.85	2539.4	3269.13	2447.6	3093.03	2331.45	2205.62	2643.17
P41091	11	11		507.76	Eukaryotic translation initiation factor 2 subunit 3 OS=Homo sapiens GN=EIF2S3 PE=1 SV=3 - [IF2G_HUMAN]																0.0162016	0.70688	0.000632862	0.00335209	0.0729489	0.428197	0.355248	0.0143375	0.00696253	0.080134	0.565467	-0.38326	-0.256512	0.126748	1.79043e-05	0.962195	7.13185e-06	1.28498e-05	-0.0288282	-0.812533	-0.783705	222200	154628	193337	171881	189819	214966	159897	215100
P61923	6	6		211.48	Coatomer subunit zeta-1 OS=Homo sapiens GN=COPZ1 PE=1 SV=1 - [COPZ1_HUMAN]																0.0643581	0.0784215	0.0237441	0.730784	0.319674	0.403109	0.0834357	0.10035	0.948499	0.146231	0.0840665	0.0171368	-0.25554	-0.272677	0.000430155	0.692732	0.00110198	0.000158074	0.119782	-0.731255	-0.851037	98029.6	103440	114638	127109	115858	85421.1	75134.4	66564.4
P41252	18	18		984.59	Isoleucine--tRNA ligase, cytoplasmic OS=Homo sapiens GN=IARS PE=1 SV=2 - [SYIC_HUMAN]																0.0090409	0.0136164	0.000142734	0.0833449	0.29863	0.527665	0.229034	2.72109e-07	2.36241e-05	5.4998e-09	0.000518868	-0.404327	-0.721727	-0.317401	1.6871e-07	0.843101	2.07466e-08	5.90287e-08	-0.0378939	-0.569305	-0.531411	234590	227787	297967	273426	231137	215237	205892	286247
P35080	5	5		302.56	Profilin-2 OS=Homo sapiens GN=PFN2 PE=1 SV=3 - [PROF2_HUMAN]																0.0406575	0.398989	0.075667	0.00568993	-0.218545	0.355032	0.573577	0.491091	0.522827	0.522874	0.999231	-0.273265	-0.252194	0.0210711	0.000105054	0.874266	4.36911e-05	0.000137799	-0.0849694	-0.919757	-0.834787	162385	122002	145957	143313	176344	143356	115105	132710
P18085	14	8		765.99	ADP-ribosylation factor 4 OS=Homo sapiens GN=ARF4 PE=1 SV=3 - [ARF4_HUMAN]																0.0179706	0.631433	0.0065833	0.000964626	-0.1279	0.582868	0.710768	0.196583	0.308934	0.167875	0.902397	-0.218245	-0.252117	-0.0338721	1.44078e-05	0.898741	4.49651e-06	1.19234e-05	-0.0305726	-0.824809	-0.794237	305645	223238	367847	319130	303279	248389	150020	236431
Q86UU1	1	1		59.81	Pleckstrin homology-like domain family B member 1 OS=Homo sapiens GN=PHLDB1 PE=1 SV=1 - [PHLB1_HUMAN]																0.621878	0.741182	0.586413	0.948302	0.0996785	0.195847	0.0961684	0.0780004	0.394565	0.0444422	0.411081	-0.252858	-0.561027	-0.308169	7.72743e-05	0.443999	0.000284808	1.62538e-05	0.143492	-0.627665	-0.771157	7146.7	9192.83	9421.8	5785.55	9290.86	4848.78	4624.37	7084.02
Q13445	1	1		83.25	Transmembrane emp24 domain-containing protein 1 OS=Homo sapiens GN=TMED1 PE=1 SV=1 - [TMED1_HUMAN]													x	x		0.311303	0.999119	0.298996	0.315613	-0.0755114	-0.38162	-0.306108	0.0871449	0.244787	0.0567659	0.668917	0.240892	0.377531	0.136639	4.41937e-05	0.000882195	4.69325e-06	0.0812514	0.681971	1.04975	0.367778	34869.3	30470	25963.9	21797.8	32262.9	24265.6	28653.7	22325.6
Q9NX46	1	1		65.02	Poly(ADP-ribose) glycohydrolase ARH3 OS=Homo sapiens GN=ADPRHL2 PE=1 SV=1 - [ARHL2_HUMAN]											x	x				0.503731	0.495343	0.998442	0.577889	-0.163144	0.0094808	0.172625	0.580442	0.515666	0.816809	0.886532	0.233831	0.10715	-0.126681	0.00340513	0.00185153	0.00713545	0.832487	1.05908	0.842255	-0.216822	8860.52	6466.67	6091.81	5192.64	9948.49	4028.78	4222.72	3489.67
Q07021	8	8		493.62	Complement component 1 Q subcomponent-binding protein, mitochondrial OS=Homo sapiens GN=C1QBP PE=1 SV=1 - [C1QBP_HUMAN]													x	x		0.136568	0.442161	0.0687586	0.452564	-0.290045	-0.550273	-0.260228	0.0460538	0.0320545	0.111745	0.855058	0.410308	0.345618	-0.0646893	0.000206057	0.019729	2.61782e-05	0.0247385	0.551592	1.05069	0.499101	928343	1.53902e+06	1.01641e+06	1.12843e+06	970570	1.02743e+06	1.61504e+06	1.04262e+06
Q7Z7M9	1	1		48.08	Polypeptide N-acetylgalactosaminyltransferase 5 OS=Homo sapiens GN=GALNT5 PE=1 SV=1 - [GALT5_HUMAN]																0.306111	0.94485	0.250272	0.385266	-0.0743388	-0.383735	-0.309396	0.0897342	0.903105	0.149929	0.0688363	0.0646032	-0.472214	-0.536817	0.748765	0.925544	0.693252	0.895995	0.0656794	0.209275	0.143596	4837.09	4779.51	3477.65	4606.88	2171.91	5610.96	3352.58	5357.23
Q15019	10	10		626.56	Septin-2 OS=Homo sapiens GN=SEPT2 PE=1 SV=1 - [SEPT2_HUMAN]																0.136568	0.497099	0.0681093	0.401241	0.0997001	0.238707	0.139007	0.00304785	0.00812026	0.00202745	0.752927	-0.205973	-0.249057	-0.0430846	0.00477656	0.849034	0.00271446	0.00961472	-0.0355952	-0.261782	-0.226187	689170	731107	783831	598864	735061	680573	623503	797200
Q9NZI8	9	8		519.1	Insulin-like growth factor 2 mRNA-binding protein 1 OS=Homo sapiens GN=IGF2BP1 PE=1 SV=2 - [IF2B1_HUMAN]																0.112039	0.0486996	0.486381	0.469239	0.252331	0.127836	-0.124495	0.247304	0.603477	0.182957	0.646002	-0.143949	-0.249034	-0.105086	6.57717e-05	0.811631	9.32905e-05	2.25111e-05	0.050704	-0.410585	-0.461289	73080.5	107834	88921	93220.7	83485.6	76019.2	95757.2	96093.3
Q8NCL4	1	1		75.57	Polypeptide N-acetylgalactosaminyltransferase 6 OS=Homo sapiens GN=GALNT6 PE=2 SV=2 - [GALT6_HUMAN]																0.710179	0.695415	0.784705	0.995389	-0.415952	-0.377166	0.0387861	0.720868	0.775368	0.991676	0.716915	-0.181073	0.0610552	0.242128	0.0101362	0.0059069	0.832999	0.0217334	0.841507	0.0100705	-0.831436	9370.18	6144.07	5007.41	6413.4	3824.07	9142.43	9198.8	9207.11
O60925	1	1		64.57	Prefoldin subunit 1 OS=Homo sapiens GN=PFDN1 PE=1 SV=2 - [PFD1_HUMAN]																0.220246	0.900339	0.301076	0.157004	-0.164827	0.279237	0.444064	0.112025	0.181487	0.0963913	0.909829	-0.364539	-0.435784	-0.0712442	1.48247e-06	0.192224	1.01222e-07	4.18155e-06	-0.194421	-0.888685	-0.694264	28153.2	26133.7	28365.8	20269.9	35623.4	28365.6	19038.1	26192.2
[truncated: 1,712 more rows]
[truncated: 61 more columns]
