# Supplementary material for: Deciphering of the Human Interferon-Regulated Proteome by Mass Spectrometry-Based Quantitative Analysis Reveals Extent and Dynamics of Protein Induction and Repression
Source: Front Immunol. 2017 Sep 14;8:1139. doi: 10.3389/fimmu.2017.01139 (PMC5603615; doi:10.3389/fimmu.2017.01139)
Supplement: Supplementary file 2 [file Table_2.XLSX]

## Sheet: IFNa4 down
Category	Term	Count	%	PValue	Genes	List Total	Pop Hits	Pop Total	Fold Enrichment	Bonferroni	Benjamini
GOTERM_CC_DIRECT	mitochondrial inner membrane	12	32.4324	5.12796e-10	P19404, Q9H845, Q9H9B4, Q9P0J0, Q9BYD2, O75880, O43678, O60783, P49406, Q13405, Q14197, Q13423	37	441	18224	13.4025	4.41005e-08	4.41005e-08
GOTERM_CC_DIRECT	mitochondrion	16	43.2432	1.06807e-08	P19404, Q9P0J0, O95140, Q9BYD2, P23434, P21953, Q9H845, A6NK06, Q9H9B4, P18858, Q16595, O75880, O60783, Q13423, Q14197, Q13405	37	1331	18224	5.92085	9.18543e-07	4.59272e-07
GOTERM_CC_DIRECT	mitochondrial large ribosomal subunit	4	10.8108	0.000115186	Q9BYD2, P49406, Q13405, Q14197	37	48	18224	41.045	0.00985765	0.00329674
GOTERM_BP_DIRECT	mitochondrial translational termination	5	13.5135	2.97441e-05	Q9BYD2, O60783, P49406, Q13405, Q14197	36	86	16792	27.1189	0.0102094	0.00511779
GOTERM_BP_DIRECT	mitochondrial translational elongation	5	13.5135	2.84025e-05	Q9BYD2, O60783, P49406, Q13405, Q14197	36	85	16792	27.4379	0.00975116	0.00975116
GOTERM_CC_DIRECT	mitochondrial ribosome	3	8.10811	0.00138856	Q9BYD2, O60783, Q13405	37	28	18224	52.7722	0.112635	0.0294329
GOTERM_BP_DIRECT	mitochondrial respiratory chain complex I assembly	4	10.8108	0.000302357	P19404, Q9H845, Q9P0J0, O43678	36	63	16792	29.6155	0.099071	0.0341785
GOTERM_CC_DIRECT	GO:0005840~ribosome	4	10.8108	0.00425047	Q9BYD2, O60783, P49406, Q13405	37	166	18224	11.8684	0.306719	0.0592268
GOTERM_CC_DIRECT	GO:0005747~mitochondrial respiratory chain complex I	3	8.10811	0.00420897	P19404, Q9P0J0, O43678	37	49	18224	30.1555	0.304229	0.069978
GOTERM_CC_DIRECT	GO:0005746~mitochondrial respiratory chain	2	5.40541	0.0273131	Q9P0J0, Q13423	37	14	18224	70.3629	0.907598	0.257476
GOTERM_CC_DIRECT	GO:0005759~mitochondrial matrix	4	10.8108	0.0264131	Q16595, P23434, P21953, Q14197	37	327	18224	6.02496	0.899948	0.280261
GOTERM_CC_DIRECT	GO:0072562~blood microparticle	3	8.10811	0.0361847	P02768, P02774, P19823	37	152	18224	9.72119	0.957979	0.296844
GOTERM_BP_DIRECT	GO:0006120~mitochondrial electron transport, NADH to ubiquinone	3	8.10811	0.00466752	P19404, Q9P0J0, O43678	36	49	16792	28.5578	0.800923	0.332033
GOTERM_MF_DIRECT	GO:0008137~NADH dehydrogenase (ubiquinone) activity	3	8.10811	0.00468963	P19404, Q9P0J0, O43678	37	48	16881	28.5152	0.428436	0.428436
GOTERM_MF_DIRECT	GO:0003735~structural constituent of ribosome	4	10.8108	0.0116413	Q9BYD2, O60783, P49406, Q13405	37	222	16881	8.2206	0.751781	0.501784
GOTERM_BP_DIRECT	GO:0006412~translation	4	10.8108	0.0155082	Q9BYD2, O60783, P49406, Q13405	36	253	16792	7.37462	0.995448	0.659877
GOTERM_BP_DIRECT	GO:0046621~negative regulation of organ growth	2	5.40541	0.0206543	Q05397, Q16595	36	10	16792	93.2889	0.999254	0.698824
GOTERM_BP_DIRECT	GO:0035458~cellular response to interferon-beta	2	5.40541	0.0328474	A6NK06, Q9P0J0	36	16	16792	58.3056	0.99999	0.807198
GOTERM_MF_DIRECT	GO:0051537~2 iron, 2 sulfur cluster binding	2	5.40541	0.0520081	P19404, Q16595	37	25	16881	36.4995	0.998263	0.879797
GOTERM_BP_DIRECT	GO:0072593~reactive oxygen species metabolic process	2	5.40541	0.0704937	Q9P0J0, Q13423	36	35	16792	26.654	1	0.89901
GOTERM_BP_DIRECT	GO:0006284~base-excision repair	2	5.40541	0.0704937	P18858, P52926	36	35	16792	26.654	1	0.89901
GOTERM_BP_DIRECT	GO:0046487~glyoxylate metabolic process	2	5.40541	0.0528421	P23434, P21953	36	26	16792	35.8803	1	0.903791
GOTERM_BP_DIRECT	GO:0045494~photoreceptor cell maintenance	2	5.40541	0.0685483	P56715, Q9H251	36	34	16792	27.4379	1	0.913696
GOTERM_BP_DIRECT	GO:0043066~negative regulation of apoptotic process	4	10.8108	0.0683183	P02768, Q05397, P52926, Q16595	36	455	16792	4.10061	1	0.933638

## Sheet: IFNa4 up
Category	Term	Count	%	PValue	Genes	List Total	Pop Hits	Pop Total	Fold Enrichment	Bonferroni	Benjamini
GOTERM_BP_DIRECT	type I interferon signaling pathway	6	13.3333	4.62403e-07	P09914, O14879, P09913, P30481, Q00978, P05161	42	64	16792	37.4821	0.000155818	0.000155818
GOTERM_CC_DIRECT	nucleoplasm	19	42.2222	3.64269e-05	Q96RN5, Q9NX55, Q9UJY5, Q14978, Q9BVI4, Q49A26, Q8TDB6, Q8WXC6, O00487, Q9C005, O00422, P02511, P68431, Q9HAV4, O43592, Q13619, Q00978, P05161, O15160	45	2784	18224	2.76386	0.00399902	0.00399902
GOTERM_CC_DIRECT	cytosol	19	42.2222	0.000368363	P35520, Q9Y285, Q96CW5, O14879, P09914, P09913, O43237, O60884, Q8TDB6, P54687, O00487, Q15056, P02511, Q14376, O43592, Q9HAV4, Q00978, P05161, O15160	45	3315	18224	2.32114	0.0397171	0.0200597
GOTERM_CC_DIRECT	cytoplasm	24	53.3333	0.000817469	P35520, Q9Y285, Q96CW5, Q96RN5, Q9NX55, O14879, P09914, Q14978, P09913, Q9Y5L0, P30536, Q49A26, Q8TDB6, Q8WXC6, O00422, P02511, Q9Y4E8, Q5K651, O43592, P05204, Q460N5, Q9HAV4, Q6IA86, Q00978	45	5222	18224	1.86125	0.0860308	0.029541
GOTERM_BP_DIRECT	GO:0051607~defense response to virus	5	11.1111	0.000685684	P09914, O14879, P09913, Q00978, P05161	42	165	16792	12.1154	0.206383	0.109148
GOTERM_MF_DIRECT	GO:0005515~protein binding	34	75.5556	0.0015274	P09914, Q14978, P09913, Q9BVI4, Q8WXC6, O00487, Q9C005, O00422, Q15056, P02511, Q9NRY6, Q9Y4E8, Q5K651, P05204, Q9HAV4, Q13619, P05161, Q9Y285, Q96CW5, Q96RN5, O14879, Q9NX55, Q9UJY5, P04062, Q9Y5L0, P30536, O60884, P20020, Q8TDB6, Q49A26, P68431, Q00978, Q14956, O15160	45	8785	16881	1.45185	0.167588	0.167588
GOTERM_MF_DIRECT	GO:0000049~tRNA binding	3	6.66667	0.00780675	Q9Y285, O43592, Q9HAV4	45	51	16881	22.0667	0.609562	0.375149
GOTERM_MF_DIRECT	GO:0042802~identical protein binding	7	15.5556	0.0125351	Q9C005, P02511, O14879, Q9Y4E8, Q14376, Q9Y5L0, P54687	45	749	16881	3.50592	0.779911	0.396237
GOTERM_MF_DIRECT	GO:0044822~poly(A) RNA binding	8	17.7778	0.0256287	O00422, Q15056, Q9Y285, Q14978, P09913, P05204, Q9HAV4, Q9BVI4	45	1129	16881	2.65816	0.955645	0.541082
GOTERM_CC_DIRECT	GO:0016020~membrane	11	24.4444	0.0339569	Q15056, Q9Y285, Q96CW5, Q96RN5, Q9UJY5, P68431, P30481, O60884, O43237, Q460N5, P20020	45	2200	18224	2.02489	0.977633	0.613274
GOTERM_MF_DIRECT	GO:0042393~histone binding	3	6.66667	0.0402351	P68431, Q6IA86, Q8TDB6	45	122	16881	9.22459	0.992759	0.626787
GOTERM_CC_DIRECT	GO:0043231~intracellular membrane-bounded organelle	5	11.1111	0.0450189	Q9UJY5, Q5K651, Q9Y5L0, P30536, P20020	45	558	18224	3.62883	0.993699	0.637018
GOTERM_MF_DIRECT	GO:0003723~RNA binding	5	11.1111	0.0534135	Q15056, P09914, O14879, P09913, Q9HAV4	45	547	16881	3.42901	0.998622	0.666415
GOTERM_MF_DIRECT	GO:0008536~Ran GTPase binding	2	4.44444	0.0753721	O43592, Q9HAV4	45	30	16881	25.0089	0.999918	0.739038
GOTERM_BP_DIRECT	GO:0035457~cellular response to interferon-alpha	2	4.44444	0.0217665	O14879, P09913	42	9	16792	88.8466	0.999399	0.915593
GOTERM_BP_DIRECT	GO:0009615~response to virus	3	6.66667	0.0295365	P09914, O14879, P09913	42	110	16792	10.9039	0.999959	0.920017
GOTERM_BP_DIRECT	GO:0051290~protein heterotetramerization	2	4.44444	0.0976925	Q9Y285, P68431	42	42	16792	19.0385	1	0.930393
GOTERM_BP_DIRECT	GO:0031397~negative regulation of protein ubiquitination	2	4.44444	0.0954786	P30536, P05161	42	41	16792	19.5029	1	0.940283
GOTERM_BP_DIRECT	GO:0006511~ubiquitin-dependent protein catabolic process	3	6.66667	0.0727643	Q9Y4E8, Q13619, O00487	42	182	16792	6.59027	1	0.940918
GOTERM_BP_DIRECT	GO:0045071~negative regulation of viral genome replication	2	4.44444	0.0932594	P09914, P05161	42	40	16792	19.9905	1	0.950176
GOTERM_BP_DIRECT	GO:1901215~negative regulation of neuron death	2	4.44444	0.0932594	P04062, Q14956	42	40	16792	19.9905	1	0.950176
GOTERM_BP_DIRECT	GO:0008652~cellular amino acid biosynthetic process	2	4.44444	0.0616269	P35520, P54687	42	26	16792	30.7546	1	0.953218
GOTERM_BP_DIRECT	GO:0033574~response to testosterone	2	4.44444	0.070773	P04062, P30536	42	30	16792	26.654	1	0.954592
GOTERM_BP_DIRECT	GO:0032720~negative regulation of tumor necrosis factor production	2	4.44444	0.088805	P30536, Q14956	42	38	16792	21.0426	1	0.956459
GOTERM_BP_DIRECT	GO:0007568~aging	3	6.66667	0.0613239	P02511, P30536, P20020	42	165	16792	7.26926	1	0.971404
GOTERM_BP_DIRECT	GO:0002181~cytoplasmic translation	2	4.44444	0.0593267	Q15056, Q6P5R6	42	25	16792	31.9848	1	0.98379

## Sheet: IFNg4 down
Category	Term	Count	%	PValue	Genes	List Total	Pop Hits	Pop Total	Fold Enrichment	Bonferroni	Benjamini
GOTERM_CC_DIRECT	mitochondrial inner membrane	38	37.6238	2.8832e-34	O96000, Q86Y39, Q9Y6C9, Q9NVA1, P10620, Q9BYD2, Q8TBP6, O43678, P21796, Q96RQ3, Q5T653, Q9H845, P35232, Q6P1L8, Q99595, Q02978, P00403, O75880, Q13405, Q14197, Q13423, P19404, P49821, Q16540, P14854, Q9P0J0, P14927, Q9P015, Q9UBX3, O95563, Q6NUK1, Q9H9B4, Q9NWU5, P00846, P82933, O60783, P09001, P49406	101	441	18224	15.5477	4.7861e-32	4.7861e-32
GOTERM_CC_DIRECT	mitochondrion	38	37.6238	1.81283e-17	Q86Y39, Q9Y6C9, O95140, P10620, Q9BYD2, Q9NVA1, P21796, Q96RQ3, Q9H845, P61604, P35232, P18858, Q9HCM9, Q6P1L8, Q99595, Q02978, P00403, O75880, Q16795, Q86UY8, Q13423, Q13405, Q14197, P19404, Q5T160, Q16540, P14854, Q9P0J0, Q4G176, Q9P015, O95563, Q6NUK1, Q9H9B4, Q9NWU5, P00846, P82933, O60783, O75306	101	1331	18224	5.15143	3.0093e-15	1.50465e-15
GOTERM_MF_DIRECT	structural constituent of ribosome	17	16.8317	1.02523e-13	Q16540, Q9P015, Q9BYD2, Q9UBX3, Q9UHA3, Q8TBP6, Q5T653, Q6NUK1, Q9NWU5, Q02978, Q6P1L8, P82933, O60783, Q6DKI1, P09001, P49406, Q13405	96	222	16881	13.4655	1.97774e-11	1.97774e-11
GOTERM_CC_DIRECT	mitochondrial large ribosomal subunit	10	9.90099	4.38855e-12	Q5T653, Q9NWU5, Q16540, Q9P015, Q9BYD2, Q6P1L8, P09001, P49406, Q13405, Q14197	101	48	18224	37.5908	7.28508e-10	2.42836e-10
GOTERM_BP_DIRECT	mitochondrial translational termination	12	11.8812	2.28653e-12	Q5T653, Q9NWU5, Q16540, Q9P015, Q9BYD2, Q6P1L8, P82933, O60783, P09001, P49406, Q13405, Q14197	98	86	16792	23.9089	1.23929e-09	4.13095e-10
GOTERM_BP_DIRECT	mitochondrial translational elongation	12	11.8812	2.00349e-12	Q5T653, Q9NWU5, Q16540, Q9P015, Q9BYD2, Q6P1L8, P82933, O60783, P09001, P49406, Q13405, Q14197	98	85	16792	24.1902	1.0859e-09	5.42951e-10
GOTERM_BP_DIRECT	translation	17	16.8317	1.17314e-12	Q16540, Q9P015, Q9BYD2, Q9UBX3, Q9UHA3, Q8TBP6, Q5T653, Q6NUK1, Q9NWU5, Q02978, Q6P1L8, O76021, P82933, O60783, P09001, P49406, Q13405	98	253	16792	11.5134	6.3586e-10	6.3586e-10
GOTERM_MF_DIRECT	poly(A) RNA binding	26	25.7426	1.97385e-09	Q13595, Q9NWH9, Q9BYD2, Q9NV06, Q5T653, P61604, Q8NI36, Q6P1L8, Q02978, Q6DKI1, P62805, Q969X6, Q5T160, P02786, Q9H8H0, Q9P015, Q9H7B2, P42696, Q9NWU5, P60468, Q9NVP1, P82933, O76021, O60783, P09001, Q92979	96	1129	16881	4.04955	3.80953e-07	1.90476e-07
GOTERM_CC_DIRECT	mitochondrial respiratory chain complex I	8	7.92079	8.61239e-09	P19404, P49821, O96000, Q9P0J0, Q86Y39, O43678, Q16795, O75306	101	49	18224	29.4589	1.42966e-06	3.57414e-07
GOTERM_BP_DIRECT	mitochondrial respiratory chain complex I assembly	9	8.91089	2.75776e-09	P19404, Q9H845, P49821, O96000, Q9P0J0, Q86Y39, O43678, Q16795, O75306	98	63	16792	24.4781	1.4947e-06	3.73676e-07
GOTERM_CC_DIRECT	ribosome	11	10.8911	2.56267e-08	Q5T653, Q16540, Q9BYD2, Q6P1L8, P82933, Q9UHA3, Q6DKI1, O60783, P09001, P49406, Q13405	101	166	18224	11.9566	4.25402e-06	8.50806e-07
GOTERM_BP_DIRECT	mitochondrial electron transport, NADH to ubiquinone	8	7.92079	1.2142e-08	P19404, P49821, O96000, Q9P0J0, Q86Y39, O43678, Q16795, O75306	98	49	16792	27.975	6.58094e-06	1.31619e-06
GOTERM_CC_DIRECT	nucleolus	20	19.802	1.75732e-07	Q969X6, Q13595, O75367, Q16540, Q9H8H0, Q8WXE9, Q03989, Q9UHA3, P51532, Q9NV06, P42696, Q9H7B2, Q96G21, Q8NI36, Q9NVP1, O76021, P82933, Q9GZL7, Q6DKI1, Q92979	101	857	18224	4.21087	2.9171e-05	4.8619e-06
GOTERM_MF_DIRECT	NADH dehydrogenase (ubiquinone) activity	7	6.93069	2.74619e-07	P19404, P49821, O96000, Q9P0J0, O43678, Q16795, O75306	96	48	16881	25.6439	5.30001e-05	1.7667e-05
GOTERM_MF_DIRECT	NADH dehydrogenase activity	4	3.9604	9.47357e-06	P49821, Q9P0J0, Q16795, O75306	96	8	16881	87.9219	0.00182674	0.000456997
GOTERM_CC_DIRECT	blood microparticle	7	6.93069	0.000190733	P69905, P02786, P02768, P02774, P04004, P02042, P19823	101	152	18224	8.30954	0.0311687	0.00451332
GOTERM_CC_DIRECT	small-subunit processome	4	3.9604	0.000923652	Q9NV06, Q96G21, Q8NI36, Q92979	101	35	18224	20.6212	0.142211	0.018992
GOTERM_CC_DIRECT	large ribosomal subunit	3	2.9703	0.00259858	Q5T653, Q9NWU5, Q9P015	101	14	18224	38.6648	0.350742	0.0468584
GOTERM_CC_DIRECT	mitochondrial respiratory chain	3	2.9703	0.00259858	Q9P0J0, P14927, Q13423	101	14	18224	38.6648	0.350742	0.0468584
GOTERM_BP_DIRECT	GO:0000463~maturation of LSU-rRNA from tricistronic rRNA transcript (SSU-rRNA, 5.8S rRNA, LSU-rRNA)	3	2.9703	0.00115796	Q9H7B2, Q9GZL7, Q6DKI1	98	9	16792	57.1156	0.466329	0.0993717
GOTERM_BP_DIRECT	GO:0006364~rRNA processing	7	6.93069	0.00150646	Q9NV06, Q969X6, Q9H8H0, Q96G21, Q8NI36, Q9GZL7, Q92979	98	214	16792	5.60481	0.558297	0.110176
GOTERM_CC_DIRECT	GO:0005759~mitochondrial matrix	7	6.93069	0.00928171	P61604, Q5T160, Q4G176, Q16795, O75306, Q96RQ3, Q14197	101	327	18224	3.86254	0.787318	0.14341
GOTERM_CC_DIRECT	GO:0005761~mitochondrial ribosome	3	2.9703	0.0102687	Q9BYD2, O60783, Q13405	101	28	18224	19.3324	0.819751	0.14424
GOTERM_CC_DIRECT	GO:0031966~mitochondrial membrane	4	3.9604	0.0149898	Q9P0J0, Q9UBX3, O43678, Q16795	101	94	18224	7.67811	0.918499	0.188547
GOTERM_CC_DIRECT	GO:0000786~nucleosome	4	3.9604	0.0149898	P84243, O75367, P06899, P62805	101	94	18224	7.67811	0.918499	0.188547
GOTERM_CC_DIRECT	GO:0034455~t-UTP complex	2	1.9802	0.0163725	Q969X6, Q9H8H0	101	3	18224	120.29	0.935451	0.19006
GOTERM_CC_DIRECT	GO:0000228~nuclear chromosome	3	2.9703	0.0342683	P84243, O75367, P62805	101	53	18224	10.2133	0.996937	0.288577
GOTERM_CC_DIRECT	GO:0016020~membrane	20	19.802	0.0293708	P69905, O96011, P02786, Q9Y6C9, Q8WXE9, Q03135, P51532, P21796, P61604, P35232, Q9H9B4, Q9H251, P60468, Q9NVP1, P00403, O76021, Q8IXM6, Q9NW15, P62805, Q13423	101	2200	18224	1.64032	0.992907	0.297753
GOTERM_CC_DIRECT	GO:0043231~intracellular membrane-bounded organelle	8	7.92079	0.0338823	O94901, Q13595, P02786, P18858, Q15363, Q6RW13, Q8NFH5, P25774	101	558	18224	2.58689	0.996727	0.300663
GOTERM_CC_DIRECT	GO:0001740~Barr body	2	1.9802	0.0324797	P84243, O75367	101	6	18224	60.1452	0.995835	0.306087
GOTERM_CC_DIRECT	GO:0022625~cytosolic large ribosomal subunit	3	2.9703	0.0537488	O76021, Q9UHA3, Q6DKI1	101	68	18224	7.9604	0.999896	0.367802
GOTERM_CC_DIRECT	GO:0043209~myelin sheath	4	3.9604	0.0512209	P19404, P35232, P02768, P21796	101	152	18224	4.74831	0.999838	0.368323
GOTERM_CC_DIRECT	GO:0005741~mitochondrial outer membrane	4	3.9604	0.0487894	Q9Y6C9, O95140, P10620, P21796	101	149	18224	4.84391	0.999752	0.369532
GOTERM_CC_DIRECT	GO:0005635~nuclear envelope	4	3.9604	0.0571193	O94901, O15397, Q8IXM6, Q8NFH5	101	159	18224	4.53926	0.999942	0.371816
GOTERM_CC_DIRECT	GO:0005833~hemoglobin complex	2	1.9802	0.0639146	P69905, P02042	101	12	18224	30.0726	0.999983	0.392478
GOTERM_CC_DIRECT	GO:0005654~nucleoplasm	22	21.7822	0.0768174	Q969X6, Q9NWH9, Q9H8H0, Q9P0J0, Q03989, Q8NFH5, P51532, P84243, Q9NV06, P35232, Q96G21, O15397, P06899, Q8NI36, Q6RW13, P18858, Q99595, Q9GZL7, Q16795, O75306, Q92979, P62805	101	2784	18224	1.42586	0.999998	0.424685
GOTERM_CC_DIRECT	GO:0043234~protein complex	6	5.94059	0.076422	P84243, O96011, P02768, P51532, Q03135, P62805	101	412	18224	2.6277	0.999998	0.43661
GOTERM_CC_DIRECT	GO:0002080~acrosomal membrane	2	1.9802	0.0993126	O94901, Q03135	101	19	18224	18.9932	1	0.500688
GOTERM_MF_DIRECT	GO:0019825~oxygen binding	3	2.9703	0.0287513	P69905, P02768, P02042	96	47	16881	11.2241	0.996413	0.505294
GOTERM_MF_DIRECT	GO:0051287~NAD binding	3	2.9703	0.0193164	P49821, O75306, Q13423	96	38	16881	13.8824	0.976822	0.529005
GOTERM_MF_DIRECT	GO:0010385~double-stranded methylated DNA binding	2	1.9802	0.0278265	O75367, Q9UIS9	96	5	16881	70.3375	0.995689	0.540719
GOTERM_MF_DIRECT	GO:0000166~nucleotide binding	6	5.94059	0.0466502	Q5T3F8, P42696, Q13595, Q9NWH9, Q16540, Q8NFH5	96	348	16881	3.03179	0.999901	0.567514
GOTERM_MF_DIRECT	GO:0005507~copper ion binding	3	2.9703	0.0396525	P02768, P00403, O75880	96	56	16881	9.4202	0.999594	0.58006
GOTERM_MF_DIRECT	GO:0015450~P-P-bond-hydrolysis-driven protein transmembrane transporter activity	2	1.9802	0.0441532	P60468, Q99595	96	8	16881	43.9609	0.999836	0.581694
GOTERM_MF_DIRECT	GO:0031492~nucleosomal DNA binding	3	2.9703	0.0276274	P84243, O75367, P51532	96	46	16881	11.4681	0.995516	0.593914
GOTERM_BP_DIRECT	GO:0000462~maturation of SSU-rRNA from tricistronic rRNA transcript (SSU-rRNA, 5.8S rRNA, LSU-rRNA)	3	2.9703	0.0146358	Q9NV06, P82933, Q92979	98	32	16792	16.0638	0.999662	0.631717
GOTERM_BP_DIRECT	GO:0032543~mitochondrial translation	3	2.9703	0.0183147	Q5T653, Q5T160, Q16540	98	36	16792	14.2789	0.999955	0.671487
GOTERM_BP_DIRECT	GO:0001649~osteoblast differentiation	4	3.9604	0.0223633	P84243, P61604, P35232, O76021	98	104	16792	6.59027	0.999995	0.706493
GOTERM_MF_DIRECT	GO:0005344~oxygen transporter activity	2	1.9802	0.0759969	P69905, P02042	96	14	16881	25.1205	1	0.719512
GOTERM_MF_DIRECT	GO:0005543~phospholipid binding	3	2.9703	0.0845492	P02749, O15020, Q8NFH5	96	86	16881	6.13408	1	0.730582
GOTERM_MF_DIRECT	GO:0009055~electron carrier activity	3	2.9703	0.0913418	P19404, Q9H845, O75306	96	90	16881	5.86146	1	0.732994
GOTERM_BP_DIRECT	GO:0031047~gene silencing by RNA	4	3.9604	0.0264697	P84243, O15397, Q8NFH5, P62805	98	111	16792	6.17466	1	0.733347
GOTERM_BP_DIRECT	GO:0045814~negative regulation of gene expression, epigenetic	3	2.9703	0.0338085	P84243, O75367, P62805	98	50	16792	10.2808	1	0.76163
GOTERM_BP_DIRECT	GO:0006334~nucleosome assembly	4	3.9604	0.0316237	P84243, O75367, P06899, P62805	98	119	16792	5.75956	1	0.765761
GOTERM_BP_DIRECT	GO:1901838~positive regulation of transcription of nuclear large rRNA transcript from RNA polymerase I promoter	2	1.9802	0.0397489	Q9H8H0, P51532	98	7	16792	48.9563	1	0.792011
GOTERM_BP_DIRECT	GO:0045815~positive regulation of gene expression, epigenetic	3	2.9703	0.0499288	P84243, O75367, P62805	98	62	16792	8.29098	1	0.80465
GOTERM_BP_DIRECT	GO:0034551~mitochondrial respiratory chain complex III assembly	2	1.9802	0.0452981	P14927, Q9NVA1	98	8	16792	42.8367	1	0.812692
GOTERM_BP_DIRECT	GO:0001825~blastocyst formation	2	1.9802	0.0452981	O95140, Q6DKI1	98	8	16792	42.8367	1	0.812692
GOTERM_BP_DIRECT	GO:1902600~hydrogen ion transmembrane transport	3	2.9703	0.0484963	P14854, P14927, Q13423	98	61	16792	8.4269	1	0.814367
GOTERM_BP_DIRECT	GO:0098869~cellular oxidant detoxification	3	2.9703	0.0619178	P69905, P02768, P10620	98	70	16792	7.34344	1	0.854071
GOTERM_BP_DIRECT	GO:0030195~negative regulation of blood coagulation	2	1.9802	0.0671796	P02749, P04004	98	12	16792	28.5578	1	0.862453
GOTERM_BP_DIRECT	GO:0060766~negative regulation of androgen receptor signaling pathway	2	1.9802	0.0671796	P35232, P51532	98	12	16792	28.5578	1	0.862453
GOTERM_BP_DIRECT	GO:0035264~multicellular organism growth	3	2.9703	0.0781093	P84243, Q15363, O15020	98	80	16792	6.42551	1	0.865157
GOTERM_BP_DIRECT	GO:0010952~positive regulation of peptidase activity	2	1.9802	0.0725719	Q9P0J0, Q03135	98	13	16792	26.3611	1	0.870194
GOTERM_BP_DIRECT	GO:0015671~oxygen transport	2	1.9802	0.0832642	P69905, P02042	98	15	16792	22.8463	1	0.871093
GOTERM_BP_DIRECT	GO:0006839~mitochondrial transport	2	1.9802	0.0832642	Q6NUK1, Q9UBX3	98	15	16792	22.8463	1	0.871093
GOTERM_BP_DIRECT	GO:0030490~maturation of SSU-rRNA	2	1.9802	0.0779334	Q969X6, Q9H8H0	98	14	16792	24.4781	1	0.876822

## Sheet: IFNg4 up
Category	Term	Count	%	PValue	Genes	List Total	Pop Hits	Pop Total	Fold Enrichment	Bonferroni	Benjamini
GOTERM_CC_DIRECT	cytosol	16	59.2593	7.73831e-06	P48556, P35520, Q15369, Q15631, P46783, A0AVT1, O14879, Q9H074, Q9UI10, O95487, P21266, Q01433, O43592, Q9HAV4, Q00978, P49721	27	3315	18224	3.25774	0.000402313	0.000402313
GOTERM_CC_DIRECT	cytoplasm	17	62.963	0.000480338	P35520, A0AVT1, O14879, Q9NX55, Q9Y5L0, Q9H074, Q9UI10, Q01995, Q99961, P21266, O00148, Q9P219, O43592, Q9HAV4, Q460N5, Q00978, P49721	27	5222	18224	2.19731	0.0246741	0.0124141
GOTERM_CC_DIRECT	nucleoplasm	12	44.4444	0.000860129	Q9C005, Q15369, P48556, P46783, Q9NX55, O00148, O43592, Q9HAV4, Q13619, P49721, Q00978, Q2M389	27	2784	18224	2.90932	0.0437596	0.0148046
GOTERM_MF_DIRECT	identical protein binding	7	25.9259	0.000506465	Q9C005, Q99961, Q15631, P21266, O14879, O00148, Q9Y5L0	25	749	16881	6.31065	0.0343511	0.0343511
GOTERM_MF_DIRECT	GO:0005515~protein binding	20	74.0741	0.00584997	Q15369, Q15631, P46783, A0AVT1, O14879, Q9NX55, Q9Y5L0, Q9UI10, Q9H074, Q96KB5, Q01995, Q9C005, O95487, Q99961, O00148, Q01433, Q9HAV4, Q13619, P49721, Q00978	25	8785	16881	1.53726	0.332912	0.183245
GOTERM_MF_DIRECT	GO:0008536~Ran GTPase binding	2	7.40741	0.041819	O43592, Q9HAV4	25	30	16881	45.016	0.947534	0.521403
GOTERM_MF_DIRECT	GO:0003723~RNA binding	4	14.8148	0.0413288	Q15631, O14879, Q9HAV4, Q9H074	25	547	16881	4.93777	0.945649	0.621206
GOTERM_MF_DIRECT	GO:0000049~tRNA binding	2	7.40741	0.0700895	O43592, Q9HAV4	25	51	16881	26.48	0.993356	0.63315
GOTERM_CC_DIRECT	GO:0000502~proteasome complex	2	7.40741	0.0822237	P48556, P49721	27	60	18224	22.4988	0.988457	0.672223
GOTERM_BP_DIRECT	GO:0043161~proteasome-mediated ubiquitin-dependent protein catabolic process	3	11.1111	0.0363589	P48556, Q13619, P49721	26	203	16792	9.54452	0.998818	0.814584
GOTERM_BP_DIRECT	GO:0006511~ubiquitin-dependent protein catabolic process	3	11.1111	0.0297666	Q15369, A0AVT1, Q13619	26	182	16792	10.6458	0.995912	0.840109
GOTERM_BP_DIRECT	GO:0042787~protein ubiquitination involved in ubiquitin-dependent protein catabolic process	3	11.1111	0.0215716	Q15369, A0AVT1, Q13619	26	153	16792	12.6637	0.981108	0.862551
GOTERM_BP_DIRECT	GO:0038061~NIK/NF-kappaB signaling	2	7.40741	0.0938272	P48556, P49721	26	66	16792	19.5711	1	0.863632
GOTERM_BP_DIRECT	GO:0016197~endosomal transport	2	7.40741	0.0938272	Q9C005, Q2M389	26	66	16792	19.5711	1	0.863632
GOTERM_BP_DIRECT	GO:0060337~type I interferon signaling pathway	2	7.40741	0.0911125	O14879, Q00978	26	64	16792	20.1827	1	0.88621
GOTERM_BP_DIRECT	GO:0006521~regulation of cellular amino acid metabolic process	2	7.40741	0.0732756	P48556, P49721	26	51	16792	25.3273	0.999999	0.900574
GOTERM_BP_DIRECT	GO:0002479~antigen processing and presentation of exogenous peptide antigen via MHC class I, TAP-dependent	2	7.40741	0.0897522	P48556, P49721	26	63	16792	20.5031	1	0.913274
GOTERM_BP_DIRECT	GO:0016032~viral process	3	11.1111	0.0724881	Q15369, Q13619, P49721	26	299	16792	6.48006	0.999999	0.935371
GOTERM_BP_DIRECT	GO:0006413~translational initiation	3	11.1111	0.0175344	P46783, Q9H074, Q9UI10	26	137	16792	14.1426	0.960028	0.960028

## Sheet: IFNa24 up
Category	Term	Count	%	PValue	Genes	List Total	Pop Hits	Pop Total	Fold Enrichment	Bonferroni	Benjamini
GOTERM_BP_DIRECT	type I interferon signaling pathway	13	23.6364	7.38029e-19	Q9Y6K5, P42224, P30512, P20591, P80217, P09914, O14879, P09913, Q9Y3Z3, P10321, P29728, P05161, P20592	54	64	16792	63.1644	3.11448e-16	3.11448e-16
GOTERM_BP_DIRECT	defense response to virus	10	18.1818	2.09935e-09	Q9Y6K5, P42224, P20591, P09914, O14879, P09913, Q9Y3Z3, P29728, P05161, P20592	54	165	16792	18.8462	8.85926e-07	2.95309e-07
GOTERM_BP_DIRECT	response to virus	9	16.3636	1.81831e-09	Q9Y6K5, P20591, O95786, P09914, O14879, P09913, P52926, P29728, P20592	54	110	16792	25.4424	7.67325e-07	3.83662e-07
GOTERM_BP_DIRECT	interferon-gamma-mediated signaling pathway	5	9.09091	7.34778e-05	Q9Y6K5, P42224, P30512, P10321, P29728	54	71	16792	21.8988	0.0305329	0.00772223
GOTERM_BP_DIRECT	antigen processing and presentation of peptide antigen via MHC class I	4	7.27273	0.000113491	P30512, Q03519, P10321, Q03518	54	30	16792	41.4617	0.0467669	0.00795086
GOTERM_BP_DIRECT	intracellular transport of viral protein in host cell	3	5.45455	9.71538e-05	P09914, Q03519, Q03518	54	5	16792	186.578	0.0401717	0.00816665
GOTERM_MF_DIRECT	protein binding	42	76.3636	5.87836e-05	Q9Y6K5, P42224, P11388, O96000, P09914, P09913, O14925, Q03519, Q03518, P29728, Q9BXK5, Q8TCS8, P20591, P80217, P50995, P07305, Q5K651, O75880, P28065, P05161, P62805, Q99829, Q9NVH0, P69905, O75367, P30512, P02749, Q9P0J0, O14879, O14933, Q9Y3Z3, P52926, P20592, Q9UHQ9, Q96T23, O95786, Q15363, Q9UIS9, P02042, P32189, P19883, Q08722	53	8785	16881	1.52275	0.00907035	0.00907035
GOTERM_CC_DIRECT	host cell	3	5.45455	8.56891e-05	P09914, Q03519, Q03518	55	5	18224	198.807	0.00955168	0.00955168
GOTERM_BP_DIRECT	antigen processing and presentation of endogenous peptide antigen via MHC class I	3	5.45455	0.000203198	P30512, Q03519, Q03518	54	7	16792	133.27	0.082184	0.0121764
GOTERM_BP_DIRECT	negative regulation of viral genome replication	4	7.27273	0.000270092	Q9Y6K5, P20591, P09914, P05161	54	40	16792	31.0963	0.107737	0.0141482
GOTERM_BP_DIRECT	nucleosome assembly	5	9.09091	0.000537041	O75367, Q96T23, P06899, P07305, P62805	54	119	16792	13.0657	0.202834	0.0248735
GOTERM_CC_DIRECT	nuclear chromosome	4	7.27273	0.000518787	O75367, P11388, P52926, P62805	55	53	18224	25.0072	0.0564625	0.0286414
GOTERM_CC_DIRECT	mitochondrion	12	21.8182	0.00156278	Q9BXK5, Q9UHQ9, Q8TCS8, Q9P0J0, O14879, Q9Y6C9, O14925, P32189, Q03518, O75880, P29728, Q13423	55	1331	18224	2.98734	0.160684	0.0428471
GOTERM_BP_DIRECT	cellular response to interferon-beta	3	5.45455	0.00114018	P42224, Q8TCS8, Q9P0J0	54	16	16792	58.3056	0.382101	0.0470026
GOTERM_CC_DIRECT	GO:0016020~membrane	16	29.0909	0.00140078	Q99829, P69905, P30512, P21589, Q9Y6C9, Q03519, Q03518, P29728, Q9UHQ9, Q8TCS8, P50995, Q9H307, Q63HN8, P10321, P62805, Q13423	55	2200	18224	2.40979	0.145294	0.0509868
GOTERM_CC_DIRECT	GO:0000786~nucleosome	4	7.27273	0.00272509	O75367, P06899, P07305, P62805	55	94	18224	14.0998	0.263339	0.0592947
GOTERM_CC_DIRECT	GO:0070062~extracellular exosome	17	30.9091	0.0060224	Q99829, O75367, P69905, P30512, P02749, Q9P0J0, O96000, P21589, Q9Y6C9, Q9UHQ9, P55285, P50995, P32189, P10321, P28065, Q08722, P62805	55	2811	18224	2.00387	0.491631	0.0921261
GOTERM_CC_DIRECT	GO:0005829~cytosol	19	34.5455	0.00552915	Q9Y6K5, Q99829, P69905, P42224, O14879, P09914, O14933, P09913, P29728, P20592, P20591, O95786, P80217, P19971, P02042, Q63HN8, P32189, P28065, P05161	55	3315	18224	1.89911	0.462584	0.0983215
GOTERM_CC_DIRECT	GO:0012507~ER to Golgi transport vesicle membrane	3	5.45455	0.0103944	P30512, Q15363, P10321	55	52	18224	19.1161	0.689717	0.110439
GOTERM_CC_DIRECT	GO:0005743~mitochondrial inner membrane	6	10.9091	0.00969761	O96000, Q9P0J0, Q9Y6C9, O14925, O75880, Q13423	55	441	18224	4.5081	0.664265	0.114206
GOTERM_CC_DIRECT	GO:0042825~TAP complex	2	3.63636	0.00886355	Q03519, Q03518	55	3	18224	220.897	0.631068	0.117188
GOTERM_BP_DIRECT	GO:0043392~negative regulation of DNA binding	3	5.45455	0.00350561	Q99829, Q96T23, P52926	54	28	16792	33.3175	0.772809	0.126043
GOTERM_BP_DIRECT	GO:0032480~negative regulation of type I interferon production	3	5.45455	0.004018	O95786, O14933, P05161	54	30	16792	31.0963	0.817136	0.132018
GOTERM_CC_DIRECT	GO:0000790~nuclear chromatin	4	7.27273	0.0195357	O75367, P42224, Q9UIS9, P07305	55	193	18224	6.86726	0.890261	0.181988
GOTERM_BP_DIRECT	GO:0046967~cytosol to ER transport	2	3.63636	0.00630276	Q03519, Q03518	54	2	16792	310.963	0.930622	0.185552
GOTERM_BP_DIRECT	GO:0048285~organelle fission	2	3.63636	0.00630276	P20591, P20592	54	2	16792	310.963	0.930622	0.185552
GOTERM_MF_DIRECT	GO:0042605~peptide antigen binding	3	5.45455	0.00334218	P30512, P10321, Q03518	53	28	16881	34.126	0.404829	0.228527
GOTERM_CC_DIRECT	GO:0005654~nucleoplasm	15	27.2727	0.0292382	Q9Y6K5, P42224, P11388, Q9P0J0, O14933, Q9Y3Z3, P52926, Q96T23, P50995, P06899, P07305, Q9H307, P28065, P05161, P62805	55	2784	18224	1.78527	0.963974	0.241914
GOTERM_CC_DIRECT	GO:0042612~MHC class I protein complex	2	3.63636	0.0321244	P30512, P10321	55	11	18224	60.2446	0.97419	0.245204
GOTERM_CC_DIRECT	GO:0005833~hemoglobin complex	2	3.63636	0.0349941	P69905, P02042	55	12	18224	55.2242	0.981492	0.247962
GOTERM_BP_DIRECT	GO:0002486~antigen processing and presentation of endogenous peptide antigen via MHC class I via ER pathway, TAP-independent	2	3.63636	0.0094395	P30512, P10321	54	3	16792	207.309	0.981728	0.248651
GOTERM_CC_DIRECT	GO:0005746~mitochondrial respiratory chain	2	3.63636	0.0407084	Q9P0J0, Q13423	55	14	18224	47.3351	0.990484	0.266785
GOTERM_MF_DIRECT	GO:0010385~double-stranded methylated DNA binding	2	3.63636	0.0153091	O75367, Q9UIS9	53	5	16881	127.404	0.908486	0.328704
GOTERM_BP_DIRECT	GO:0019941~modification-dependent protein catabolic process	2	3.63636	0.0156839	O14933, P05161	54	5	16792	124.385	0.998733	0.359007
GOTERM_BP_DIRECT	GO:0006952~defense response	3	5.45455	0.0189608	P20591, Q03518, P20592	54	67	16792	13.9237	0.99969	0.361602
GOTERM_BP_DIRECT	GO:0002479~antigen processing and presentation of exogenous peptide antigen via MHC class I, TAP-dependent	3	5.45455	0.0168828	P30512, P10321, P28065	54	63	16792	14.8078	0.999242	0.361788
GOTERM_CC_DIRECT	GO:0042613~MHC class II protein complex	2	3.63636	0.0632354	P30512, P10321	55	22	18224	30.1223	0.999335	0.366986
GOTERM_BP_DIRECT	GO:0002591~positive regulation of antigen processing and presentation of peptide antigen via MHC class I	2	3.63636	0.0187916	Q03519, Q03518	54	6	16792	103.654	0.999666	0.375567
GOTERM_BP_DIRECT	GO:0002485~antigen processing and presentation of endogenous peptide antigen via MHC class I via ER pathway, TAP-dependent	2	3.63636	0.0187916	Q03519, Q03518	54	6	16792	103.654	0.999666	0.375567
GOTERM_BP_DIRECT	GO:0032020~ISG15-protein conjugation	2	3.63636	0.0187916	O14933, P05161	54	6	16792	103.654	0.999666	0.375567
GOTERM_BP_DIRECT	GO:0002489~antigen processing and presentation of endogenous peptide antigen via MHC class Ib via ER pathway, TAP-dependent	2	3.63636	0.0187916	Q03519, Q03518	54	6	16792	103.654	0.999666	0.375567
GOTERM_MF_DIRECT	GO:0003725~double-stranded RNA binding	3	5.45455	0.0151672	Q9Y6K5, O95786, P29728	53	61	16881	15.6644	0.906418	0.377358
GOTERM_MF_DIRECT	GO:0044822~poly(A) RNA binding	9	16.3636	0.0212674	Q8TCS8, P30512, P11388, P50995, P09913, Q9H307, P07305, Q9NW13, P62805	53	1129	16881	2.53905	0.964279	0.378737
GOTERM_MF_DIRECT	GO:0023029~MHC class Ib protein binding	2	3.63636	0.00921327	Q03519, Q03518	53	3	16881	212.34	0.761807	0.380117
GOTERM_MF_DIRECT	GO:0015440~peptide-transporting ATPase activity	2	3.63636	0.00921327	Q03519, Q03518	53	3	16881	212.34	0.761807	0.380117
GOTERM_MF_DIRECT	GO:0015197~peptide transporter activity	2	3.63636	0.00921327	Q03519, Q03518	53	3	16881	212.34	0.761807	0.380117
GOTERM_MF_DIRECT	GO:0015433~peptide antigen-transporting ATPase activity	2	3.63636	0.00921327	Q03519, Q03518	53	3	16881	212.34	0.761807	0.380117
GOTERM_MF_DIRECT	GO:0046977~TAP binding	2	3.63636	0.00921327	P30512, P10321	53	3	16881	212.34	0.761807	0.380117
GOTERM_MF_DIRECT	GO:0046978~TAP1 binding	2	3.63636	0.0122658	Q03519, Q03518	53	4	16881	159.255	0.852357	0.380126
GOTERM_MF_DIRECT	GO:0001730~2'-5'-oligoadenylate synthetase activity	2	3.63636	0.0122658	Q9Y6K5, P29728	53	4	16881	159.255	0.852357	0.380126
GOTERM_CC_DIRECT	GO:0000793~condensed chromosome	2	3.63636	0.0715484	O75367, P11388	55	25	18224	26.5076	0.999755	0.386817
GOTERM_BP_DIRECT	GO:0034340~response to type I interferon	2	3.63636	0.0218896	P20591, P05161	54	7	16792	88.8466	0.999912	0.388341
GOTERM_BP_DIRECT	GO:0002481~antigen processing and presentation of exogenous protein antigen via MHC class Ib, TAP-dependent	2	3.63636	0.0218896	Q03519, Q03518	54	7	16792	88.8466	0.999912	0.388341
GOTERM_CC_DIRECT	GO:0071556~integral component of lumenal side of endoplasmic reticulum membrane	2	3.63636	0.08252	P30512, P10321	55	29	18224	22.8514	0.999935	0.414849
GOTERM_BP_DIRECT	GO:0002480~antigen processing and presentation of exogenous peptide antigen via MHC class I, TAP-independent	2	3.63636	0.028057	P30512, P10321	54	9	16792	69.1029	0.999994	0.451444
GOTERM_BP_DIRECT	GO:0035457~cellular response to interferon-alpha	2	3.63636	0.028057	O14879, P09913	54	9	16792	69.1029	0.999994	0.451444
GOTERM_BP_DIRECT	GO:0046135~pyrimidine nucleoside catabolic process	2	3.63636	0.0341862	P21589, P19971	54	11	16792	56.5387	1	0.502916
GOTERM_BP_DIRECT	GO:0048712~negative regulation of astrocyte differentiation	2	3.63636	0.0402775	Q9UIS9, P52926	54	13	16792	47.8405	1	0.545512
GOTERM_BP_DIRECT	GO:0006955~immune response	5	9.09091	0.0435536	Q9Y6K5, P30512, Q9Y3Z3, P10321, P29728	54	421	16792	3.69315	1	0.558262
GOTERM_BP_DIRECT	GO:0015671~oxygen transport	2	3.63636	0.046331	P69905, P02042	54	15	16792	41.4617	1	0.565748
GOTERM_MF_DIRECT	GO:0005344~oxygen transporter activity	2	3.63636	0.0422884	P69905, P02042	53	14	16881	45.5013	0.998766	0.567065
GOTERM_MF_DIRECT	GO:0008301~DNA binding, bending	2	3.63636	0.0540453	P11388, P52926	53	18	16881	35.3899	0.999818	0.615909
GOTERM_BP_DIRECT	GO:0006401~RNA catabolic process	2	3.63636	0.0642679	Q8TCS8, P29728	54	21	16792	29.6155	1	0.674135
GOTERM_BP_DIRECT	GO:0043065~positive regulation of apoptotic process	4	7.27273	0.068841	P11388, Q9Y6C9, P09913, P52926	54	300	16792	4.14617	1	0.68578
GOTERM_MF_DIRECT	GO:0003723~RNA binding	5	9.09091	0.087419	Q8TCS8, P09914, O14879, P09913, Q9Y3Z3	53	547	16881	2.91142	0.999999	0.693211
GOTERM_MF_DIRECT	GO:0005524~ATP binding	9	16.3636	0.0854371	Q9Y6K5, O95786, Q9P0J0, P11388, O14933, Q03519, P32189, Q03518, P29728	53	1495	16881	1.91745	0.999999	0.715905
GOTERM_BP_DIRECT	GO:0045070~positive regulation of viral genome replication	2	3.63636	0.078962	P11388, P09914	54	26	16792	23.9202	1	0.723515
GOTERM_MF_DIRECT	GO:0016779~nucleotidyltransferase activity	2	3.63636	0.079983	Q9Y6K5, P29728	53	27	16881	23.5933	0.999998	0.725314
GOTERM_BP_DIRECT	GO:0001937~negative regulation of endothelial cell proliferation	2	3.63636	0.0876696	P42224, P02749	54	29	16792	21.4457	1	0.749137

## Sheet: IFNg24 down
Category	Term	Count	%	PValue	Genes	List Total	Pop Hits	Pop Total	Fold Enrichment	Bonferroni	Benjamini
GOTERM_CC_DIRECT	cytosol	84	44.9198	6.50014e-18	Q16222, O60502, Q9UEW8, Q969U7, Q9HAU4, O60610, Q9Y2L1, Q9Y6E0, P49915, Q9UID3, P11172, P54687, P31350, O00487, Q9Y314, Q15147, P68366, P52788, Q9UIV1, Q9Y4P1, Q13564, Q9HAV4, Q01433, Q8TEQ6, Q9UBT2, P16930, Q9BPX3, P20936, Q9Y285, P61011, P49841, P49902, Q9NWT6, P50579, Q96P70, P28074, Q15021, Q13347, O00764, O00762, Q96C86, Q6NYC1, Q16881, P51665, Q68EM7, O15160, O60784, Q9H2U1, Q92747, P62633,…	182	3315	18224	2.53728	1.42353e-15	1.42353e-15
GOTERM_CC_DIRECT	cytoplasm	102	54.5455	1.58104e-14	P52701, Q9HAU4, Q9NYL2, P49915, Q9Y5Y2, P31350, Q9BRF8, O00148, Q13564, Q9HAV4, Q8TEQ6, Q9NP97, P20936, Q9NX55, Q9NWT6, P50579, Q8TEX9, Q9H7D7, O00764, Q9BZH6, O00762, P62256, Q16537, O60784, Q9H2U1, Q9NXF1, Q9BQ67, P39687, Q9BY32, Q02750, Q8WXC6, Q15785, P00491, Q9BV20, Q9UNS2, Q13098, O75122, Q13509, Q9GZS3, Q9NP77, Q9Y371, Q9Y263, Q8IYI6, O75400, O43592, P49721, Q6PD74, Q16222, Q15814, Q9UEW8,…	182	5222	18224	1.95585	3.45257e-12	1.72629e-12
GOTERM_MF_DIRECT	protein binding	132	70.5882	8.72129e-09	Q969U7, Q9HAU4, P52701, O60610, Q9Y2L1, Q9NYL2, Q9Y5Y2, Q9UID3, P31350, Q9NZL4, O00487, Q15147, P05455, Q9UIV1, Q13564, O00148, Q01433, Q9HAV4, Q8TEQ6, Q9NP97, P20936, P49902, Q9NX55, Q9NWT6, Q8TEX9, P28074, Q96GG9, Q13347, Q9H7D7, Q9BZH6, O00762, Q6NYC1, P62256, Q16537, O60784, Q14919, Q9Y547, Q9H2U1, P62633, Q9NXF1, P39687, Q02750, Q15121, Q8WXC6, Q15785, P08243, Q9UNS2, Q13098, O75122, Q9BU23,…	181	8785	16881	1.40137	3.06989e-06	3.06989e-06
GOTERM_CC_DIRECT	nucleoplasm	54	28.877	1.14372e-06	Q16222, P52701, Q9HAU4, Q9Y2L1, Q9Y6E0, P31350, Q01081, O00487, Q9C005, O00442, Q9UIV1, O00148, Q9HAV4, Q8TEQ6, Q9UBT2, Q14566, Q9NX55, Q9UJY5, Q9NW64, Q9NWT6, P28074, Q15021, Q9H7D7, O00764, Q96C86, O00762, Q6NYC1, Q16881, P51665, Q8TDX7, O15160, Q9NXF1, O75937, P39687, P06493, Q8WXC6, Q15785, Q9UNS2, Q13098, Q15257, P09960, P35270, Q96T76, Q9GZS3, Q9UP83, P46063, P60510, Q2M389, P33991, O75400,…	182	2784	18224	1.94221	0.000250444	8.34882e-05
GOTERM_CC_DIRECT	proteasome complex	7	3.74332	2.83471e-05	P28074, Q5VYK3, Q969U7, P54725, P51665, P49721, O00487	182	60	18224	11.6821	0.00618888	0.00155082
GOTERM_CC_DIRECT	nucleus	80	42.7807	4.55076e-05	Q5VYK3, Q9UEW8, O60502, Q969U7, Q9HAU4, Q9NYL2, Q9Y6E0, Q9Y5Y2, P11172, P31350, O00487, Q9Y314, Q15147, Q9C005, O00442, P05455, Q9UIV1, Q9Y4E8, Q13564, O00148, Q9HAV4, P10155, Q8TEQ6, Q14566, Q9BPX3, O00625, P61011, P49841, Q9NW64, Q9NWT6, Q99471, Q9NUU7, P28074, P13693, Q96GG9, Q15021, O00764, Q9BZH6, Q96C86, P54725, Q9Y3B8, Q6NYC1, Q16881, Q9P287, P51665, O95155, Q9UK76, Q14919, Q9H2U1, P62633,…	182	5415	18224	1.47933	0.0099169	0.00199129
GOTERM_BP_DIRECT	endosomal transport	7	3.74332	6.36521e-05	Q9C005, Q9NP79, P51153, Q92783, Q9H9H4, Q2M389, O60784	176	66	16792	10.1191	0.0550773	0.0279287
GOTERM_BP_DIRECT	proteasome-mediated ubiquitin-dependent protein catabolic process	11	5.88235	5.42739e-05	P28074, P49841, O00762, P54725, P51665, P06493, P62256, Q9Y263, P49721, O95155, O00487	176	203	16792	5.16995	0.0471569	0.0471569
GOTERM_CC_DIRECT	GO:0070062~extracellular exosome	44	23.5294	0.00209491	Q9H2U1, Q92747, P51153, Q9NTX5, Q9Y6E0, Q02750, P06493, O00487, O43865, P00491, Q9BRF8, P68366, Q15257, P52788, P09960, P48643, Q9BWD1, Q5EB52, O60476, P35270, P53990, P16930, Q9NP79, Q13509, Q2TAA2, Q9UMY4, P04062, Q9Y371, Q9Y263, Q9H9H4, P28074, P13693, Q13347, O00764, P54802, Q16881, Q9H6B4, P84085, P51665, Q9Y450, P49721, Q9H0W9, O60784, Q9Y547	182	2811	18224	1.56734	0.368254	0.0736884
GOTERM_BP_DIRECT	GO:0015031~protein transport	14	7.48663	0.000261447	Q9NP79, Q9UP83, Q9UMY4, Q8TEX9, Q9H9H4, Q9UID3, Q2M389, Q9NUU7, Q9Y4P1, Q8IYI6, P84085, O60784, Q6PD74, P53990	176	395	16792	3.38159	0.207623	0.0746404
GOTERM_CC_DIRECT	GO:0016020~membrane	36	19.2513	0.00313452	O60502, Q5VYK3, Q9Y2L1, Q9Y6E0, P06493, P23743, Q9UID3, Q15785, O75122, Q9UIV1, O00148, Q9BU23, O60476, Q8TEQ6, Q9NP97, Q96T76, Q9BPX3, Q9Y285, Q9UP83, Q9ULH1, Q96FJ0, Q9UJY5, Q8TEX9, Q96P70, Q9Y371, P46063, Q9NUU7, Q15021, P33991, Q9BZH6, Q8IYI6, O75400, P51665, Q9Y450, P49721, O60784	182	2200	18224	1.63852	0.497187	0.0935502
GOTERM_BP_DIRECT	GO:0006914~autophagy	8	4.27807	0.000489497	Q9NP79, Q9Y4P1, Q92783, Q92995, Q9Y371, P09429, Q9UID3, Q9H9H4	176	133	16792	5.73889	0.353226	0.103216
GOTERM_BP_DIRECT	GO:0038061~NIK/NF-kappaB signaling	6	3.20856	0.000620785	P28074, P51665, P60510, P49721, Q8TBC4, O00487	176	66	16792	8.67355	0.424589	0.104644
GOTERM_CC_DIRECT	GO:0005793~endoplasmic reticulum-Golgi intermediate compartment	5	2.6738	0.00467498	Q5VYK3, Q9Y6Y8, P09429, Q96EK6, P53990	182	68	18224	7.36264	0.641642	0.120391
GOTERM_BP_DIRECT	GO:0051436~negative regulation of ubiquitin-protein ligase activity involved in mitotic cell cycle	6	3.20856	0.000867359	P28074, O00762, P51665, P06493, P49721, O00487	176	71	16792	8.06274	0.538044	0.120775
GOTERM_MF_DIRECT	GO:0005524~ATP binding	30	16.0428	0.00115063	Q9H2U1, Q9UEW8, P52701, Q9NYL2, Q9Y6E0, Q02750, Q9Y5Y2, P49915, P06493, P23743, Q6P3W7, O00442, P08243, Q15257, P48643, O00148, Q9UBT2, Q14566, Q9Y285, P49841, P46063, Q9NUU7, P33991, O00764, O00762, Q9BTE6, Q8TDX7, P62256, Q8TBC4, O95155	181	1495	16881	1.87154	0.333192	0.126358
GOTERM_BP_DIRECT	GO:0051437~positive regulation of ubiquitin-protein ligase activity involved in regulation of mitotic cell cycle transition	6	3.20856	0.00118041	P28074, O00762, P51665, P06493, P49721, O00487	176	76	16792	7.5323	0.650475	0.139437
GOTERM_BP_DIRECT	GO:0031145~anaphase-promoting complex-dependent catabolic process	6	3.20856	0.00140437	P28074, O00762, P51665, P06493, P49721, O00487	176	79	16792	7.24626	0.713715	0.144737
GOTERM_MF_DIRECT	GO:0044822~poly(A) RNA binding	25	13.369	0.000936928	Q9H2U1, P62633, O60610, Q9BQ67, Q9NYL2, P39687, Q9Y6Y8, Q01081, Q9UPT8, Q9Y314, O00442, P05455, P09960, O00148, Q9HAV4, Q8TEQ6, Q96QR8, Q9Y285, P61011, P50579, Q9NW64, P13693, O75400, Q9P287, P09429	181	1129	16881	2.06522	0.281043	0.152087
GOTERM_MF_DIRECT	GO:0000049~tRNA binding	5	2.6738	0.00211385	Q9Y285, P05455, Q9BTE6, O43592, Q9HAV4	181	51	16881	9.14365	0.525201	0.169906
GOTERM_MF_DIRECT	GO:0003697~single-stranded DNA binding	6	3.20856	0.0031802	P62633, P33991, P54725, P09429, Q96QR8, Q14566	181	93	16881	6.01711	0.674116	0.200879
GOTERM_MF_DIRECT	GO:0008536~Ran GTPase binding	4	2.13904	0.003917	Q8TEX9, Q96P70, O43592, Q9HAV4	181	30	16881	12.4354	0.748797	0.205664
GOTERM_BP_DIRECT	GO:0006511~ubiquitin-dependent protein catabolic process	8	4.27807	0.00301318	Q9HAU4, Q9UNS2, O00762, Q9Y4E8, Q92995, P62256, O95155, O00487	176	182	16792	4.19381	0.931832	0.235534
GOTERM_BP_DIRECT	GO:0043488~regulation of mRNA stability	6	3.20856	0.00446758	P28074, Q9Y2L1, P39687, P51665, P49721, O00487	176	103	16792	5.55781	0.981408	0.24772
GOTERM_BP_DIRECT	GO:0000082~G1/S transition of mitotic cell cycle	6	3.20856	0.00428612	P33991, Q86VI3, P06493, P54687, P31350, Q14566	176	102	16792	5.6123	0.978134	0.254772
GOTERM_BP_DIRECT	GO:0090503~RNA phosphodiester bond hydrolysis, exonucleolytic	4	2.13904	0.00300942	Q9Y2L1, Q96C86, Q9UIV1, Q9Y3B8	176	28	16792	13.6299	0.931603	0.257733
GOTERM_BP_DIRECT	GO:0036258~multivesicular body assembly	4	2.13904	0.00403594	Q9NP79, Q92783, Q9H9H4, P53990	176	31	16792	12.3109	0.972656	0.259136
GOTERM_BP_DIRECT	GO:0032886~regulation of microtubule-based process	3	1.60428	0.00370517	O60610, P49841, O75122	176	9	16792	31.803	0.963254	0.259433
GOTERM_BP_DIRECT	GO:0090090~negative regulation of canonical Wnt signaling pathway	7	3.74332	0.00726441	P28074, P49841, Q99471, P51665, P49721, Q6P3W7, O00487	176	163	16792	4.09732	0.99848	0.351177
GOTERM_BP_DIRECT	GO:0045116~protein neddylation	3	1.60428	0.00781106	Q96GG9, Q13564, Q8TBC4	176	13	16792	22.0175	0.999069	0.353509
GOTERM_CC_DIRECT	GO:0005815~microtubule organizing center	6	3.20856	0.0183692	O60610, O75122, Q9Y5Y2, Q02750, Q8TDX7, P60510	182	153	18224	3.92674	0.982756	0.363099
GOTERM_CC_DIRECT	GO:0005813~centrosome	10	5.34759	0.0267609	Q9NP97, Q9BPX3, P28074, Q5VYK3, P49841, P48643, P06493, Q9UJW0, P53990, Q9Y547	182	426	18224	2.35051	0.997369	0.447912
GOTERM_BP_DIRECT	GO:0006886~intracellular protein transport	8	4.27807	0.0119788	Q9UJY5, Q92783, Q8TEX9, Q9Y6Y8, Q9NVG8, O43592, O60784, Q9BYX2	176	236	16792	3.23421	0.999978	0.467894
GOTERM_MF_DIRECT	GO:0042802~identical protein binding	16	8.55615	0.0143371	Q16222, Q9HAU4, Q9Y5L0, Q9Y371, P54687, Q9C005, O43865, Q99961, Q9BV20, Q9Y4E8, Q6NYC1, O00148, Q8TBC4, Q96EK6, Q14919, Q14566	181	749	16881	1.99231	0.9938	0.470276
GOTERM_MF_DIRECT	GO:0003924~GTPase activity	8	4.27807	0.0128823	Q13509, Q7Z2Z2, Q15814, P61011, P68366, P51153, P84085, Q9Y450	181	234	16881	3.18855	0.98958	0.479
GOTERM_BP_DIRECT	GO:0009116~nucleoside metabolic process	3	1.60428	0.0164381	P00491, P11172, O60256	176	19	16792	15.0646	1	0.521728
GOTERM_MF_DIRECT	GO:0000175~3'-5'-exoribonuclease activity	3	1.60428	0.0189389	Q9Y2L1, Q9UIV1, Q9Y3B8	181	20	16881	13.9898	0.998806	0.526605
GOTERM_MF_DIRECT	GO:0019781~NEDD8 activating enzyme activity	2	1.06952	0.0212127	Q13564, Q8TBC4	181	2	16881	93.2652	0.999472	0.529858
GOTERM_BP_DIRECT	GO:0006521~regulation of cellular amino acid metabolic process	4	2.13904	0.0160706	P28074, P51665, P49721, O00487	176	51	16792	7.48307	0.999999	0.531817
GOTERM_BP_DIRECT	GO:0060071~Wnt signaling pathway, planar cell polarity pathway	5	2.6738	0.0156578	P28074, Q9HAU4, P51665, P49721, O00487	176	92	16792	5.18528	0.999999	0.541738
GOTERM_CC_DIRECT	GO:0030289~protein phosphatase 4 complex	2	1.06952	0.0391431	Q8TF05, P60510	182	4	18224	50.0659	0.999841	0.548403
GOTERM_MF_DIRECT	GO:0003743~translation initiation factor activity	4	2.13904	0.0273249	Q13347, Q9ULC4, Q7L2H7, Q9UI10	181	61	16881	6.11575	0.999942	0.556335
GOTERM_CC_DIRECT	GO:0000796~condensin complex	2	1.06952	0.0486883	Q9BPX3, Q15021	182	5	18224	40.0527	0.999982	0.568657
GOTERM_MF_DIRECT	GO:0003678~DNA helicase activity	3	1.60428	0.0267583	P33991, P46063, Q14566	181	24	16881	11.6581	0.999929	0.58018
GOTERM_CC_DIRECT	GO:0008180~COP9 signalosome	3	1.60428	0.047124	Q9UNS2, Q13098, Q8WXC6	182	35	18224	8.58273	0.999974	0.585605
GOTERM_MF_DIRECT	GO:0046523~S-methyl-5-thioribose-1-phosphate isomerase activity	2	1.06952	0.0419778	Q9BV20, Q9UI10	181	4	16881	46.6326	1	0.63445
GOTERM_CC_DIRECT	GO:0072686~mitotic spindle	3	1.60428	0.062504	O60610, O75122, P06493	182	41	18224	7.32672	0.999999	0.635648
GOTERM_BP_DIRECT	GO:0001731~formation of translation preinitiation complex	3	1.60428	0.0236694	Q13347, Q9ULC4, Q7L2H7	176	23	16792	12.4447	1	0.637668
GOTERM_CC_DIRECT	GO:0071541~eukaryotic translation initiation factor 3 complex, eIF3m	2	1.06952	0.0674969	Q13347, Q7L2H7	182	7	18224	28.6091	1	0.639509
GOTERM_MF_DIRECT	GO:0004003~ATP-dependent DNA helicase activity	3	1.60428	0.0455048	P33991, P46063, Q14566	181	32	16881	8.74361	1	0.641059
GOTERM_CC_DIRECT	GO:0005881~cytoplasmic microtubule	3	1.60428	0.0912171	O75122, Q9H6B4, Q9UDT6	182	51	18224	5.89011	1	0.649136
GOTERM_MF_DIRECT	GO:0019888~protein phosphatase regulator activity	3	1.60428	0.0380252	Q8TF05, Q15257, Q16537	181	29	16881	9.64812	0.999999	0.649954
GOTERM_MF_DIRECT	GO:0042393~histone binding	5	2.6738	0.0416612	Q15021, Q9BTT0, P39687, Q96P70, Q6IA86	181	122	16881	3.82234	1	0.656966
GOTERM_BP_DIRECT	GO:0007010~cytoskeleton organization	6	3.20856	0.0267707	Q13509, O94929, O60610, P68366, Q9NYL2, O75400	176	161	16792	3.55562	1	0.666381
GOTERM_BP_DIRECT	GO:0002479~antigen processing and presentation of exogenous peptide antigen via MHC class I, TAP-dependent	4	2.13904	0.0280046	P28074, P51665, P49721, O00487	176	63	16792	6.05772	1	0.666836
GOTERM_CC_DIRECT	GO:0005874~microtubule	7	3.74332	0.0909882	Q9NP97, Q13509, Q15814, P68366, P48643, O75122, Q8TDX7	182	311	18224	2.25377	1	0.666988
GOTERM_CC_DIRECT	GO:0031410~cytoplasmic vesicle	6	3.20856	0.0865808	Q9BTT0, Q5VYK3, P51153, Q9Y371, Q9BYX2, P53990	182	235	18224	2.55656	1	0.667734
GOTERM_CC_DIRECT	GO:0005769~early endosome	6	3.20856	0.0785346	Q5VYK3, Q9UMY4, Q02750, P09429, Q2M389, O60784	182	229	18224	2.62354	1	0.673558
GOTERM_CC_DIRECT	GO:0042555~MCM complex	2	1.06952	0.0859356	P33991, Q14566	182	9	18224	22.2515	1	0.68574
GOTERM_BP_DIRECT	GO:0090263~positive regulation of canonical Wnt signaling pathway	5	2.6738	0.0368894	P28074, Q9HAU4, P51665, P49721, O00487	176	120	16792	3.97538	1	0.737656
GOTERM_BP_DIRECT	GO:0006611~protein export from nucleus	3	1.60428	0.0388171	O43865, P49841, Q9HAV4	176	30	16792	9.54091	1	0.742108
GOTERM_BP_DIRECT	GO:0000209~protein polyubiquitination	6	3.20856	0.0437107	P28074, Q9HAU4, P51665, P49721, O95155, O00487	176	184	16792	3.11117	1	0.746317
GOTERM_BP_DIRECT	GO:0043928~exonucleolytic nuclear-transcribed mRNA catabolic process involved in deadenylation-dependent decay	3	1.60428	0.0364742	Q9Y2L1, Q96C86, Q9UIV1	176	29	16792	9.86991	1	0.747884
GOTERM_BP_DIRECT	GO:0048679~regulation of axon regeneration	2	1.06952	0.041043	Q9Y6E0, Q02750	176	4	16792	47.7045	1	0.748785
GOTERM_BP_DIRECT	GO:0043086~negative regulation of catalytic activity	4	2.13904	0.0435422	Q9BTT0, O60256, Q9NZL4, Q9Y314	176	75	16792	5.08848	1	0.757088
GOTERM_MF_DIRECT	GO:0008641~small protein activating enzyme activity	2	1.06952	0.0723069	Q13564, Q9UBT2	181	7	16881	26.6472	1	0.769552
GOTERM_MF_DIRECT	GO:0003723~RNA binding	11	5.88235	0.0685397	O43865, O00442, Q9Y2L1, P05455, Q9UIV1, Q6NYC1, O75400, Q9HAV4, P10155, Q01081, Q9NUU7	181	547	16881	1.87553	1	0.770109
GOTERM_MF_DIRECT	GO:0046332~SMAD binding	3	1.60428	0.076839	Q9HAU4, Q9Y4E8, Q96QR8	181	43	16881	6.50687	1	0.772637
GOTERM_MF_DIRECT	GO:0003727~single-stranded RNA binding	3	1.60428	0.076839	P62633, Q6NYC1, P09429	181	43	16881	6.50687	1	0.772637
GOTERM_MF_DIRECT	GO:0004721~phosphoprotein phosphatase activity	3	1.60428	0.0831041	Q8TF05, Q9BRF8, P60510	181	45	16881	6.21768	1	0.782814
GOTERM_BP_DIRECT	GO:0010629~negative regulation of gene expression	5	2.6738	0.0551988	Q86VI3, Q9UIV1, Q9UMY4, P04062, Q02750	176	137	16792	3.48208	1	0.814462
GOTERM_BP_DIRECT	GO:0000165~MAPK cascade	7	3.74332	0.0573533	P28074, P20936, P51665, Q02750, Q15121, P49721, O00487	176	262	16792	2.5491	1	0.816529
GOTERM_BP_DIRECT	GO:0018107~peptidyl-threonine phosphorylation	3	1.60428	0.0594534	Q9UEW8, P49841, P06493	176	38	16792	7.5323	1	0.818181
GOTERM_BP_DIRECT	GO:0042981~regulation of apoptotic process	6	3.20856	0.0723912	P13693, Q9BTT0, P39687, Q13564, Q53T59, Q15121	176	213	16792	2.68758	1	0.860129
GOTERM_BP_DIRECT	GO:0009411~response to UV	3	1.60428	0.0708975	P52701, P10155, O95155	176	42	16792	6.81494	1	0.862379
GOTERM_BP_DIRECT	GO:0010501~RNA secondary structure unwinding	3	1.60428	0.0768666	Q9H2U1, O00148, Q9NUU7	176	44	16792	6.50517	1	0.869165
GOTERM_BP_DIRECT	GO:0016241~regulation of macroautophagy	3	1.60428	0.0768666	Q8IYI6, P04062, Q9Y371	176	44	16792	6.50517	1	0.869165
GOTERM_BP_DIRECT	GO:0019509~L-methionine biosynthetic process from methylthioadenosine	2	1.06952	0.0804107	Q9BV20, Q9UI10	176	8	16792	23.8523	1	0.874119
GOTERM_BP_DIRECT	GO:0000398~mRNA splicing, via spliceosome	6	3.20856	0.0829506	O75937, Q9NW64, O00148, O75400, Q8TEQ6, Q01081	176	222	16792	2.57862	1	0.875436
GOTERM_BP_DIRECT	GO:0031175~neuron projection development	4	2.13904	0.0866998	P51153, P04062, P09429, O95155	176	100	16792	3.81636	1	0.880456
GOTERM_BP_DIRECT	GO:0010388~cullin deneddylation	2	1.06952	0.0899989	Q9UNS2, Q13098	176	9	16792	21.202	1	0.883771
GOTERM_BP_DIRECT	GO:0035372~protein localization to microtubule	2	1.06952	0.0899989	O60610, P49841	176	9	16792	21.202	1	0.883771
GOTERM_BP_DIRECT	GO:0035767~endothelial cell chemotaxis	2	1.06952	0.0899989	P51153, P09429	176	9	16792	21.202	1	0.883771
GOTERM_BP_DIRECT	GO:0032790~ribosome disassembly	2	1.06952	0.0899989	Q9ULC4, Q9Y450	176	9	16792	21.202	1	0.883771
GOTERM_BP_DIRECT	GO:0006139~nucleobase-containing compound metabolic process	3	1.60428	0.0924373	P00491, Q9Y3B8, O60256	176	49	16792	5.84137	1	0.884454
GOTERM_BP_DIRECT	GO:0002223~stimulatory C-type lectin receptor signaling pathway	4	2.13904	0.0969013	P28074, P51665, P49721, O00487	176	105	16792	3.63463	1	0.890572
GOTERM_BP_DIRECT	GO:0045292~mRNA cis splicing, via spliceosome	2	1.06952	0.0994876	Q96C86, Q9NW64	176	10	16792	19.0818	1	0.891454
GOTERM_BP_DIRECT	GO:0006268~DNA unwinding involved in DNA replication	2	1.06952	0.0994876	P33991, Q14566	176	10	16792	19.0818	1	0.891454
GOTERM_BP_DIRECT	GO:1904903~ESCRT III complex disassembly	2	1.06952	0.0994876	Q9NP79, P53990	176	10	16792	19.0818	1	0.891454
GOTERM_BP_DIRECT	GO:0000290~deadenylation-dependent decapping of nuclear-transcribed mRNA	2	1.06952	0.0994876	Q96C86, Q9UIV1	176	10	16792	19.0818	1	0.891454

## Sheet: IFNg24 up
Category	Term	Count	%	PValue	Genes	List Total	Pop Hits	Pop Total	Fold Enrichment	Bonferroni	Benjamini
GOTERM_CC_DIRECT	mitochondrial inner membrane	80	18.3908	9.73884e-47	O14949, O75964, Q86Y39, P82909, P53597, P10620, P82673, Q9BZE1, P21796, Q9UDW1, Q9H845, P03928, Q15070, P52815, P18859, Q02978, Q6P1L8, P36542, P60602, P22695, Q13423, O75208, Q14197, P19404, Q9Y6N5, Q9P0J0, Q9NX14, P51970, P56385, Q9NX63, Q9BYC8, O95563, P13073, P24539, P10606, Q9NWU5, Q00325, P00846, Q9Y3B7, P82930, P82932, Q9H936, O14548, Q9NRX2, P49406, P53007, Q9NS69, Q9Y2R9, O96000, Q9Y6C9,…	433	441	18224	7.63497	3.8858e-44	3.8858e-44
GOTERM_CC_DIRECT	mitochondrion	108	24.8276	2.16919e-30	Q96TC7, O75964, Q9Y3E5, O75352, Q86Y39, P53597, P10620, Q9BTZ2, Q96IX5, P82673, Q9H845, P03928, Q15070, P18858, Q9NX40, P18859, Q02978, P22695, P19404, Q9H3Z4, Q00059, Q9BYC8, P13073, P00846, P82930, Q9HBH5, Q15006, Q9H936, Q16595, Q9NS69, O95140, P45880, O14925, P29728, Q9HD34, Q9HD33, P35232, P30049, P00403, O75880, Q16795, Q9UJS0, P82912, P35613, P12236, Q9P035, Q8TDB4, P99999, P32189, O14949,…	433	1331	18224	3.41508	8.65505e-28	4.32753e-28
GOTERM_CC_DIRECT	membrane	132	30.3448	8.38266e-25	Q9Y5M8, Q07065, P13987, Q6P1A2, Q9H0A0, Q9Y3E5, O75352, Q9NYL4, P01892, Q8IXI1, P00167, P61769, Q96PP8, Q9NX40, Q9H0X9, Q9BQE5, P08758, P50402, O14656, Q99829, Q9H3Z4, P05556, P05362, O00567, P12259, P55287, Q06136, P13073, P04233, Q9UKM7, Q8N4V1, Q8NC56, Q9HBH5, P10321, P38159, Q9NS69, Q96N66, Q9UP95, Q70UQ0, P29728, P16615, P35232, P50995, O00264, O94766, P00403, Q5JRA6, Q9BW27, P62834, Q969X5,…	433	2200	18224	2.52527	3.34468e-22	1.11489e-22
GOTERM_MF_DIRECT	poly(A) RNA binding	88	20.2299	2.26774e-22	Q15287, P07355, Q07065, Q9H0A0, Q9H6F5, P01892, P53597, Q9NYF8, Q13573, Q9UQ35, Q9H583, P82673, Q9BZE1, Q6PJT7, Q15424, Q9Y4P3, P43897, Q9H307, P07305, Q13428, Q02978, Q6P1L8, P49750, Q13427, P36542, P04080, P84090, Q00059, Q9Y2X3, Q9BYG3, Q9BYC8, O00567, O00566, P22087, P46087, Q15061, Q9UKV3, Q9NWU5, Q9UKM9, Q9Y5S9, P16401, O75131, Q9Y3B7, Q9NW13, P38159, Q92979, Q13595, Q9NWH9, Q9Y2R9, P11387,…	415	1129	16881	3.17058	1.41054e-19	1.41054e-19
GOTERM_CC_DIRECT	extracellular exosome	141	32.4138	2.51252e-19	Q16270, Q07065, P13987, Q9Y6I9, O75964, O75352, P01892, Q8IXI1, P53597, P00167, P35052, O15031, Q9BTZ2, P04216, Q96IX5, P67812, Q9UDW1, P26006, P61769, P0C0S5, P08758, P28065, O14656, P22695, P29992, O00161, P04080, Q99829, Q9H3Z4, P04083, O75367, P05556, P02749, P08572, P05362, P55287, P13073, P04233, P55290, O75131, P16401, P00846, P10321, Q8WYP5, P38159, Q9H2U2, Q8IWA5, P53007, P45880, P09871,…	433	2811	18224	2.11113	1.0025e-16	2.50624e-17
GOTERM_CC_DIRECT	endoplasmic reticulum membrane	68	15.6322	4.19652e-18	Q9Y5M8, Q07065, P13987, Q6P1A2, Q9NYL4, O75352, Q9BVK6, P10620, P00167, Q9BTZ2, P61009, P67812, Q03135, Q9H3N1, Q6RW13, Q9H0X9, P51572, Q86WV6, Q9BQE5, P23219, Q96AA3, P42167, Q9NXG6, O94905, Q969M3, Q9NZ08, P46977, Q06136, Q9UHQ9, Q92575, Q9UKM7, Q15363, O15270, Q9HBH5, Q8TCT9, Q15005, Q96JJ7, Q86Y07, Q8N0U8, P37059, Q9Y6K0, Q96N66, Q70UQ0, Q03519, Q03518, O95674, P16615, P20591, O00264, Q92643,…	433	862	18224	3.32015	1.67441e-15	3.34882e-16
GOTERM_BP_DIRECT	mitochondrial translational elongation	24	5.51724	4.49596e-18	P82912, Q9Y2R9, P82909, Q9BYC8, P82673, Q9BZE1, Q9HD33, Q9NWU5, Q9BYD6, Q92552, P43897, Q9Y3B7, P82930, P52815, P82650, Q9Y3D3, Q6P1L8, P82932, Q9Y3D9, Q8N983, Q9NRX2, P49406, Q13405, Q14197	415	85	16792	11.4247	8.40295e-15	8.40295e-15
GOTERM_BP_DIRECT	mitochondrial translational termination	23	5.28736	8.96488e-17	P82912, Q9Y2R9, P82909, Q9BYC8, P82673, Q9BZE1, Q9HD33, Q9NWU5, Q9BYD6, Q92552, Q9Y3B7, P82930, P52815, P82650, Q9Y3D3, Q6P1L8, P82932, Q9Y3D9, Q8N983, Q9NRX2, P49406, Q13405, Q14197	415	86	16792	10.8214	2.07501e-13	1.03695e-13
GOTERM_MF_DIRECT	structural constituent of ribosome	30	6.89655	1.83097e-13	P53007, Q9Y2R9, P82909, P82673, Q9BZE1, Q9HD33, P05141, Q9BYD6, P52815, Q6P1L8, Q02978, Q8N983, Q6DKI1, O95182, Q13405, Q9UJS0, P82912, P12236, Q9BYC8, Q9NWU5, Q00325, P82930, Q9Y3B7, P82650, Q9Y3D3, P82932, Q9H936, Q9Y3D9, Q9NRX2, P49406	415	222	16881	5.49691	1.13873e-10	5.69366e-11
GOTERM_CC_DIRECT	mitochondrial proton-transporting ATP synthase complex	11	2.52874	1.41154e-11	P24539, P03928, O75964, P48047, P00846, P30049, P18859, P56385, O75947, Q96IX5, P36542	433	21	18224	22.046	5.63208e-09	9.3868e-10
GOTERM_CC_DIRECT	endoplasmic reticulum	53	12.1839	1.37696e-10	Q07065, P08648, O75352, P01892, Q9BVK6, Q9Y6M5, P10620, P61009, P04216, Q03135, Q9HDC9, Q9H3N1, Q9Y4P3, P51572, Q9H1E5, P50402, O14656, P51571, O94905, P30533, Q9NZ08, Q06136, Q92575, P14314, P21980, Q9UKM7, Q8NBK3, Q15363, Q9HBH5, Q15006, Q8TCT9, P10321, Q86Y07, P27105, Q9UM00, P09913, Q70UQ0, P29728, P16615, Q9NV96, O00264, Q8NFQ8, Q8TCJ2, Q9BW60, P30512, P02768, Q96RD7, Q9P035, P43307, O15533,…	433	828	18224	2.69402	5.49407e-08	7.84868e-09
GOTERM_CC_DIRECT	nuclear membrane	26	5.97701	2.27171e-10	Q9Y6K0, Q9Y6M5, Q9BTZ2, Q8NFH5, P20591, Q14739, Q9BW27, P50402, O14656, Q8NFQ8, P42167, O94901, P18754, Q9P035, P52948, P37198, Q96G23, P20700, P09525, Q8NC56, Q9NRG9, P00533, Q9Y3D9, Q8WYP5, P49406, P29590	433	229	18224	4.77852	9.06414e-08	1.13302e-08
GOTERM_CC_DIRECT	focal adhesion	34	7.81609	2.94568e-10	P13987, P29317, P08648, P17813, P04216, Q03135, P26006, P08133, Q13443, P61769, P11233, P17301, P62879, P08758, O00161, P04083, P05556, P05362, P35613, P17096, O14672, Q9P035, Q14517, O95297, P21980, P55290, Q05397, P23284, O75131, P10301, P16070, P00533, P28838, Q14108	433	391	18224	3.65981	1.17533e-07	1.17533e-08
GOTERM_BP_DIRECT	mitochondrial ATP synthesis coupled proton transport	11	2.52874	2.06233e-11	P24539, P10606, P03928, O75964, P48047, P00846, P30049, P18859, P56385, O75947, P36542	415	21	16792	21.1947	3.85451e-08	1.28484e-08
GOTERM_CC_DIRECT	small-subunit processome	12	2.75862	2.92563e-10	O43818, P55769, Q12788, Q9Y2X3, Q9H583, O00567, Q9NYH9, O00566, Q9NQZ2, Q14690, Q92979, P22087	433	35	18224	14.4301	1.16732e-07	1.29703e-08
GOTERM_BP_DIRECT	ATP biosynthetic process	12	2.75862	4.16194e-11	P24539, P03928, O75964, P48047, P00846, P30049, P18859, P56385, O75323, O75947, P36542, Q9UJS0	415	29	16792	16.7432	7.77868e-08	1.94467e-08
GOTERM_BP_DIRECT	translation	27	6.2069	8.31133e-10	P53007, P82909, Q9Y2R9, Q9BZE1, P05141, P55769, Q9BYD6, Q02978, Q6P1L8, Q8N983, Q9UJS0, Q13405, P82912, P12236, Q9BYC8, Q9NWU5, Q00325, Q9Y3B7, P82932, Q9Y3D3, O76021, Q9H936, Q9NRX2, Q9Y3D9, P00533, P49406, P23381	415	253	16792	4.31815	1.55339e-06	3.10677e-07
GOTERM_BP_DIRECT	ATP synthesis coupled proton transport	10	2.29885	1.15577e-09	P24539, P03928, O75964, P48047, P00846, P30049, P18859, O75947, P36542, Q93050	415	22	16792	18.3921	2.16013e-06	3.60022e-07
GOTERM_CC_DIRECT	nucleolus	50	11.4943	1.09885e-08	Q9H6F5, Q9H0A0, P42224, Q9NYF8, Q8WXE9, Q03989, Q9H583, Q6PJT7, Q9H3N1, Q13428, P04080, O75367, Q9Y2X3, Q9BYG3, O00567, O00566, P22087, P46087, Q9UKV3, Q15061, Q00325, Q63HN8, Q9NW13, Q92979, Q13595, P11387, Q14690, P55769, Q12788, P23786, O00264, Q6DKI1, Q9NQZ2, Q9H4L4, Q99848, Q969X6, P56182, Q5QJE6, P78406, Q8IY81, O00541, O60264, O43818, Q9BXY0, Q9NY93, Q9H7B2, O76021, Q9NYH9, Q96GQ7, P29590	433	857	18224	2.45553	4.38441e-06	3.98584e-07
GOTERM_CC_DIRECT	mitochondrial large ribosomal subunit	12	2.75862	1.20045e-08	Q9NWU5, Q9Y3B7, P52815, Q6P1L8, Q9BYC8, Q9NRX2, Q8N983, Q9BZE1, P49406, Q13405, Q14197, Q9HD33	433	48	18224	10.5219	4.78978e-06	3.99149e-07
GOTERM_BP_DIRECT	type I interferon signaling pathway	14	3.21839	4.32808e-09	Q9Y6K5, P42224, P30512, P01892, O14879, P09913, Q9Y3Z3, P29728, P20592, P52630, P20591, P32456, P80217, P10321, P13747	415	64	16792	8.8512	8.08915e-06	1.1556e-06
GOTERM_BP_DIRECT	antigen processing and presentation of peptide antigen via MHC class I	10	2.29885	2.79021e-08	P61769, P30512, P01892, P51572, Q9NZ08, Q03519, Q30201, P10321, Q03518, P13747, O15533	415	30	16792	13.4876	5.21476e-05	6.5186e-06
GOTERM_CC_DIRECT	cell surface	35	8.04598	2.68227e-07	P07355, P13987, P29317, P08648, P01892, Q15836, P21589, P17813, O15031, Q9HDC9, P26006, Q13443, P11233, P16035, P35232, P17301, P13747, Q99623, Q12846, P04083, P05556, P30512, P02749, P05362, P30533, O14672, O95297, P04233, P09525, P25445, Q8TCT9, P10321, P16070, Q96JJ7, P00533, Q9Y5S1	433	542	18224	2.71784	0.000107017	8.23248e-06
GOTERM_CC_DIRECT	integral component of membrane	171	39.3103	3.88629e-07	Q9Y5M8, Q07065, Q6P1A2, Q96TC7, Q9Y3E5, O75352, Q9NYL4, P01892, Q86Y39, Q5JTV8, P10620, P00167, Q96IX5, P67812, Q5T3F8, P03928, O95870, Q15070, O15321, Q9H0X9, Q02978, Q9BQE5, P50402, O00161, P84157, Q9H3Z4, P05362, Q969M3, P30533, P55287, Q06136, P13073, P04233, Q9UKM7, Q8N4V1, P00846, Q8NC56, P10321, Q15005, Q9H936, Q96JJ7, Q8N0U8, A6NHR9, Q8IWA5, P53007, Q9NS69, Q9P0I2, Q6ZXV5, Q96N66, O95140,…	433	5163	18224	1.39396	0.000155051	1.10759e-05
GOTERM_BP_DIRECT	rRNA processing	22	5.05747	8.08436e-08	Q99848, Q969X6, Q9H6F5, P56182, Q9Y2X3, Q9H583, O00541, O00567, O00566, Q14690, P22087, O43818, Q9NY93, P55769, Q15061, Q12788, P38919, Q9NYH9, Q96GQ7, Q9H4L4, Q9NQZ2, Q92979	415	214	16792	4.15971	0.000151085	1.67884e-05
GOTERM_CC_DIRECT	nuclear envelope	17	3.90805	1.2424e-06	O94901, P78406, Q6ZMZ3, Q8NFH5, P52948, Q92575, P37198, P20700, P50995, O15397, Q14739, Q9NRG9, Q9BW27, Q8IXM6, P50402, O14656, P42167	433	159	18224	4.49995	0.000495597	3.30474e-05
GOTERM_BP_DIRECT	antigen processing and presentation of endogenous peptide antigen via MHC class I	6	1.37931	1.79319e-07	P61769, P30512, P01892, Q9NZ08, Q03519, Q03518, O15533	415	7	16792	34.6823	0.000335092	3.35142e-05
GOTERM_MF_DIRECT	transmembrane transporter activity	11	2.52874	2.46927e-07	P11166, P24539, P03928, O75964, P48047, P00846, P30049, P18859, P56385, O75947, P36542	415	49	16881	9.1316	0.000153577	5.1195e-05
GOTERM_CC_DIRECT	myelin sheath	16	3.67816	3.4055e-06	P19404, P02768, P45880, P04216, P21796, P24539, P05141, P11233, P35232, P62879, Q00325, P36542, P22695, P05026, P62834, Q16891	433	152	18224	4.43029	0.00135787	8.49212e-05
GOTERM_CC_DIRECT	box C/D snoRNP complex	5	1.14943	4.49857e-06	O43818, P55769, Q9Y2X3, O00567, P22087	433	6	18224	35.0731	0.00179332	0.000105579
GOTERM_CC_DIRECT	mitochondrial proton-transporting ATP synthase complex, coupling factor F(o)	6	1.37931	5.04904e-06	P24539, P03928, O75964, P18859, P56385, O75947	433	12	18224	21.0439	0.00201254	0.000111914
GOTERM_CC_DIRECT	membrane raft	18	4.13793	8.79922e-06	P07355, P08754, P27105, O94905, P05556, P05362, P35613, P60903, P45880, P35052, P04216, Q03135, P04899, P21796, Q14699, P25445, P27216, P00533	433	206	18224	3.67757	0.00350475	0.000184767
GOTERM_CC_DIRECT	ribosome	16	3.67816	1.00497e-05	P82912, Q9Y2R9, Q9BYC8, Q9BZE1, Q92552, Q9Y3B7, P82930, P82650, Q9Y3D3, Q6P1L8, Q9Y3D9, Q8N983, Q9NRX2, Q6DKI1, P49406, Q13405	433	166	18224	4.05665	0.0040018	0.000200471
GOTERM_BP_DIRECT	interferon-gamma-mediated signaling pathway	12	2.75862	1.21437e-06	Q9Y6K5, P61769, P42224, P30512, P32456, P01892, P32455, P05362, P10321, P16070, P29728, P13747, P29590	415	71	16792	6.83876	0.00226709	0.000206312
GOTERM_CC_DIRECT	mitochondrial respiratory chain complex I	9	2.06897	1.79751e-05	P19404, O96000, Q9P0J0, Q86Y39, P51970, Q9NX14, P56556, Q16795, O95182	433	49	18224	7.7304	0.00714646	0.000341471
GOTERM_CC_DIRECT	mitochondrial small ribosomal subunit	7	1.6092	2.07012e-05	P82912, P82909, Q9Y2R9, P82650, Q9Y3D3, P82932, P82673	433	25	18224	11.7846	0.00822584	0.000375378
GOTERM_BP_DIRECT	mitochondrial electron transport, NADH to ubiquinone	10	2.29885	2.64605e-06	P19404, O96000, Q9P0J0, Q86Y39, P51970, Q9NX14, P56556, Q16795, O95182, O75208	415	49	16792	8.25768	0.00493326	0.000412037
GOTERM_BP_DIRECT	mitochondrial respiratory chain complex I assembly	11	2.52874	2.96283e-06	P19404, Q9H845, Q15070, O96000, Q9P0J0, Q86Y39, P51970, Q9NX14, P56556, Q16795, O95182	415	63	16792	7.06491	0.00552223	0.000425873
GOTERM_CC_DIRECT	melanosome	12	2.75862	2.73704e-05	P07355, P11166, P27105, Q9H3Z4, P05556, P23284, P50995, P35613, Q16563, P08133, Q93050, Q9Y5S1	433	101	18224	5.00053	0.0108615	0.000474711
GOTERM_CC_DIRECT	pore complex	5	1.14943	3.5702e-05	P37198, P45880, O96008, P21796, Q9Y277	433	9	18224	23.3821	0.0141444	0.00059338
GOTERM_CC_DIRECT	mitochondrial ribosome	7	1.6092	4.1462e-05	Q9Y3B7, P82650, Q9BYC8, Q8N983, O95182, Q9BZE1, Q13405	433	28	18224	10.5219	0.0164076	0.000661528
GOTERM_CC_DIRECT	integral component of lumenal side of endoplasmic reticulum membrane	7	1.6092	5.12395e-05	P04233, P30512, P01892, P51572, Q8TCT9, P10321, P13747, O15533	433	29	18224	10.1591	0.0202375	0.00078604
GOTERM_CC_DIRECT	mitochondrial outer membrane	14	3.21839	5.62132e-05	Q96TC7, Q9NS69, Q9Y6C9, O95140, P45880, P10620, P00167, O96008, P21796, P50416, Q86WV6, P32189, Q99623, Q9Y277	433	149	18224	3.95455	0.02218	0.000830384
GOTERM_CC_DIRECT	MHC class I protein complex	5	1.14943	9.00383e-05	P61769, P30512, P01892, Q30201, P10321, P13747	433	11	18224	19.1308	0.0352892	0.00128228
GOTERM_CC_DIRECT	integral component of mitochondrial outer membrane	6	1.37931	0.00010874	Q9UH62, Q9NS69, Q8IXI1, P50416, Q8TDB4, O96008	433	21	18224	12.0251	0.0424618	0.00149508
GOTERM_CC_DIRECT	mitochondrial matrix	21	4.82759	0.000113257	Q9H2U2, Q9HA77, Q9UGM6, Q9UIJ7, Q96C36, Q9P0J1, P53597, Q00059, Q8NCN5, Q9HD34, Q9Y2Q3, Q5JPH6, P24539, P43897, P30049, Q96CM8, O00330, Q16595, P36542, Q16795, Q14197	433	327	18224	2.70288	0.044186	0.00150526
GOTERM_MF_DIRECT	ATPase binding	11	2.52874	1.25037e-05	P11233, P11234, O75348, P55769, Q5JTV8, Q9Y2X3, Q8NFQ8, Q03135, P05026, P22087, Q93050	415	74	16881	6.0466	0.00774719	0.00155426
GOTERM_MF_DIRECT	hydrogen ion transmembrane transporter activity	8	1.83908	1.00451e-05	P24539, P03928, O75964, P00846, P18859, P56385, O75947, Q93050	415	32	16881	10.1693	0.00622858	0.00156079
GOTERM_CC_DIRECT	exon-exon junction complex	6	1.37931	0.000137998	Q9BY77, Q15287, Q9Y5S9, Q9H307, P38919, Q9Y2W1	433	22	18224	11.4785	0.0535763	0.00177471
GOTERM_MF_DIRECT	protein binding	258	59.3103	1.96252e-05	P13987, Q96TC7, Q9H0A0, Q9Y6I9, O75352, Q5JTV8, Q8IXI1, Q13573, P10620, Q03989, P04216, Q5W111, P61769, Q15070, O95870, Q86WR7, Q96PP8, Q9NX40, P50402, P28065, P22695, O75367, Q00059, P12883, P20592, P13073, P04233, P46087, Q9UKV3, Q15061, P52630, Q16595, Q9NS69, Q6ZXV5, O95140, Q70UQ0, P09871, O75475, Q13443, Q9NVM1, P20591, Q12788, O75880, Q9H4L4, P62834, Q969X5, Q969X6, P35613, Q8IY81, Q6ZMZ3,…	415	8785	16881	1.19462	0.0121328	0.00203243
GOTERM_BP_DIRECT	cell adhesion mediated by integrin	6	1.37931	2.17727e-05	Q13443, P08648, P05556, P17301, P05362, P35555	415	15	16792	16.1851	0.0398768	0.00290247
GOTERM_MF_DIRECT	ATPase activity	16	3.67816	4.67466e-05	O75964, P56385, Q9HD20, P12883, O60264, P24539, Q96T23, Q9UKV3, P48047, P30049, P18859, O75947, Q63HN8, P36542, O14656, P05026	415	183	16881	3.55647	0.0286584	0.00362804
GOTERM_MF_DIRECT	integrin binding	12	2.75862	5.3267e-05	O14495, Q13443, P16035, P08648, P05556, P17301, P05362, O14672, P04216, P00533, P35555, P26006	415	105	16881	4.64881	0.0325901	0.00367467
GOTERM_MF_DIRECT	proton-transporting ATP synthase activity, rotational mechanism	6	1.37931	4.20032e-05	P24539, O75964, P48047, P30049, O75947, P36542	415	17	16881	14.3566	0.0257882	0.0037254
GOTERM_CC_DIRECT	nuclear speck	15	3.44828	0.000324914	Q15287, Q9NYF8, Q9UQ35, Q96QD9, Q9HCG8, Q9Y2W1, Q9BY77, Q9UKV3, Q6PJT7, Q9Y5S9, Q9UIS9, Q9H307, P49750, Q13427, P38919	433	201	18224	3.14088	0.121608	0.00404374
GOTERM_MF_DIRECT	calcium-dependent phospholipid binding	9	2.06897	8.01373e-05	P07355, Q99829, P04083, P09525, P50995, O75131, P08758, P27216, P08133	415	58	16881	6.31197	0.0486254	0.00497234
GOTERM_CC_DIRECT	nuclear inner membrane	7	1.6092	0.000496993	Q03252, Q9Y2U8, P20700, Q5JTV8, Q8IXM6, P50402, P42167	433	43	18224	6.8515	0.179917	0.00599257
GOTERM_CC_DIRECT	preribosome, large subunit precursor	6	1.37931	0.000542882	Q99848, Q9BXY0, P56182, Q9H6F5, Q8IY81, O00541	433	29	18224	8.70781	0.194803	0.00635235
GOTERM_MF_DIRECT	snoRNA binding	6	1.37931	0.000127379	P55769, Q12788, Q9Y2X3, Q9H583, O00567, Q9NYH9	415	21	16881	11.622	0.0761772	0.0071773
GOTERM_CC_DIRECT	endoplasmic reticulum lumen	14	3.21839	0.000684755	Q96D15, P08572, P39060, Q9NZ08, P12259, P61769, O95479, P14314, P23284, Q8NBK3, Q8TED1, P00734, Q9BT09, O14656	433	192	18224	3.0689	0.239144	0.00777847
GOTERM_CC_DIRECT	respiratory chain	5	1.14943	0.00111606	P99999, O14949, P51970, P00403, P56556	433	20	18224	10.5219	0.359534	0.0123003
GOTERM_MF_DIRECT	porin activity	4	0.91954	0.000277188	P45880, O96008, P21796, Q9Y277	415	6	16881	27.1181	0.158387	0.0142668
GOTERM_MF_DIRECT	laminin binding	6	1.37931	0.000306763	Q13443, P05556, P17301, P35052, P25774, P26006	415	25	16881	9.76251	0.173732	0.0145725
GOTERM_CC_DIRECT	ER membrane protein complex	4	0.91954	0.0014021	Q9P0I2, Q8N4V1, Q15006, Q5J8M3	433	10	18224	16.8351	0.428695	0.0146244
GOTERM_CC_DIRECT	oligosaccharyltransferase complex	4	0.91954	0.0014021	Q8TCJ2, P61803, Q9H0U3, P46977	433	10	18224	16.8351	0.428695	0.0146244
GOTERM_CC_DIRECT	ER to Golgi transport vesicle membrane	7	1.6092	0.00138752	P61769, P13987, P04233, P30512, P01892, Q15363, P10321, P13747	433	52	18224	5.66566	0.425357	0.0148616
GOTERM_CC_DIRECT	TAP complex	3	0.689655	0.00165551	Q03519, Q03518, O15533	433	3	18224	42.0878	0.483715	0.0168083
GOTERM_CC_DIRECT	external side of plasma membrane	14	3.21839	0.00177069	P08648, P05556, P05362, P17813, O96005, P04216, P26006, P61769, P04233, P17301, P55290, P25445, Q30201, P08758	433	213	18224	2.76633	0.506943	0.0170992
GOTERM_CC_DIRECT	nucleosome	9	2.06897	0.00175768	P04908, P0C0S5, O60814, O75367, P16401, Q96KK5, P06899, P07305, P62805	433	94	18224	4.02968	0.504372	0.0173952
GOTERM_CC_DIRECT	Golgi membrane	27	6.2069	0.00198269	P13987, Q9UM00, P01892, Q9BVK6, Q03135, P11166, P61769, Q96PP8, Q6RW13, Q9Y287, O94766, Q5JRA6, P13747, Q969X5, Q9HCU5, P30512, P35613, O14672, P12259, O15533, P04233, Q8N4V1, P32456, P32455, Q15363, Q9BX59, P10321, P00533	433	591	18224	1.92279	0.547007	0.0186776
GOTERM_BP_DIRECT	viral process	20	4.5977	0.000167142	P29317, Q9H6F5, P30512, P01892, Q13573, P11387, P18754, P16234, P78406, Q8NFH5, P52948, P21796, P05141, P37198, P11233, P10321, Q9NRG9, Q9BW27, P28065, Q86Y07, P03956	415	299	16792	2.70653	0.268322	0.0206123
GOTERM_BP_DIRECT	mRNA export from nucleus	11	2.52874	0.000178603	Q9BY77, Q15287, P37198, Q9Y5S9, P78406, Q9NRG9, Q96QD9, Q9BW27, P38919, Q8NFH5, P52948	415	100	16792	4.45089	0.283831	0.0206488
GOTERM_BP_DIRECT	mitochondrial translation	7	1.6092	0.000225347	P82912, Q9Y2R9, P82930, Q9Y3D3, P82932, O95182, Q9HD33	415	36	16792	7.86774	0.343754	0.0219255
GOTERM_BP_DIRECT	oxidative phosphorylation	5	1.14943	0.000218205	P30049, O75323, Q16595, P36542, P22695	415	13	16792	15.5626	0.334934	0.0224046
GOTERM_MF_DIRECT	peptide antigen binding	6	1.37931	0.000534151	P30512, P01892, Q30201, P10321, Q03518, P13747, O15533	415	28	16881	8.71652	0.28275	0.0234584
GOTERM_BP_DIRECT	leukocyte migration	12	2.75862	0.000216523	P08648, P04233, P05556, P05362, P35613, P16070, P00734, Q03135, Q08722, P05026, P03956, P26006	415	122	16792	3.97993	0.33284	0.0235262
GOTERM_MF_DIRECT	GTPase activity	16	3.67816	0.000687922	P08754, Q8IXI1, O95140, P20592, P04899, P11233, P21980, P11234, P32456, P62879, P20591, P32455, Q96PP8, P10301, P29992, P62834	415	234	16881	2.78134	0.348211	0.0281323
GOTERM_CC_DIRECT	integral component of endoplasmic reticulum membrane	9	2.06897	0.00331645	Q9HCU5, Q9BW60, Q9UM00, Q9Y4P3, Q92643, Q14739, Q03519, Q9P035, Q03518	433	104	18224	3.64221	0.73432	0.0290251
GOTERM_CC_DIRECT	endoplasmic reticulum exit site	4	0.91954	0.00316937	Q9HCU5, P30512, P01892, Q969M3, Q5JRA6	433	13	18224	12.9501	0.718208	0.0290259
GOTERM_CC_DIRECT	Sec61 translocon complex	3	0.689655	0.00325904	P60468, P51572, P51571	433	4	18224	31.5658	0.728143	0.0291679
GOTERM_CC_DIRECT	blood microparticle	11	2.52874	0.00341497	P11166, P27105, P69905, P02768, P02774, P09871, P02042, Q08380, P19823, P00734, P00736	433	152	18224	3.04582	0.744595	0.029236
GOTERM_CC_DIRECT	endoplasmic reticulum-Golgi intermediate compartment membrane	7	1.6092	0.00402923	Q969X5, P13987, Q3ZAQ7, Q9BVK6, Q15363, P51572, P12259	433	64	18224	4.60335	0.800294	0.0330037
GOTERM_CC_DIRECT	mitochondrial respiratory chain	4	0.91954	0.00396335	Q15070, Q9P0J0, O14548, Q13423	433	14	18224	12.0251	0.794953	0.0331512
GOTERM_BP_DIRECT	maturation of LSU-rRNA	5	1.14943	0.000400575	Q9BXY0, P46087, Q9BYD6, P55769, O76021	415	15	16792	13.4876	0.527078	0.036749
GOTERM_CC_DIRECT	extracellular matrix	16	3.67816	0.00487941	P07355, Q16270, Q07065, P02749, P08572, P39060, Q9Y6C2, P12236, P35555, P05141, P16035, P21980, P48047, Q08380, P62805, P03956	433	296	18224	2.27501	0.85796	0.038281
GOTERM_CC_DIRECT	integral component of nuclear inner membrane	4	0.91954	0.00486784	O94901, Q9Y2U8, Q14739, Q8NC56	433	15	18224	11.2234	0.8573	0.0389558
GOTERM_MF_DIRECT	dolichyl-diphosphooligosaccharide-protein glycotransferase activity	4	0.91954	0.00110186	Q8TCJ2, P61803, Q9H0U3, P46977	415	9	16881	18.0787	0.496279	0.0395345
GOTERM_MF_DIRECT	NADH dehydrogenase (ubiquinone) activity	7	1.6092	0.00107743	P19404, O96000, Q9P0J0, P51970, P56556, Q16795, O95182	415	48	16881	5.93208	0.48856	0.0410419
GOTERM_CC_DIRECT	catalytic step 2 spliceosome	8	1.83908	0.0062325	Q9UKM9, Q13573, Q9Y5S9, Q9H307, Q9UQ35, P38919, Q9HCG8, P38159	433	92	18224	3.65981	0.917466	0.0477358
GOTERM_CC_DIRECT	early endosome membrane	9	2.06897	0.00640915	P61769, P04083, P30512, Q8N4V1, P01892, P10321, P13747, P00533, Q03135, P29590	433	116	18224	3.26543	0.923118	0.0481389
GOTERM_BP_DIRECT	GO:0007077~mitotic nuclear envelope disassembly	7	1.6092	0.000691757	P37198, P78406, Q9NRG9, Q9BW27, P50402, Q8NFH5, P52948	415	44	16792	6.43724	0.725648	0.0570936
GOTERM_BP_DIRECT	GO:1902600~hydrogen ion transmembrane transport	8	1.83908	0.00072907	Q5TAH2, P13073, O14949, O75348, P00167, O14548, Q9UDW1, Q13423	415	61	16792	5.30658	0.744141	0.0575444
GOTERM_BP_DIRECT	GO:2000811~negative regulation of anoikis	5	1.14943	0.00067166	P08648, P05556, Q9Y3E5, Q05397, Q03135	415	17	16792	11.9008	0.715139	0.0580451
GOTERM_BP_DIRECT	GO:0000462~maturation of SSU-rRNA from tricistronic rRNA transcript (SSU-rRNA, 5.8S rRNA, LSU-rRNA)	6	1.37931	0.0010339	P82912, Q12788, Q9H583, Q9NYH9, Q9NQZ2, Q92979	415	32	16792	7.58675	0.85534	0.0773976
GOTERM_BP_DIRECT	GO:0006409~tRNA export from nucleus	6	1.37931	0.0010339	P37198, P78406, Q9NRG9, Q9BW27, Q8NFH5, P52948	415	32	16792	7.58675	0.85534	0.0773976
GOTERM_BP_DIRECT	GO:0010827~regulation of glucose transport	6	1.37931	0.00119417	P37198, P78406, Q9NRG9, Q9BW27, Q8NFH5, P52948	415	33	16792	7.35685	0.89282	0.0793845
GOTERM_BP_DIRECT	GO:0002480~antigen processing and presentation of exogenous peptide antigen via MHC class I, TAP-independent	4	0.91954	0.00111881	P61769, P30512, P01892, P10321, P13747	415	9	16792	17.9834	0.876588	0.0802829
GOTERM_BP_DIRECT	GO:0000463~maturation of LSU-rRNA from tricistronic rRNA transcript (SSU-rRNA, 5.8S rRNA, LSU-rRNA)	4	0.91954	0.00111881	Q9H7B2, Q8IY81, O00541, Q6DKI1	415	9	16792	17.9834	0.876588	0.0802829
GOTERM_BP_DIRECT	GO:0030198~extracellular matrix organization	14	3.21839	0.00118506	P08648, P05556, P08572, P05362, P35613, P39060, Q9Y6C2, P35555, P26006, P17301, Q05397, P28300, P16070, Q08722	415	196	16792	2.89019	0.890976	0.0817064
GOTERM_BP_DIRECT	GO:0006123~mitochondrial electron transport, cytochrome c to oxygen	5	1.14943	0.00128959	P99999, P13073, P10606, P00403, O14548	415	20	16792	10.1157	0.910346	0.0825303
GOTERM_BP_DIRECT	GO:0006626~protein targeting to mitochondrion	6	1.37931	0.0013721	Q9NS69, O95140, O14925, P12236, Q8TDB4, O96008	415	34	16792	7.14047	0.923174	0.0846879
GOTERM_BP_DIRECT	GO:0055114~oxidation-reduction process	28	6.43678	0.00165012	Q8N0U8, P37059, P82909, P10620, P00167, Q9BTZ2, Q8NCN5, O95479, Q15070, Q9H3N1, Q14739, P28300, Q9H1E5, P23219, Q13423, P14902, Q9NXG6, Q96C36, P51970, Q9BQB6, P56556, Q9Y2Q3, Q06136, P99999, Q9UHQ9, Q8NBK3, Q9HBH5, Q8TED1	415	592	16792	1.91377	0.954344	0.0977715
GOTERM_BP_DIRECT	GO:0006509~membrane protein ectodomain proteolysis	5	1.14943	0.00187269	Q13443, Q9NZ08, Q8TCT9, O14672, P38159	415	22	16792	9.19606	0.969903	0.106859
GOTERM_BP_DIRECT	GO:0048333~mesodermal cell differentiation	4	0.91954	0.00211833	P05556, P17301, P52926, P26006	415	11	16792	14.7137	0.981001	0.116492
GOTERM_BP_DIRECT	GO:0006461~protein complex assembly	10	2.29885	0.00230561	P11166, P04233, Q15070, Q15836, P25445, Q9BYG3, P17096, Q30201, O15533, P29590	415	116	16792	3.48816	0.986622	0.122547
GOTERM_BP_DIRECT	GO:0016925~protein sumoylation	10	2.29885	0.00244477	P37198, Q12888, P11387, Q9Y2X3, P78406, Q9NRG9, Q9BW27, Q8NFH5, P52948, P29590	415	117	16792	3.45835	0.989692	0.125895
GOTERM_BP_DIRECT	GO:0022617~extracellular matrix disassembly	8	1.83908	0.00266619	P16035, P17813, P35613, O14672, P16070, P35555, P25774, P03956	415	76	16792	4.25923	0.993193	0.129428
GOTERM_BP_DIRECT	GO:0051607~defense response to virus	12	2.75862	0.00265324	Q9Y6K5, P42224, P20591, P52630, P32455, O14879, P09913, Q9Y3Z3, Q86WV6, P29728, P20592, P29590	415	165	16792	2.94274	0.993025	0.132267
GOTERM_BP_DIRECT	GO:0006465~signal peptide processing	5	1.14943	0.00305518	Q8TCT9, Q15005, P61009, P67812, P00734	415	25	16792	8.09253	0.996717	0.143211
GOTERM_BP_DIRECT	GO:0000154~rRNA modification	3	0.689655	0.00352055	Q9H0A0, Q9Y2X3, O00567	415	4	16792	30.347	0.998628	0.15925
GOTERM_BP_DIRECT	GO:0033631~cell-cell adhesion mediated by integrin	3	0.689655	0.00352055	Q13443, P08648, P05556	415	4	16792	30.347	0.998628	0.15925
GOTERM_BP_DIRECT	GO:0015853~adenine transport	3	0.689655	0.00352055	P05141, P12236, Q9Y277	415	4	16792	30.347	0.998628	0.15925
GOTERM_BP_DIRECT	GO:0007155~cell adhesion	22	5.05747	0.00505501	Q16270, P08648, P05362, P17813, P39060, Q9Y6C2, P04216, P16615, P55287, Q14517, P26006, Q13443, P17301, P55290, P55285, Q9HCL0, Q9H307, Q08380, P16070, O14656, Q08722, P05026	415	459	16792	1.93939	0.999923	0.215623
GOTERM_BP_DIRECT	GO:0006122~mitochondrial electron transport, ubiquinol to cytochrome c	4	0.91954	0.00542885	P99999, O14949, P22695, Q9UDW1	415	15	16792	10.79	0.999962	0.224583
GOTERM_BP_DIRECT	GO:0048026~positive regulation of mRNA splicing, via spliceosome	4	0.91954	0.00542885	Q13573, P38919, Q9Y2W1, P38159	415	15	16792	10.79	0.999962	0.224583
GOTERM_BP_DIRECT	GO:0051169~nuclear transport	3	0.689655	0.00577199	P37198, P17096, O75475	415	5	16792	24.2776	0.99998	0.231935
GOTERM_BP_DIRECT	GO:0006810~transport	18	4.13793	0.00593904	P08754, P53007, P02768, O75352, Q9BVK6, Q9Y6C9, Q9UP95, P52948, Q16563, P05141, Q00325, Q15363, Q02978, Q13428, Q14728, Q9H936, Q9UJS0, Q9Y5S1	415	348	16792	2.0929	0.999985	0.232852
GOTERM_BP_DIRECT	GO:0030148~sphingolipid biosynthetic process	6	1.37931	0.00637436	Q06136, O14495, Q9BW60, Q96G23, O15270, Q9P035	415	48	16792	5.05783	0.999994	0.242665
GOTERM_BP_DIRECT	GO:0055085~transmembrane transport	14	3.21839	0.0077306	Q8IWA5, Q9UP95, P45880, P12236, Q03519, Q03518, Q9H0U3, Q8NFH5, O15533, O96008, P05141, Q14728, Q9H936, Q9Y277	415	244	16792	2.32163	0.999999	0.280825
GOTERM_BP_DIRECT	GO:0075733~intracellular transport of virus	6	1.37931	0.00823639	P37198, P78406, Q9NRG9, Q9BW27, Q8NFH5, P52948	415	51	16792	4.76031	1	0.290717
GOTERM_BP_DIRECT	GO:0001765~membrane raft assembly	3	0.689655	0.00851722	P07355, Q14699, P60903	415	6	16792	20.2313	1	0.293576
GOTERM_BP_DIRECT	GO:0006998~nuclear envelope organization	4	0.91954	0.010749	O94901, Q9Y2U8, Q8NC56, O14656	415	19	16792	8.51845	1	0.349335
GOTERM_BP_DIRECT	GO:0019882~antigen processing and presentation	6	1.37931	0.0112634	P04233, P30512, P01892, Q30201, P10321, P13747, P25774	415	55	16792	4.41411	1	0.350826
GOTERM_BP_DIRECT	GO:0006405~RNA export from nucleus	6	1.37931	0.0112634	Q9BY77, Q15287, P37198, Q9Y5S9, P38919, P52948	415	55	16792	4.41411	1	0.350826
GOTERM_BP_DIRECT	GO:0007229~integrin-mediated signaling pathway	8	1.83908	0.0112433	Q13443, P08648, P05556, P17301, Q05397, O14672, Q08722, P26006	415	99	16792	3.26971	1	0.356135
GOTERM_BP_DIRECT	GO:1900121~negative regulation of receptor binding	3	0.689655	0.0117306	P07355, P61769, Q30201	415	7	16792	17.3411	1	0.356661
GOTERM_BP_DIRECT	GO:0015813~L-glutamate transport	3	0.689655	0.0117306	O60831, Q9H936, Q9UJS0	415	7	16792	17.3411	1	0.356661
GOTERM_BP_DIRECT	GO:0002481~antigen processing and presentation of exogenous protein antigen via MHC class Ib, TAP-dependent	3	0.689655	0.0117306	P61769, Q03519, Q03518	415	7	16792	17.3411	1	0.356661
GOTERM_BP_DIRECT	GO:0006457~protein folding	11	2.52874	0.0139805	P08754, P14314, Q9NYL4, O75352, P62879, Q9H3N1, P30533, Q9H1E5, Q13427, Q96JJ7, P04899	415	180	16792	2.47272	1	0.403072
GOTERM_BP_DIRECT	GO:2000059~negative regulation of protein ubiquitination involved in ubiquitin-dependent protein catabolic process	3	0.689655	0.0194644	Q9HCM9, Q30201, P29590	415	9	16792	13.4876	1	0.500008
GOTERM_BP_DIRECT	GO:0009615~response to virus	8	1.83908	0.0191443	Q9Y6K5, P20591, O14879, P09913, P52926, P17096, P29728, P20592	415	110	16792	2.94274	1	0.500806
GOTERM_BP_DIRECT	GO:0031047~gene silencing by RNA	8	1.83908	0.0200159	P37198, O15397, P78406, Q9NRG9, Q9BW27, Q8NFH5, P52948, P62805	415	111	16792	2.91623	1	0.503315
GOTERM_BP_DIRECT	GO:0007159~leukocyte cell-cell adhesion	4	0.91954	0.0228882	P08648, P05556, P05362, P21589	415	25	16792	6.47402	1	0.538268
GOTERM_BP_DIRECT	GO:0019731~antibacterial humoral response	5	1.14943	0.0227515	P61769, O60814, P30512, P01892, P06899, P13747	415	44	16792	4.59803	1	0.54254
GOTERM_BP_DIRECT	GO:0043434~response to peptide hormone	5	1.14943	0.0227515	P04083, P42224, P35613, P16615, P04899	415	44	16792	4.59803	1	0.54254
GOTERM_BP_DIRECT	GO:0006334~nucleosome assembly	8	1.83908	0.0280035	O60814, O75367, Q96T23, P16401, P06899, P07305, O60264, P62805	415	119	16792	2.72018	1	0.605968
GOTERM_BP_DIRECT	GO:0098869~cellular oxidant detoxification	6	1.37931	0.0291256	P69905, P02768, P10620, Q8TED1, P23219, Q9Y2Q3	415	70	16792	3.46823	1	0.60794
GOTERM_BP_DIRECT	GO:0017187~peptidyl-glutamic acid carboxylation	3	0.689655	0.0287871	Q8N0U8, Q9BQB6, P00734	415	11	16792	11.0353	1	0.609861
GOTERM_BP_DIRECT	GO:0051024~positive regulation of immunoglobulin secretion	3	0.689655	0.0287871	Q12846, Q15836, P13747	415	11	16792	11.0353	1	0.609861
GOTERM_BP_DIRECT	GO:0051260~protein homooligomerization	10	2.29885	0.0316395	P27105, P21980, O96011, P50416, P25445, Q63HN8, O14656, Q03135, P38159, P08133	415	177	16792	2.28603	1	0.632671
GOTERM_BP_DIRECT	GO:0010510~regulation of acetyl-CoA biosynthetic process from pyruvate	3	0.689655	0.0339898	Q9P0J1, O00330, Q8NCN5	415	12	16792	10.1157	1	0.647409
GOTERM_BP_DIRECT	GO:0001937~negative regulation of endothelial cell proliferation	4	0.91954	0.0338394	P42224, P02749, P17813, Q03135	415	29	16792	5.58106	1	0.651726
GOTERM_BP_DIRECT	GO:0097421~liver regeneration	4	0.91954	0.0338394	P17676, Q30201, P00533, P62834	415	29	16792	5.58106	1	0.651726
GOTERM_BP_DIRECT	GO:0090004~positive regulation of establishment of protein localization to plasma membrane	4	0.91954	0.0369318	Q12846, P29317, P05556, P26006	415	30	16792	5.39502	1	0.672539
GOTERM_BP_DIRECT	GO:1900034~regulation of cellular response to heat	6	1.37931	0.0376507	P37198, P78406, Q9NRG9, Q9BW27, Q8NFH5, P52948	415	75	16792	3.23701	1	0.673966
GOTERM_BP_DIRECT	GO:0034976~response to endoplasmic reticulum stress	6	1.37931	0.0376507	Q96HY6, Q9H3N1, P17676, Q9H1E5, Q96JJ7, P16615	415	75	16792	3.23701	1	0.673966
GOTERM_BP_DIRECT	GO:0001916~positive regulation of T cell mediated cytotoxicity	3	0.689655	0.0395263	P61769, P30512, P01892, P13747	415	13	16792	9.33753	1	0.68639
GOTERM_BP_DIRECT	GO:0048712~negative regulation of astrocyte differentiation	3	0.689655	0.0395263	Q9UIS9, P52926, P00734	415	13	16792	9.33753	1	0.68639
GOTERM_BP_DIRECT	GO:0071360~cellular response to exogenous dsRNA	3	0.689655	0.0395263	P11234, Q86WV6, Q03135	415	13	16792	9.33753	1	0.68639
GOTERM_BP_DIRECT	GO:0048146~positive regulation of fibroblast proliferation	5	1.14943	0.0438468	P07355, P04233, P16234, P00533, P29590	415	54	16792	3.74654	1	0.713711
GOTERM_BP_DIRECT	GO:0030490~maturation of SSU-rRNA	3	0.689655	0.0453768	Q969X6, P55769, O00566	415	14	16792	8.67057	1	0.715744
GOTERM_BP_DIRECT	GO:0006820~anion transport	3	0.689655	0.0453768	P45880, P21796, Q9Y277	415	14	16792	8.67057	1	0.715744
GOTERM_BP_DIRECT	GO:0006888~ER to Golgi vesicle-mediated transport	9	2.06897	0.0449273	Q969X5, P13987, Q9HCU5, Q9BVK6, Q15363, P51572, Q5JRA6, P12259, P00734	415	160	16792	2.27602	1	0.71732
GOTERM_BP_DIRECT	GO:0001649~osteoblast differentiation	7	1.6092	0.0437565	P84090, P29317, P35232, Q9HBH5, O76021, P38159, P22087	415	104	16792	2.72345	1	0.718334
GOTERM_BP_DIRECT	GO:0009060~aerobic respiration	4	0.91954	0.0470406	Q15070, Q16595, P22695, Q9UDW1	415	33	16792	4.90456	1	0.72376
GOTERM_BP_DIRECT	GO:0001570~vasculogenesis	5	1.14943	0.0490391	Q9UGM6, P29317, Q05397, P17813, Q03135	415	56	16792	3.61274	1	0.724003
GOTERM_BP_DIRECT	GO:0001932~regulation of protein phosphorylation	4	0.91954	0.050682	Q05397, P52630, O15031, P29590	415	34	16792	4.76031	1	0.72641
GOTERM_BP_DIRECT	GO:0046688~response to copper ion	3	0.689655	0.0515226	P05362, P30049, Q99584	415	15	16792	8.09253	1	0.727702
GOTERM_BP_DIRECT	GO:0032469~endoplasmic reticulum calcium ion homeostasis	3	0.689655	0.0515226	Q9UM00, P16615, P29590	415	15	16792	8.09253	1	0.727702
GOTERM_BP_DIRECT	GO:0000398~mRNA splicing, via spliceosome	11	2.52874	0.0488841	Q15287, Q13595, P55769, Q9UKM9, Q13573, Q9Y5S9, Q9H307, Q9UQ35, P38919, Q9HCG8, P38159	415	222	16792	2.00491	1	0.727745
GOTERM_BP_DIRECT	GO:0001525~angiogenesis	11	2.52874	0.0503267	P07355, P08648, Q05397, P08572, P39060, Q9NZ08, Q63HN8, P04216, P29323, Q03135, P23381	415	223	16792	1.99592	1	0.728607
GOTERM_BP_DIRECT	GO:1904437~positive regulation of transferrin receptor binding	2	0.45977	0.0487028	P61769, Q30201	415	2	16792	40.4627	1	0.731343
GOTERM_BP_DIRECT	GO:0006436~tryptophanyl-tRNA aminoacylation	2	0.45977	0.0487028	Q9UGM6, P23381	415	2	16792	40.4627	1	0.731343
GOTERM_BP_DIRECT	GO:1904434~positive regulation of ferrous iron binding	2	0.45977	0.0487028	P61769, Q30201	415	2	16792	40.4627	1	0.731343
GOTERM_BP_DIRECT	GO:0046967~cytosol to ER transport	2	0.45977	0.0487028	Q03519, Q03518	415	2	16792	40.4627	1	0.731343
GOTERM_BP_DIRECT	GO:1903991~positive regulation of ferrous iron import into cell	2	0.45977	0.0487028	P61769, Q30201	415	2	16792	40.4627	1	0.731343
GOTERM_BP_DIRECT	GO:0090402~oncogene-induced cell senescence	2	0.45977	0.0487028	P52926, P17096	415	2	16792	40.4627	1	0.731343
GOTERM_BP_DIRECT	GO:0043686~co-translational protein modification	2	0.45977	0.0487028	Q8TCJ2, P46977	415	2	16792	40.4627	1	0.731343
GOTERM_BP_DIRECT	GO:0048285~organelle fission	2	0.45977	0.0487028	P20591, P20592	415	2	16792	40.4627	1	0.731343
GOTERM_BP_DIRECT	GO:0051592~response to calcium ion	5	1.14943	0.0545554	Q13443, P50995, P00533, Q03135, Q9UJS0	415	58	16792	3.48816	1	0.734788
GOTERM_BP_DIRECT	GO:0008380~RNA splicing	9	2.06897	0.0536326	Q15287, Q8IX01, Q9UKV3, Q9Y5S9, Q9NW13, Q13427, P38919, O00566, Q9Y2W1	415	166	16792	2.19376	1	0.737635
GOTERM_BP_DIRECT	GO:0006641~triglyceride metabolic process	4	0.91954	0.0544561	P02749, P50416, P32189, Q03135	415	35	16792	4.6243	1	0.738606
GOTERM_BP_DIRECT	GO:0050830~defense response to Gram-positive bacterium	6	1.37931	0.0588681	P61769, O60814, P29317, P30512, P01892, P06899, P13747	415	85	16792	2.85619	1	0.749144
GOTERM_BP_DIRECT	GO:0008360~regulation of cell shape	8	1.83908	0.0584749	P04083, Q05397, P05362, Q6ZMZ3, O15031, Q99584, P00734, Q86Y07	415	140	16792	2.31215	1	0.751002
GOTERM_BP_DIRECT	GO:0035458~cellular response to interferon-beta	3	0.689655	0.0579457	P42224, Q9P0J0, Q86WV6	415	16	16792	7.58675	1	0.752059
GOTERM_BP_DIRECT	GO:0048661~positive regulation of smooth muscle cell proliferation	5	1.14943	0.060393	P42224, P21980, P55290, P17301, P00533	415	60	16792	3.37189	1	0.754075
GOTERM_BP_DIRECT	GO:0030433~ER-associated ubiquitin-dependent protein catabolic process	5	1.14943	0.060393	Q8TCJ2, Q92575, Q9UKM7, O94905, P60468	415	60	16792	3.37189	1	0.754075
GOTERM_BP_DIRECT	GO:0007162~negative regulation of cell adhesion	4	0.91954	0.0623937	P55290, O14672, O15031, Q5JRA6	415	37	16792	4.37434	1	0.761517
GOTERM_BP_DIRECT	GO:0032092~positive regulation of protein binding	5	1.14943	0.0634311	P61769, P11234, Q86WV6, Q30201, Q03135	415	61	16792	3.31661	1	0.763294
GOTERM_BP_DIRECT	GO:1903959~regulation of anion transmembrane transport	3	0.689655	0.0646288	P45880, P21796, Q9Y277	415	17	16792	7.14047	1	0.765896
GOTERM_BP_DIRECT	GO:0030150~protein import into mitochondrial matrix	3	0.689655	0.0646288	Q9NS69, O14925, O96008	415	17	16792	7.14047	1	0.765896
GOTERM_BP_DIRECT	GO:0031589~cell-substrate adhesion	3	0.689655	0.0646288	P08648, P05556, P17301	415	17	16792	7.14047	1	0.765896
GOTERM_BP_DIRECT	GO:0000381~regulation of alternative mRNA splicing, via spliceosome	4	0.91954	0.0665525	Q15287, Q9Y5S9, Q9Y2W1, P38159	415	38	16792	4.25923	1	0.768394
GOTERM_BP_DIRECT	GO:0016525~negative regulation of angiogenesis	5	1.14943	0.0665481	P29317, P42224, P02749, P08572, P29590	415	62	16792	3.26312	1	0.772232
GOTERM_BP_DIRECT	GO:0002479~antigen processing and presentation of exogenous peptide antigen via MHC class I, TAP-dependent	5	1.14943	0.0697433	P61769, P30512, P01892, P10321, P28065, P13747	415	63	16792	3.21132	1	0.780892
GOTERM_BP_DIRECT	GO:0002457~T cell antigen processing and presentation	2	0.45977	0.0721594	Q14699, P05362	415	3	16792	26.9751	1	0.781619
GOTERM_BP_DIRECT	GO:0051088~PMA-inducible membrane protein ectodomain proteolysis	2	0.45977	0.0721594	Q13443, O14672	415	3	16792	26.9751	1	0.781619
GOTERM_BP_DIRECT	GO:0002486~antigen processing and presentation of endogenous peptide antigen via MHC class I via ER pathway, TAP-independent	2	0.45977	0.0721594	P30512, P01892, P10321	415	3	16792	26.9751	1	0.781619
GOTERM_BP_DIRECT	GO:0035986~senescence-associated heterochromatin focus assembly	2	0.45977	0.0721594	P52926, P17096	415	3	16792	26.9751	1	0.781619
GOTERM_BP_DIRECT	GO:0006953~acute-phase response	4	0.91954	0.0708346	P17676, Q9BQE5, Q30201, P00734	415	39	16792	4.15002	1	0.78253
GOTERM_BP_DIRECT	GO:0044267~cellular protein metabolic process	7	1.6092	0.0718758	Q07065, P61769, P22692, Q9Y287, P00734, P03956, P62805	415	118	16792	2.40033	1	0.783888
GOTERM_BP_DIRECT	GO:0006418~tRNA aminoacylation for protein translation	4	0.91954	0.0752375	Q9H2U2, Q9UGM6, Q9HA77, P23381	415	40	16792	4.04627	1	0.788856
GOTERM_BP_DIRECT	GO:0018279~protein N-linked glycosylation via asparagine	4	0.91954	0.0752375	Q8TCJ2, P61803, Q9H0U3, P46977	415	40	16792	4.04627	1	0.788856
GOTERM_BP_DIRECT	GO:0042493~response to drug	13	2.98851	0.0748292	P42224, P04083, P05362, P11387, P39060, P10620, P26006, P61803, P61769, P16035, P17301, P50416, P28300	415	304	16792	1.73031	1	0.790507
GOTERM_BP_DIRECT	GO:0050771~negative regulation of axonogenesis	3	0.689655	0.0787088	Q05397, P04216, P29323	415	19	16792	6.38884	1	0.800678
GOTERM_BP_DIRECT	GO:0048260~positive regulation of receptor-mediated endocytosis	3	0.689655	0.0787088	P07355, P61769, Q30201	415	19	16792	6.38884	1	0.800678
GOTERM_BP_DIRECT	GO:0006874~cellular calcium ion homeostasis	6	1.37931	0.0798802	Q96TC7, Q9Y6M5, Q9HD20, P16615, Q03135, P05026	415	93	16792	2.61049	1	0.80226
GOTERM_BP_DIRECT	GO:0050796~regulation of insulin secretion	5	1.14943	0.0832918	P11166, P05141, P50416, P12236, P62834	415	67	16792	3.0196	1	0.812816
GOTERM_BP_DIRECT	GO:0030335~positive regulation of cell migration	9	2.06897	0.0858916	Q12846, P08648, P55290, Q05397, O75131, P39060, P16234, O14672, P00533	415	184	16792	1.97915	1	0.819627
GOTERM_BP_DIRECT	GO:0007596~blood coagulation	9	2.06897	0.0858916	P13987, Q9UIJ7, P17301, O95140, P02042, Q9BQB6, P08758, P12259, P00734	415	184	16792	1.97915	1	0.819627
GOTERM_BP_DIRECT	GO:0048025~negative regulation of mRNA splicing, via spliceosome	3	0.689655	0.0936372	Q15287, Q9UKV3, P38159	415	21	16792	5.78038	1	0.843716
GOTERM_BP_DIRECT	GO:0006921~cellular component disassembly involved in execution phase of apoptosis	3	0.689655	0.0936372	Q9UKV3, Q05397, P51572	415	21	16792	5.78038	1	0.843716
GOTERM_BP_DIRECT	GO:0048205~COPI coating of Golgi vesicle	2	0.45977	0.095039	Q9BVK6, Q15363	415	4	16792	20.2313	1	0.845328
GOTERM_BP_DIRECT	GO:0071763~nuclear membrane organization	2	0.45977	0.095039	Q5JTV8, O14656	415	4	16792	20.2313	1	0.845328
GOTERM_BP_DIRECT	GO:0042373~vitamin K metabolic process	2	0.45977	0.095039	Q8N0U8, Q9BQB6	415	4	16792	20.2313	1	0.845328
GOTERM_BP_DIRECT	GO:0000466~maturation of 5.8S rRNA from tricistronic rRNA transcript (SSU-rRNA, 5.8S rRNA, LSU-rRNA)	2	0.45977	0.095039	Q8IY81, O00541	415	4	16792	20.2313	1	0.845328
GOTERM_BP_DIRECT	GO:2000483~negative regulation of interleukin-8 secretion	2	0.45977	0.095039	P04083, P09525	415	4	16792	20.2313	1	0.845328
GOTERM_BP_DIRECT	GO:0034698~response to gonadotropin	2	0.45977	0.095039	P05362, P26006	415	4	16792	20.2313	1	0.845328
GOTERM_BP_DIRECT	GO:0006342~chromatin silencing	4	0.91954	0.0989653	P04908, P0C0S5, O75367, Q96KK5	415	45	16792	3.59668	1	0.851849
GOTERM_BP_DIRECT	GO:0043066~negative regulation of apoptotic process	17	3.90805	0.0988205	P13987, P04083, P02768, O14879, P52926, P61803, P37198, P04233, P21980, P09525, Q05397, P25445, P08758, Q16595, P00533, P16070, Q99623	415	455	16792	1.51179	1	0.854191
GOTERM_CC_DIRECT	GO:0001740~Barr body	3	0.689655	0.00789449	A6NHR9, P0C0S5, O75367	433	6	18224	21.0439	0.957676	0.0579227
GOTERM_CC_DIRECT	GO:0016363~nuclear matrix	8	1.83908	0.00826931	P20700, Q13573, Q9UIS9, P17676, Q13427, Q8WYP5, Q99623, P29590	433	97	18224	3.47116	0.9636	0.0595107
GOTERM_CC_DIRECT	GO:0005694~chromosome	8	1.83908	0.0124904	Q969X6, A6NHR9, P11387, Q96KR1, O00541, O00566, Q96GQ7, P22087	433	105	18224	3.20669	0.993363	0.087149
GOTERM_CC_DIRECT	GO:0034399~nuclear periphery	4	0.91954	0.0128103	Q99848, O75475, Q8WYP5, P52948	433	21	18224	8.01672	0.994168	0.08777
GOTERM_CC_DIRECT	GO:0043231~intracellular membrane-bounded organelle	23	5.28736	0.0141367	Q9Y6K5, O94901, Q13595, P08572, Q15836, P00167, O14672, Q9HD20, Q9BTZ2, P29728, Q8NFH5, Q93050, Q9Y2Q3, Q9BY77, Q9BXY0, P37198, Q15363, P18858, Q9Y287, Q6RW13, Q5JRA6, P23219, P25774	433	558	18224	1.7348	0.996589	0.0933011
GOTERM_CC_DIRECT	GO:0005765~lysosomal membrane	14	3.21839	0.0140575	P07355, P08754, Q8IWA5, Q9H3Z4, O75348, Q9UP95, P08133, P04233, P62879, O15321, Q9HBH5, Q8TCT9, Q14108, P29992	433	274	18224	2.15047	0.996478	0.0943483
GOTERM_CC_DIRECT	GO:0005654~nucleoplasm	84	19.3103	0.0146556	Q15287, O60814, P42224, Q9H0A0, P17813, Q9NYF8, Q13573, Q9UQ35, Q03989, Q9H583, Q9HCG8, Q6PJT7, Q15424, P18858, Q9H307, P07305, Q6RW13, P49750, Q13427, P28065, P22695, O00161, P04083, Q9P0J0, Q9Y2X3, P52926, Q9BYG3, O00567, O00566, P22087, P24539, Q15061, Q9UKV3, P52630, P20700, Q9Y5S9, Q9H936, Q8WYP5, P38159, Q92979, Q9Y6K5, Q9NWH9, P11387, O75475, Q96KR1, Q8NFH5, P04899, Q14690, O96008, Q9Y2W1,…	433	2784	18224	1.26989	0.997235	0.0950225
GOTERM_CC_DIRECT	GO:0031080~nuclear pore outer ring	3	0.689655	0.0222433	Q9BW27, Q8WYP5, P52948	433	10	18224	12.6263	0.999874	0.136823
GOTERM_CC_DIRECT	GO:0008021~synaptic vesicle	7	1.6092	0.0221385	Q12846, Q9H3Z4, Q8WXE9, P45880, O14656, Q16563, P21796	433	92	18224	3.20233	0.999868	0.138324
GOTERM_CC_DIRECT	GO:0048471~perinuclear region of cytoplasm	24	5.51724	0.0236466	P07355, Q07065, Q12846, P27105, P42224, P05556, P29728, P16615, Q14517, Q03135, P26006, P08133, P55290, P17301, P23284, P32456, P09525, P62879, P20591, Q86WV6, Q30201, Q99584, P00533, P62834	433	621	18224	1.62658	0.999929	0.142733
GOTERM_CC_DIRECT	GO:0008305~integrin complex	4	0.91954	0.0253843	P08648, P05556, P17301, P26006	433	27	18224	6.23522	0.999965	0.150275
GOTERM_CC_DIRECT	GO:0016323~basolateral plasma membrane	10	2.29885	0.0280381	P07355, Q13443, P11166, Q12846, P04083, P27216, P00533, Q03135, P05026, P26006	433	180	18224	2.33821	0.999988	0.160182
GOTERM_CC_DIRECT	GO:0005643~nuclear pore	6	1.37931	0.0280105	P37198, P78406, Q9NRG9, Q8WYP5, P20592, P52948	433	72	18224	3.50731	0.999988	0.162321
GOTERM_CC_DIRECT	GO:0030496~midbody	8	1.83908	0.0341022	P07355, P08754, P11166, P84090, P11233, P11234, P50995, P04899	433	129	18224	2.61009	0.999999	0.189222
GOTERM_CC_DIRECT	GO:0005732~small nucleolar ribonucleoprotein complex	3	0.689655	0.0367955	Q9Y2X3, O00567, O00566	433	13	18224	9.71256	1	0.200092
GOTERM_CC_DIRECT	GO:0042581~specific granule	3	0.689655	0.0367955	O00161, Q12846, P50995	433	13	18224	9.71256	1	0.200092
GOTERM_CC_DIRECT	GO:0005750~mitochondrial respiratory chain complex III	3	0.689655	0.0367955	O14949, P22695, Q9UDW1	433	13	18224	9.71256	1	0.200092
GOTERM_CC_DIRECT	GO:0015934~large ribosomal subunit	3	0.689655	0.0422675	Q9NWU5, Q9BYD6, Q9BYC8	433	14	18224	9.01881	1	0.223846
GOTERM_CC_DIRECT	GO:0034667~integrin alpha3-beta1 complex	2	0.45977	0.0468494	P05556, P26006	433	2	18224	42.0878	1	0.242296
GOTERM_CC_DIRECT	GO:0031213~RSF complex	2	0.45977	0.0468494	Q96T23, O60264	433	2	18224	42.0878	1	0.242296
GOTERM_CC_DIRECT	GO:0072563~endothelial microparticle	2	0.45977	0.0468494	P17813, P08758	433	2	18224	42.0878	1	0.242296
GOTERM_CC_DIRECT	GO:0001651~dense fibrillar component	2	0.45977	0.0468494	P55769, P22087	433	2	18224	42.0878	1	0.242296
GOTERM_CC_DIRECT	GO:0035692~macrophage migration inhibitory factor receptor complex	2	0.45977	0.0468494	P04233, P16070	433	2	18224	42.0878	1	0.242296
GOTERM_CC_DIRECT	GO:0042383~sarcolemma	6	1.37931	0.0514094	P07355, P13987, P04083, P05556, P35613, P05026	433	85	18224	2.9709	1	0.256657
GOTERM_CC_DIRECT	GO:0030670~phagocytic vesicle membrane	5	1.14943	0.0511091	P61769, P30512, P01892, P10321, P13747, Q93050	433	59	18224	3.56676	1	0.258463
GOTERM_CC_DIRECT	GO:0034666~integrin alpha2-beta1 complex	2	0.45977	0.0694463	P05556, P17301	433	3	18224	28.0585	1	0.328918
GOTERM_CC_DIRECT	GO:0061574~ASAP complex	2	0.45977	0.0694463	Q15287, Q9UKV3	433	3	18224	28.0585	1	0.328918
GOTERM_CC_DIRECT	GO:0034455~t-UTP complex	2	0.45977	0.0694463	Q969X6, Q9H583	433	3	18224	28.0585	1	0.328918
GOTERM_CC_DIRECT	GO:0005787~signal peptidase complex	2	0.45977	0.0694463	Q15005, P61009	433	3	18224	28.0585	1	0.328918
GOTERM_CC_DIRECT	GO:0002080~acrosomal membrane	3	0.689655	0.0735359	O94901, P35613, Q03135	433	19	18224	6.64544	1	0.337565
GOTERM_CC_DIRECT	GO:0031966~mitochondrial membrane	6	1.37931	0.0727241	P04083, Q15070, Q9P0J0, P56556, Q16795, Q86Y07	433	94	18224	2.68645	1	0.33813
GOTERM_CC_DIRECT	GO:0042629~mast cell granule	3	0.689655	0.0875866	O00161, P04083, Q99584	433	21	18224	6.01254	1	0.385928
GOTERM_CC_DIRECT	GO:0000790~nuclear chromatin	9	2.06897	0.0892498	P04908, O75367, P42224, P16401, Q96KK5, P18754, Q9UIS9, P07305, P17676	433	193	18224	1.96264	1	0.387866
GOTERM_CC_DIRECT	GO:0005638~lamin filament	2	0.45977	0.0915087	Q03252, P20700	433	4	18224	21.0439	1	0.387939
GOTERM_CC_DIRECT	GO:0000275~mitochondrial proton-transporting ATP synthase complex, catalytic core F(1)	2	0.45977	0.0915087	P30049, P36542	433	4	18224	21.0439	1	0.387939
GOTERM_CC_DIRECT	GO:0045261~proton-transporting ATP synthase complex, catalytic core F(1)	2	0.45977	0.0915087	P30049, P36542	433	4	18224	21.0439	1	0.387939
GOTERM_CC_DIRECT	GO:0035985~senescence-associated heterochromatin focus	2	0.45977	0.0915087	P52926, P17096	433	4	18224	21.0439	1	0.387939
GOTERM_CC_DIRECT	GO:0042645~mitochondrial nucleoid	4	0.91954	0.0905295	P05141, Q00059, P45880, P21796	433	45	18224	3.74113	1	0.388424
GOTERM_CC_DIRECT	GO:0042613~MHC class II protein complex	3	0.689655	0.0948876	P04233, P30512, P01892, P10321	433	22	18224	5.73924	1	0.395606
GOTERM_CC_DIRECT	GO:0005720~nuclear heterochromatin	3	0.689655	0.0948876	P0C0S5, P16401, O75475	433	22	18224	5.73924	1	0.395606
GOTERM_MF_DIRECT	GO:0005215~transporter activity	14	3.21839	0.00148626	Q99829, Q9UP95, P12236, Q03519, Q03518, P52948, Q16563, P05141, P48047, O75131, P30049, P18859, Q13428, Q9UJS0	415	202	16881	2.81921	0.603525	0.0500983
GOTERM_MF_DIRECT	GO:0015433~peptide antigen-transporting ATPase activity	3	0.689655	0.00177083	Q03519, Q03518, O15533	415	3	16881	40.6771	0.667937	0.0536298
GOTERM_MF_DIRECT	GO:0032403~protein complex binding	14	3.21839	0.00176599	P05556, P51970, P35555, P21796, P17301, P23284, P62879, Q00325, P51572, P10301, Q9BX59, Q16795, P22695, P62834	415	206	16881	2.76446	0.666935	0.0562218
GOTERM_MF_DIRECT	GO:0004859~phospholipase inhibitor activity	4	0.91954	0.00208663	P07355, P04083, P09525, P08758	415	11	16881	14.7917	0.727262	0.0599937
GOTERM_MF_DIRECT	GO:0005507~copper ion binding	7	1.6092	0.00241904	P02768, P28300, P35052, P00403, O75880, Q99584, P12259	415	56	16881	5.08464	0.778308	0.0661838
GOTERM_MF_DIRECT	GO:0046978~TAP1 binding	3	0.689655	0.00348414	Q03519, Q03518, O15533	415	4	16881	30.5078	0.885927	0.0900701
GOTERM_MF_DIRECT	GO:0005521~lamin binding	4	0.91954	0.00534967	O94901, Q5JTV8, Q14739, P42167	415	15	16881	10.8472	0.964436	0.129787
GOTERM_MF_DIRECT	GO:0004129~cytochrome-c oxidase activity	5	1.14943	0.00589829	P13073, P10606, P00167, P00403, O14548	415	30	16881	6.77952	0.974767	0.136865
GOTERM_MF_DIRECT	GO:0005525~GTP binding	19	4.36782	0.00682452	P08754, Q9Y5M8, Q9UIJ7, Q8IXI1, P53597, O95140, P20592, P04899, P08133, P11233, P11234, P21980, P32456, P20591, P32455, Q96PP8, P10301, P29992, P62834	415	384	16881	2.01267	0.985869	0.151108
GOTERM_MF_DIRECT	GO:0008308~voltage-gated anion channel activity	3	0.689655	0.00843058	P45880, P21796, Q9Y277	415	6	16881	20.3386	0.994836	0.177197
GOTERM_MF_DIRECT	GO:0042288~MHC class I protein binding	4	0.91954	0.0105963	P51572, Q03518, P13747, O15533	415	19	16881	8.5636	0.998675	0.210729
GOTERM_MF_DIRECT	GO:0000166~nucleotide binding	17	3.90805	0.0123456	Q15287, Q9NWH9, Q13595, P21589, P45880, Q9BYG3, Q8NFH5, Q5T3F8, Q9BY77, Q9Y2U8, Q9UKV3, Q15424, Q9UKM9, Q9Y5S9, Q9NW13, P38159, Q9Y277	415	348	16881	1.9871	0.999559	0.233897
GOTERM_MF_DIRECT	GO:0005102~receptor binding	17	3.90805	0.0139814	P04083, Q8N129, P22692, P30512, P01892, Q96RD7, P30533, O14672, Q9BTZ2, Q03135, Q9Y2Q3, Q05397, Q9BQE5, Q30201, P13747, P29323, Q9BT09, P00734	415	353	16881	1.95895	0.999843	0.246111
GOTERM_MF_DIRECT	GO:0048306~calcium-dependent protein binding	6	1.37931	0.0136892	P07355, P04083, P09525, P50995, O75131, P08133	415	58	16881	4.20798	0.999811	0.248575
GOTERM_MF_DIRECT	GO:0031490~chromatin DNA binding	6	1.37931	0.0136892	P0C0S5, O75367, Q9Y2U8, P16401, P07305, Q8NC56	415	58	16881	4.20798	0.999811	0.248575
GOTERM_MF_DIRECT	GO:0003756~protein disulfide isomerase activity	4	0.91954	0.0159531	Q9H3N1, Q92643, Q9H1E5, Q96JJ7	415	22	16881	7.39584	0.999955	0.261487
GOTERM_MF_DIRECT	GO:0003723~RNA binding	23	5.28736	0.0166216	Q15287, Q8IX01, O14879, P09913, P78406, Q9Y3Z3, Q9BYG3, O00567, O00541, P52948, Q9HCG8, Q14690, P22087, Q5JPH6, P14314, Q9BYD6, P55769, Q9UKM9, Q9Y5S9, P52815, O76021, Q92979, P38159	415	547	16881	1.71037	0.99997	0.264079
GOTERM_MF_DIRECT	GO:0005518~collagen binding	6	1.37931	0.0156851	Q13443, P17301, P23284, P16070, P25774, P26006	415	60	16881	4.06771	0.999946	0.264567
GOTERM_MF_DIRECT	GO:0005509~calcium ion binding	28	6.43678	0.0183925	P07355, Q8IXI1, P09871, P16615, P08133, P55285, P50995, P08758, P00734, Q9UJS0, P00736, Q99829, P04083, Q9NXG6, Q96D15, Q9P0J1, P60903, P35555, Q14517, P55287, P14314, Q9UKM7, P55290, P09525, Q9HCL0, P27216, Q99584, P03956	415	717	16881	1.58851	0.99999	0.281008
GOTERM_MF_DIRECT	GO:0030881~beta-2-microglobulin binding	3	0.689655	0.0285064	P30512, P01892, Q30201, P13747	415	11	16881	11.0938	1	0.393278
GOTERM_MF_DIRECT	GO:0015266~protein channel activity	3	0.689655	0.0336613	Q9NS69, O14925, O96008	415	12	16881	10.1693	1	0.437643
GOTERM_MF_DIRECT	GO:0044548~S100 protein binding	3	0.689655	0.0391475	P07355, P50995, P16615	415	13	16881	9.38703	1	0.479863
GOTERM_MF_DIRECT	GO:0004175~endopeptidase activity	5	1.14943	0.0431456	Q99829, Q9NZ08, O14672, Q9H4L4, P03956	415	54	16881	3.7664	1	0.505102
GOTERM_MF_DIRECT	GO:0048038~quinone binding	3	0.689655	0.0449457	Q8N0U8, Q9Y6N5, Q9BQB6	415	14	16881	8.71652	1	0.510857
GOTERM_MF_DIRECT	GO:0004830~tryptophan-tRNA ligase activity	2	0.45977	0.0484492	Q9UGM6, P23381	415	2	16881	40.6771	1	0.529242
GOTERM_MF_DIRECT	GO:0047057~vitamin-K-epoxide reductase (warfarin-sensitive) activity	2	0.45977	0.0484492	Q8N0U8, Q9BQB6	415	2	16881	40.6771	1	0.529242
GOTERM_MF_DIRECT	GO:0023026~MHC class II protein complex binding	3	0.689655	0.0574048	P04233, P50995, P05026	415	16	16881	7.62696	1	0.583353
GOTERM_MF_DIRECT	GO:0046979~TAP2 binding	2	0.45977	0.0717884	Q03518, O15533	415	3	16881	27.1181	1	0.642884
GOTERM_MF_DIRECT	GO:0008649~rRNA methyltransferase activity	2	0.45977	0.0717884	Q8IY81, P22087	415	3	16881	27.1181	1	0.642884
GOTERM_MF_DIRECT	GO:0023029~MHC class Ib protein binding	2	0.45977	0.0717884	Q03519, Q03518	415	3	16881	27.1181	1	0.642884
GOTERM_MF_DIRECT	GO:0015207~adenine transmembrane transporter activity	2	0.45977	0.0717884	P05141, P12236	415	3	16881	27.1181	1	0.642884
GOTERM_MF_DIRECT	GO:0015440~peptide-transporting ATPase activity	2	0.45977	0.0717884	Q03519, Q03518	415	3	16881	27.1181	1	0.642884
GOTERM_MF_DIRECT	GO:0015197~peptide transporter activity	2	0.45977	0.0717884	Q03519, Q03518	415	3	16881	27.1181	1	0.642884
GOTERM_MF_DIRECT	GO:0046977~TAP binding	2	0.45977	0.0717884	P30512, P01892, P10321	415	3	16881	27.1181	1	0.642884
GOTERM_MF_DIRECT	GO:0004741~[pyruvate dehydrogenase (lipoamide)] phosphatase activity	2	0.45977	0.0717884	Q9P0J1, Q8NCN5	415	3	16881	27.1181	1	0.642884
GOTERM_MF_DIRECT	GO:0001948~glycoprotein binding	5	1.14943	0.0752221	P61769, Q9H3Z4, P02749, P00533, P26006	415	65	16881	3.12901	1	0.644747
GOTERM_MF_DIRECT	GO:0001671~ATPase activator activity	3	0.689655	0.0708989	Q5JTV8, Q8NFQ8, P05026	415	18	16881	6.77952	1	0.646388
GOTERM_MF_DIRECT	GO:0019843~rRNA binding	4	0.91954	0.0743115	Q9H7B2, Q9Y2R9, Q9Y3B7, Q92979	415	40	16881	4.06771	1	0.647997
GOTERM_MF_DIRECT	GO:0016746~transferase activity, transferring acyl groups	4	0.91954	0.0699566	Q6P1A2, P23786, P50416, O00330	415	39	16881	4.17201	1	0.649736
GOTERM_MF_DIRECT	GO:0015485~cholesterol binding	4	0.91954	0.0787838	O94905, Q9H0X9, Q03135, P08133	415	41	16881	3.9685	1	0.654709
GOTERM_MF_DIRECT	GO:0031683~G-protein beta/gamma-subunit complex binding	3	0.689655	0.0852989	P08754, P04899, P29992	415	20	16881	6.10157	1	0.677535
GOTERM_MF_DIRECT	GO:0004576~oligosaccharyl transferase activity	2	0.45977	0.0945564	P61803, P46977	415	4	16881	20.3386	1	0.695213
GOTERM_MF_DIRECT	GO:0004095~carnitine O-palmitoyltransferase activity	2	0.45977	0.0945564	P23786, P50416	415	4	16881	20.3386	1	0.695213
GOTERM_MF_DIRECT	GO:0016413~O-acetyltransferase activity	2	0.45977	0.0945564	Q6P1A2, Q96N66	415	4	16881	20.3386	1	0.695213
GOTERM_MF_DIRECT	GO:0001730~2'-5'-oligoadenylate synthetase activity	2	0.45977	0.0945564	Q9Y6K5, P29728	415	4	16881	20.3386	1	0.695213
GOTERM_MF_DIRECT	GO:0048408~epidermal growth factor binding	2	0.45977	0.0945564	P60468, P00533	415	4	16881	20.3386	1	0.695213
GOTERM_MF_DIRECT	GO:0070053~thrombospondin receptor activity	2	0.45977	0.0945564	P00734, Q08722	415	4	16881	20.3386	1	0.695213
GOTERM_MF_DIRECT	GO:0019834~phospholipase A2 inhibitor activity	2	0.45977	0.0945564	P07355, P04083	415	4	16881	20.3386	1	0.695213
GOTERM_MF_DIRECT	GO:0001618~virus receptor activity	5	1.14943	0.0928672	P08648, P05556, P17301, P05362, Q14108	415	70	16881	2.90551	1	0.695386
GOTERM_MF_DIRECT	GO:0004602~glutathione peroxidase activity	3	0.689655	0.092801	P10620, Q8TED1, Q9Y2Q3	415	21	16881	5.81102	1	0.702272
GOTERM_MF_DIRECT	GO:0017056~structural constituent of nuclear pore	3	0.689655	0.092801	P37198, Q9BW27, P52948	415	21	16881	5.81102	1	0.702272

## Sheet: IFNa48 up
Category	Term	Count	%	PValue	Genes	List Total	Pop Hits	Pop Total	Fold Enrichment	Bonferroni	Benjamini
GOTERM_BP_DIRECT	type I interferon signaling pathway	16	25	4.11261e-24	Q9Y6K5, P42224, P30512, O14879, P09914, P09913, Q9Y3Z3, P29728, P20592, P52630, P20591, P80217, P30481, P10321, P23497, P05161	61	64	16792	68.8197	1.49288e-21	1.49288e-21
GOTERM_BP_DIRECT	defense response to virus	12	18.75	1.33305e-11	Q9Y6K5, P42224, P20591, P52630, P09914, O14879, P09913, P19525, Q9Y3Z3, P29728, P05161, P20592	61	165	16792	20.0203	4.83895e-09	2.41948e-09
GOTERM_BP_DIRECT	response to virus	8	12.5	1.23877e-07	Q9Y6K5, P20591, P09914, O14879, P09913, P19525, P29728, P20592	61	110	16792	20.0203	4.49662e-05	1.4989e-05
GOTERM_BP_DIRECT	interferon-gamma-mediated signaling pathway	7	10.9375	1.92619e-07	Q9Y6K5, P42224, P30512, P30481, P10321, P23497, P29728	61	71	16792	27.1402	6.99184e-05	1.74801e-05
GOTERM_BP_DIRECT	antigen processing and presentation of peptide antigen via MHC class I	5	7.8125	3.76472e-06	P30512, P30481, Q03519, P10321, Q03518	61	30	16792	45.8798	0.00136566	0.000273282
GOTERM_BP_DIRECT	negative regulation of viral genome replication	5	7.8125	1.22241e-05	Q9Y6K5, P20591, P09914, P19525, P05161	61	40	16792	34.4098	0.00442756	0.000739292
GOTERM_CC_DIRECT	membrane	22	34.375	8.34074e-06	P35610, Q9HCU5, P30512, P19525, Q03519, O96005, Q03518, P29728, P51532, Q14344, Q04721, Q9Y679, Q8NBM8, Q99685, Q9Y287, P30481, O75400, Q63HN8, Q8TCT9, Q08380, Q14C86, P10321	64	2200	18224	2.8475	0.000892064	0.000892064
GOTERM_BP_DIRECT	antigen processing and presentation of endogenous peptide antigen via MHC class I via ER pathway, TAP-independent	3	4.6875	3.75789e-05	P30512, P30481, P10321	61	3	16792	275.279	0.0135488	0.00194687
GOTERM_CC_DIRECT	integral component of lumenal side of endoplasmic reticulum membrane	4	6.25	0.000134925	P30512, P30481, Q8TCT9, P10321	64	29	18224	39.2759	0.0143342	0.00480109
GOTERM_MF_DIRECT	TAP binding	3	4.6875	3.84431e-05	P30512, P30481, P10321	62	3	16881	272.274	0.00555885	0.00555885
GOTERM_BP_DIRECT	intracellular transport of viral protein in host cell	3	4.6875	0.000124687	P09914, Q03519, Q03518	61	5	16792	165.167	0.0442551	0.00564205
GOTERM_BP_DIRECT	modification-dependent protein catabolic process	3	4.6875	0.000124687	P41226, O14933, P05161	61	5	16792	165.167	0.0442551	0.00564205
GOTERM_CC_DIRECT	host cell	3	4.6875	0.000116831	P09914, Q03519, Q03518	64	5	18224	170.85	0.0124238	0.00623133
GOTERM_MF_DIRECT	protein binding	47	73.4375	0.00015079	Q9Y6K5, P42224, P41226, P09914, P09913, O14925, O75477, Q03519, O96005, Q03518, O14966, P29728, P51532, Q9BXK5, Q04721, Q9NRW7, P20591, Q9Y679, P80217, Q9Y3A4, P28300, Q5K651, Q9Y287, P23497, P28065, P05161, P27701, Q9NUQ7, P35610, Q9HCU5, P30512, O75506, Q9H8H0, O14879, O14933, Q9NX14, Q9Y3Z3, P19525, Q9BVJ6, P20592, Q14344, Q12800, P52630, O75400, Q8TCT9, Q92597, P19883	62	8785	16881	1.45667	0.0216289	0.00726225
GOTERM_BP_DIRECT	ISG15-protein conjugation	3	4.6875	0.0001866	P41226, O14933, P05161	61	6	16792	137.639	0.0654986	0.00749865
GOTERM_BP_DIRECT	antigen processing and presentation of endogenous peptide antigen via MHC class I	3	4.6875	0.000260639	P30512, Q03519, Q03518	61	7	16792	117.977	0.0902853	0.0094178
GOTERM_BP_DIRECT	response to type I interferon	3	4.6875	0.000260639	P20591, P23497, P05161	61	7	16792	117.977	0.0902853	0.0094178
GOTERM_MF_DIRECT	peptide antigen binding	4	6.25	0.000137906	P30512, P30481, P10321, Q03518	62	28	16881	38.8963	0.0197991	0.00994905
GOTERM_BP_DIRECT	antigen processing and presentation of exogenous peptide antigen via MHC class I, TAP-independent	3	4.6875	0.000444757	P30512, P30481, P10321	61	9	16792	91.7596	0.149119	0.014573
GOTERM_CC_DIRECT	MHC class I protein complex	3	4.6875	0.000634026	P30512, P30481, P10321	64	11	18224	77.6591	0.0656108	0.0168225
GOTERM_CC_DIRECT	cytosol	23	35.9375	0.00115806	Q9Y6K5, P42224, P41226, O14879, P09914, O14933, P09913, P19525, P29728, O14966, P20592, Q8IZ52, P52630, P20591, Q99685, P80217, P19971, Q63HN8, Q14C86, Q92597, P28065, P05161, P36959	64	3315	18224	1.97564	0.116606	0.0244919
GOTERM_CC_DIRECT	endoplasmic reticulum	10	15.625	0.00206552	Q9NUQ7, P10646, P35610, P30512, P09913, P30481, O75477, Q8TCT9, P10321, P29728	64	828	18224	3.43901	0.198475	0.0362017
GOTERM_BP_DIRECT	antigen processing and presentation of exogenous peptide antigen via MHC class I, TAP-dependent	4	6.25	0.00147884	P30512, P30481, P10321, P28065	61	63	16792	17.478	0.415628	0.0437808
GOTERM_BP_DIRECT	defense response	4	6.25	0.00176603	P20591, P30481, Q03518, P20592	61	67	16792	16.4345	0.473569	0.0481583
GOTERM_CC_DIRECT	GO:0000139~Golgi membrane	8	12.5	0.00418201	Q04721, Q9HCU5, Q9NRW7, P30512, P30481, Q9Y287, P10321, Q8IZ52	64	591	18224	3.85448	0.361359	0.0620503
GOTERM_CC_DIRECT	GO:0030176~integral component of endoplasmic reticulum membrane	4	6.25	0.00559421	Q9HCU5, Q9Y679, Q03519, Q03518	64	104	18224	10.9519	0.451332	0.0722868
GOTERM_CC_DIRECT	GO:0042825~TAP complex	2	3.125	0.0103357	Q03519, Q03518	64	3	18224	189.833	0.670992	0.105211
GOTERM_CC_DIRECT	GO:0005789~endoplasmic reticulum membrane	9	14.0625	0.009391	P35610, Q04721, Q9HCU5, P20591, Q99685, O75477, Q8TCT9, Q03519, Q03518	64	862	18224	2.97303	0.63563	0.106113
GOTERM_CC_DIRECT	GO:0005654~nucleoplasm	18	28.125	0.0116805	Q9Y6K5, Q9NX46, P42224, Q9H8H0, O75506, P41226, O14933, Q9Y3Z3, Q9BVJ6, P51532, Q04721, P52630, Q99685, Q9Y3A4, O75400, P23497, P28065, P05161	64	2784	18224	1.84106	0.715542	0.107999
GOTERM_CC_DIRECT	GO:0012507~ER to Golgi transport vesicle membrane	3	4.6875	0.0139567	P30512, P30481, P10321	64	52	18224	16.4279	0.777736	0.117789
GOTERM_BP_DIRECT	GO:0032480~negative regulation of type I interferon production	3	4.6875	0.00512118	P41226, O14933, P05161	61	30	16792	27.5279	0.844912	0.124645
GOTERM_CC_DIRECT	GO:0030670~phagocytic vesicle membrane	3	4.6875	0.0177331	P30512, P30481, P10321	64	59	18224	14.4788	0.85258	0.136936
GOTERM_BP_DIRECT	GO:0019985~translesion synthesis	3	4.6875	0.00731574	P41226, O14933, P05161	61	36	16792	22.9399	0.930427	0.15345
GOTERM_BP_DIRECT	GO:0048285~organelle fission	2	3.125	0.0071337	P20591, P20592	61	2	16792	275.279	0.925638	0.159076
GOTERM_BP_DIRECT	GO:0046967~cytosol to ER transport	2	3.125	0.0071337	Q03519, Q03518	61	2	16792	275.279	0.925638	0.159076
GOTERM_CC_DIRECT	GO:0009986~cell surface	6	9.375	0.0391689	P10646, Q04721, P30512, P30481, Q8TCT9, P10321	64	542	18224	3.15221	0.986093	0.263159
GOTERM_BP_DIRECT	GO:0046464~acylglycerol catabolic process	2	3.125	0.0142174	Q99685, Q8N2K0	61	4	16792	137.639	0.994472	0.263438
GOTERM_CC_DIRECT	GO:0070971~endoplasmic reticulum exit site	2	3.125	0.0440345	Q9HCU5, P30512	64	13	18224	43.8077	0.991922	0.27475
GOTERM_BP_DIRECT	GO:0042270~protection from natural killer cell mediated cytotoxicity	2	3.125	0.0177405	P30512, P30481	61	5	16792	110.111	0.998493	0.277387
GOTERM_BP_DIRECT	GO:0006955~immune response	6	9.375	0.0170945	Q9Y6K5, P30512, Q9Y3Z3, P30481, P10321, P29728	61	421	16792	3.92321	0.998087	0.280658
GOTERM_BP_DIRECT	GO:0019882~antigen processing and presentation	3	4.6875	0.0165129	P30512, P30481, P10321	61	55	16792	15.0152	0.997628	0.285226
GOTERM_BP_DIRECT	GO:0016032~viral process	5	7.8125	0.0220291	P30512, P30481, P10321, P23497, P28065	61	299	16792	4.60332	0.999692	0.307567
GOTERM_BP_DIRECT	GO:0051223~regulation of protein transport	2	3.125	0.0212513	Q14C86, O14966	61	6	16792	91.7596	0.999589	0.310166
GOTERM_BP_DIRECT	GO:0002485~antigen processing and presentation of endogenous peptide antigen via MHC class I via ER pathway, TAP-dependent	2	3.125	0.0212513	Q03519, Q03518	61	6	16792	91.7596	0.999589	0.310166
GOTERM_BP_DIRECT	GO:0002591~positive regulation of antigen processing and presentation of peptide antigen via MHC class I	2	3.125	0.0212513	Q03519, Q03518	61	6	16792	91.7596	0.999589	0.310166
GOTERM_BP_DIRECT	GO:0002489~antigen processing and presentation of endogenous peptide antigen via MHC class Ib via ER pathway, TAP-dependent	2	3.125	0.0212513	Q03519, Q03518	61	6	16792	91.7596	0.999589	0.310166
GOTERM_BP_DIRECT	GO:0010742~macrophage derived foam cell differentiation	2	3.125	0.0212513	P35610, P42224	61	6	16792	91.7596	0.999589	0.310166
GOTERM_MF_DIRECT	GO:0015433~peptide antigen-transporting ATPase activity	2	3.125	0.0108021	Q03519, Q03518	62	3	16881	181.516	0.792956	0.325448
GOTERM_MF_DIRECT	GO:0015197~peptide transporter activity	2	3.125	0.0108021	Q03519, Q03518	62	3	16881	181.516	0.792956	0.325448
GOTERM_MF_DIRECT	GO:0015440~peptide-transporting ATPase activity	2	3.125	0.0108021	Q03519, Q03518	62	3	16881	181.516	0.792956	0.325448
GOTERM_MF_DIRECT	GO:0023029~MHC class Ib protein binding	2	3.125	0.0108021	Q03519, Q03518	62	3	16881	181.516	0.792956	0.325448
GOTERM_BP_DIRECT	GO:1901838~positive regulation of transcription of nuclear large rRNA transcript from RNA polymerase I promoter	2	3.125	0.0247498	Q9H8H0, P51532	61	7	16792	78.6511	0.999888	0.326678
GOTERM_BP_DIRECT	GO:0002481~antigen processing and presentation of exogenous protein antigen via MHC class Ib, TAP-dependent	2	3.125	0.0247498	Q03519, Q03518	61	7	16792	78.6511	0.999888	0.326678
GOTERM_CC_DIRECT	GO:0048471~perinuclear region of cytoplasm	6	9.375	0.0632056	P42224, P20591, P19525, O14966, P29728, Q92597	64	621	18224	2.75121	0.999075	0.336981
GOTERM_CC_DIRECT	GO:0005730~nucleolus	7	10.9375	0.075009	P42224, Q9H8H0, Q63HN8, Q9BVJ6, P23497, Q6DKI1, P51532	64	857	18224	2.32585	0.999762	0.341076
GOTERM_MF_DIRECT	GO:0001730~2'-5'-oligoadenylate synthetase activity	2	3.125	0.0143772	Q9Y6K5, P29728	62	4	16881	136.137	0.877523	0.342931
GOTERM_MF_DIRECT	GO:0046978~TAP1 binding	2	3.125	0.0143772	Q03519, Q03518	62	4	16881	136.137	0.877523	0.342931
GOTERM_CC_DIRECT	GO:0031901~early endosome membrane	3	4.6875	0.0610255	P30512, P30481, P10321	64	116	18224	7.36422	0.998814	0.34367
GOTERM_CC_DIRECT	GO:0042613~MHC class II protein complex	2	3.125	0.0733963	P30512, P10321	64	22	18224	25.8864	0.999713	0.34903
GOTERM_CC_DIRECT	GO:0030660~Golgi-associated vesicle membrane	2	3.125	0.0701782	Q9Y287, Q8TCT9	64	21	18224	27.119	0.999584	0.351136
GOTERM_BP_DIRECT	GO:0001825~blastocyst formation	2	3.125	0.0282359	Q9Y3A4, Q6DKI1	61	8	16792	68.8197	0.999969	0.351578
GOTERM_CC_DIRECT	GO:0005739~mitochondrion	9	14.0625	0.0868419	Q9BXK5, P30042, O14879, Q9NX14, O14925, Q03518, O14966, P29728, Q9BRX8	64	1331	18224	1.92543	0.99994	0.370534
GOTERM_BP_DIRECT	GO:0035457~cellular response to interferon-alpha	2	3.125	0.0317098	O14879, P09913	61	9	16792	61.173	0.999992	0.373674
GOTERM_BP_DIRECT	GO:0035455~response to interferon-alpha	2	3.125	0.0351715	P19525, P20592	61	10	16792	55.0557	0.999998	0.393404
GOTERM_MF_DIRECT	GO:0003725~double-stranded RNA binding	3	4.6875	0.020503	Q9Y6K5, P19525, P29728	62	61	16881	13.3905	0.950404	0.393857
GOTERM_BP_DIRECT	GO:0042981~regulation of apoptotic process	4	6.25	0.0406194	Q9BXK5, P42224, P19525, Q92597	61	213	16792	5.16955	1	0.427365
GOTERM_BP_DIRECT	GO:0016045~detection of bacterium	2	3.125	0.0454837	P30512, P30481	61	13	16792	42.3506	1	0.453103
GOTERM_BP_DIRECT	GO:0001916~positive regulation of T cell mediated cytotoxicity	2	3.125	0.0454837	P30512, P30481	61	13	16792	42.3506	1	0.453103
GOTERM_BP_DIRECT	GO:0030490~maturation of SSU-rRNA	2	3.125	0.0488969	Q9H8H0, Q9BVJ6	61	14	16792	39.3255	1	0.466088
GOTERM_BP_DIRECT	GO:0006464~cellular protein modification process	3	4.6875	0.054225	P41226, O14933, P28300	61	105	16792	7.86511	1	0.49063
GOTERM_MF_DIRECT	GO:0004871~signal transducer activity	4	6.25	0.0375225	Q14344, P42224, P52630, P19883	62	204	16881	5.33871	0.996095	0.500018
GOTERM_MF_DIRECT	GO:0047372~acylglycerol lipase activity	2	3.125	0.0355627	Q99685, Q8N2K0	62	10	16881	54.4548	0.994755	0.527668
GOTERM_BP_DIRECT	GO:0045087~innate immune response	5	7.8125	0.0674776	P20591, P19525, P30481, P10321, P20592	61	430	16792	3.20091	1	0.558715
GOTERM_MF_DIRECT	GO:0003924~GTPase activity	4	6.25	0.0526339	Q14344, P20591, O14966, P20592	62	234	16881	4.65426	0.999606	0.581518
GOTERM_BP_DIRECT	GO:0060338~regulation of type I interferon-mediated signaling pathway	2	3.125	0.0889315	P42224, P52630	61	26	16792	21.1753	1	0.652338
GOTERM_MF_DIRECT	GO:0016779~nucleotidyltransferase activity	2	3.125	0.0931856	Q9Y6K5, P29728	62	27	16881	20.1685	0.999999	0.724567
GOTERM_MF_DIRECT	GO:0004622~lysophospholipase activity	2	3.125	0.0865863	Q99685, Q8N2K0	62	25	16881	21.7819	0.999998	0.731045

## Sheet: IFNg48 down
Category	Term	Count	%	PValue	Genes	List Total	Pop Hits	Pop Total	Fold Enrichment	Bonferroni	Benjamini
GOTERM_BP_DIRECT	translational initiation	13	11.7117	4.33895e-11	P83881, P06730, P62979, P62861, Q9BY44, P49207, P62917, Q02878, P62910, O60573, Q9H074, Q9Y3U8, P23588	104	137	16792	15.3212	2.48188e-08	2.48188e-08
GOTERM_CC_DIRECT	cytoplasm	62	55.8559	7.65026e-10	Q9BVG4, P49959, Q0D2K0, O43617, Q96KG9, Q9NYL2, P29692, Q9Y6E2, O15212, O15355, P23526, Q9NRJ5, Q15714, P06132, Q9NZ01, P49207, P49903, Q8IZP2, O75663, P52732, Q99961, P28072, P53041, Q9BY44, P62917, O15067, O43324, P10909, Q16537, P09497, O95155, Q8WUJ3, P25786, Q9H074, Q93052, O14964, Q96D46, P62979, P30043, O95817, P29475, P29373, Q9GZZ1, Q13404, P49773, Q9H869, Q9H910, O14979, O43396, Q9Y5P6,…	108	5222	18224	2.00343	1.20874e-07	1.20874e-07
GOTERM_CC_DIRECT	cytosol	44	39.6396	8.2979e-08	P49959, Q969U7, P25786, O43617, P29692, O43847, Q9H074, P23526, O14964, P23588, P30566, P62979, P30043, Q13362, Q9P299, O95817, P29475, P29373, Q13404, P49840, Q9UBT2, P06132, Q9H492, P49207, P49327, P62910, O60573, P52732, P28074, P83881, P06730, P28072, P53041, P62861, P12081, O15067, P62917, O43324, Q02878, P10909, Q6NUQ1, Q9UKK9, Q6DKJ4, Q9Y3U8	108	3315	18224	2.2397	1.31106e-05	6.55532e-06
GOTERM_CC_DIRECT	cell-cell adherens junction	12	10.8108	3.11995e-06	Q99961, P28072, P49959, Q96KG9, Q9BY44, P49207, O95817, Q02878, P49327, P29692, Q9Y6E2, Q9UBC2	108	323	18224	6.26901	0.000492831	0.000164304
GOTERM_BP_DIRECT	cell-cell adhesion	12	10.8108	8.47896e-07	Q99961, P28072, P49959, Q96KG9, Q9BY44, P49207, O95817, Q02878, P49327, P29692, Q9Y6E2, Q9UBC2	104	271	16792	7.14959	0.000484879	0.000242469
GOTERM_BP_DIRECT	SRP-dependent cotranslational protein targeting to membrane	8	7.20721	1.75801e-06	P83881, P62979, P62861, P49207, P62917, Q02878, P62910, Q9Y3U8	104	94	16792	13.7414	0.00100508	0.000335138
GOTERM_MF_DIRECT	cadherin binding involved in cell-cell adhesion	12	10.8108	1.89513e-06	Q99961, P28072, P49959, Q96KG9, Q9BY44, P49207, O95817, Q02878, P49327, P29692, Q9Y6E2, Q9UBC2	106	290	16881	6.58985	0.0004642	0.0004642
GOTERM_BP_DIRECT	viral transcription	8	7.20721	5.6864e-06	P83881, P62979, P62861, P49207, P62917, Q02878, P62910, Q9Y3U8	104	112	16792	11.533	0.00324734	0.000812826
GOTERM_BP_DIRECT	nuclear-transcribed mRNA catabolic process, nonsense-mediated decay	8	7.20721	8.4902e-06	P83881, P62979, P62861, P49207, P62917, Q02878, P62910, Q9Y3U8	104	119	16792	10.8546	0.00484464	0.000970811
GOTERM_BP_DIRECT	cytoplasmic translation	5	4.5045	1.52944e-05	P83881, P62917, Q02878, Q9Y3U8, P23588	104	25	16792	32.2923	0.00871029	0.00145701
GOTERM_CC_DIRECT	ribosome	8	7.20721	5.56791e-05	P83881, P62979, P62861, P49207, P62917, Q02878, P62910, Q9Y3U8	108	166	18224	8.13208	0.00875895	0.00175796
GOTERM_CC_DIRECT	cytosolic large ribosomal subunit	6	5.40541	4.93423e-05	P83881, P49207, P62917, Q02878, P62910, Q9Y3U8	108	68	18224	14.8889	0.00776596	0.00194717
GOTERM_BP_DIRECT	translation	10	9.00901	2.53968e-05	P83881, P62979, P62861, Q96EL2, P49207, P62917, P12081, Q02878, P62910, Q9Y3U8	104	253	16792	6.38188	0.0144222	0.00207316
GOTERM_BP_DIRECT	rRNA processing	9	8.10811	5.14355e-05	P83881, P62979, P62861, P49207, P62917, Q02878, P62910, P78346, Q9Y3U8	104	214	16792	6.79044	0.0289932	0.00367098
GOTERM_MF_DIRECT	structural constituent of ribosome	9	8.10811	7.36106e-05	P83881, P62979, P62861, Q96EL2, P49207, P62917, Q02878, P62910, Q9Y3U8	106	222	16881	6.45627	0.0178736	0.00599372
GOTERM_MF_DIRECT	poly(A) RNA binding	20	18.018	6.12098e-05	O14979, Q96EL2, Q9NYL2, P62910, P49327, O60573, P23588, Q96D46, P06730, P83881, P62979, Q04837, P62861, Q9Y520, P62917, P61956, Q02878, Q9P287, P78346, Q9Y3U8	106	1129	16881	2.82116	0.014885	0.00747039
GOTERM_CC_DIRECT	proteasome complex	5	4.5045	0.000425388	P28074, O43396, P28072, Q969U7, P25786	108	60	18224	14.0617	0.0650157	0.0111417
GOTERM_CC_DIRECT	extracellular exosome	31	27.9279	0.000604905	P25786, P12955, Q9Y6C2, P23526, O14964, P62979, P30043, P29373, Q7Z7H5, Q9GZZ1, Q13404, P49773, O14979, O43396, Q9Y5P6, P49207, P49327, Q8IZP2, P60981, P08123, Q8NB37, P06730, P28074, Q04837, P28072, O15067, P10909, P35908, O43324, Q9BS40, Q9UKK9	108	2811	18224	1.86089	0.091176	0.0135648
GOTERM_BP_DIRECT	GO:0043161~proteasome-mediated ubiquitin-dependent protein catabolic process	7	6.30631	0.00156793	P28074, P62979, Q13362, P28072, P25786, P49840, O95155	104	203	16792	5.56764	0.592438	0.0949174
GOTERM_MF_DIRECT	GO:0003723~RNA binding	11	9.90991	0.00215376	P53041, P62861, P25786, Q9NRJ5, P49207, P62917, Q02878, P78346, Q9H074, P23588, Q9BZE2	106	547	16881	3.20256	0.410359	0.100259
GOTERM_MF_DIRECT	GO:0048407~platelet-derived growth factor binding	3	2.7027	0.00203194	P02452, P02461, P08123	106	11	16881	43.4331	0.392457	0.117135
GOTERM_CC_DIRECT	GO:0005839~proteasome core complex	3	2.7027	0.00666826	P28074, P28072, P25786	108	21	18224	24.1058	0.652543	0.123781
GOTERM_CC_DIRECT	GO:0005634~nucleus	45	40.5405	0.0076543	Q9Y605, Q8WUJ3, P49959, Q969U7, P25786, Q96KG9, Q9NYL2, P29692, Q93052, P23526, O15355, Q96D46, Q9BZE2, Q709F0, P62979, Q13362, Q9NRJ5, P61956, P29373, O94851, Q13404, Q15714, P49773, Q9H869, O14979, Q9NZ01, Q9H910, O43396, Q9Y3D0, Q9GZU8, Q9UBC2, P28074, P28072, P53041, Q04837, Q9BTE3, O43324, Q02878, P10909, P35908, Q9P287, P78346, Q9UKK9, Q6DKJ4, O95155	108	5415	18224	1.40228	0.703003	0.12619
GOTERM_CC_DIRECT	GO:0005584~collagen type I trimer	2	1.8018	0.0117086	P02452, P08123	108	2	18224	168.741	0.844464	0.169799
GOTERM_BP_DIRECT	GO:0055114~oxidation-reduction process	11	9.90991	0.00342659	Q9NZ01, O43396, P30043, Q8WVX9, O95864, P29475, P49327, P32322, O94851, P21953, Q6DKJ4	104	592	16792	3.00013	0.859616	0.178265
GOTERM_BP_DIRECT	GO:0002223~stimulatory C-type lectin receptor signaling pathway	5	4.5045	0.00397332	P28074, P62979, P28072, P25786, Q13404	104	105	16792	7.68864	0.897436	0.187
GOTERM_MF_DIRECT	GO:0003743~translation initiation factor activity	4	3.6036	0.0064797	P06730, Q9BY44, O60573, P23588	106	61	16881	10.4429	0.796623	0.2035
GOTERM_MF_DIRECT	GO:0004298~threonine-type endopeptidase activity	3	2.7027	0.00745034	P28074, P28072, P25786	106	21	16881	22.7507	0.839934	0.204688
GOTERM_CC_DIRECT	GO:0005581~collagen trimer	4	3.6036	0.0169422	Q9Y6C2, P02452, P02461, P08123	108	92	18224	7.33655	0.932781	0.217637
GOTERM_MF_DIRECT	GO:0003824~catalytic activity	6	5.40541	0.00639451	P49327, O43847, P21953, P49773, Q69YN2, P30566	106	188	16881	5.0826	0.792305	0.230449
GOTERM_BP_DIRECT	GO:0000209~protein polyubiquitination	6	5.40541	0.0055143	P28074, P62979, P28072, P25786, Q13404, O95155	104	184	16792	5.26505	0.957697	0.2317
GOTERM_MF_DIRECT	GO:0005515~protein binding	68	61.2613	0.00970356	P49959, Q969U7, O43617, Q9NYL2, P29692, O43847, P02461, P23526, O15355, Q15714, Q9UBT2, Q9NZ01, P06132, P49903, Q9GZU8, O75663, Q9UBC2, P60981, P08123, Q86YC2, P28074, P83881, Q99961, Q04837, P53041, Q9BY44, O43324, P10909, Q9P287, Q16537, P09497, Q9Y605, Q8WUJ3, P25786, Q58EX7, P12955, Q9Y6C2, Q9H074, Q93052, O14964, P23588, P62979, Q13362, O95817, P29475, P61956, P29373, P32322, Q9GZZ1, P49840,…	106	8785	16881	1.23271	0.908277	0.233133
GOTERM_BP_DIRECT	GO:0090263~positive regulation of canonical Wnt signaling pathway	5	4.5045	0.00636828	P28074, P62979, P28072, P25786, P02452	104	120	16792	6.72756	0.974121	0.245047
GOTERM_BP_DIRECT	GO:0030574~collagen catabolic process	4	3.6036	0.00712201	P12955, P02452, P02461, P08123	104	64	16792	10.0913	0.983233	0.253251
GOTERM_BP_DIRECT	GO:0038061~NIK/NF-kappaB signaling	4	3.6036	0.00775357	P28074, P62979, P28072, P25786	104	66	16792	9.78555	0.988349	0.256823
GOTERM_BP_DIRECT	GO:0051436~negative regulation of ubiquitin-protein ligase activity involved in mitotic cell cycle	4	3.6036	0.00947359	P28074, P62979, P28072, P25786	104	71	16792	9.09642	0.995681	0.28844
GOTERM_BP_DIRECT	GO:0006890~retrograde vesicle-mediated transport, Golgi to ER	4	3.6036	0.013987	Q9P299, Q96KG9, Q6NUQ1, P52732	104	82	16792	7.87617	0.999683	0.318642
GOTERM_BP_DIRECT	GO:0051437~positive regulation of ubiquitin-protein ligase activity involved in regulation of mitotic cell cycle transition	4	3.6036	0.0113992	P28074, P62979, P28072, P25786	104	76	16792	8.49798	0.998581	0.320061
GOTERM_BP_DIRECT	GO:0000289~nuclear-transcribed mRNA poly(A) tail shortening	3	2.7027	0.0135815	P06730, Q9H074, P23588	104	29	16792	16.7029	0.999599	0.323683
GOTERM_BP_DIRECT	GO:0050852~T cell receptor signaling pathway	5	4.5045	0.0130692	P28074, P62979, P28072, P25786, Q13404	104	148	16792	5.45478	0.99946	0.327024
GOTERM_BP_DIRECT	GO:0031145~anaphase-promoting complex-dependent catabolic process	4	3.6036	0.012655	P28074, P62979, P28072, P25786	104	79	16792	8.17527	0.999314	0.332832
GOTERM_CC_DIRECT	GO:0022627~cytosolic small ribosomal subunit	3	2.7027	0.032331	P62979, P62861, Q9BY44	108	48	18224	10.5463	0.994443	0.351261
GOTERM_BP_DIRECT	GO:0090090~negative regulation of canonical Wnt signaling pathway	5	4.5045	0.0180124	P28074, P62979, P28072, P25786, P49840	104	163	16792	4.95281	0.999969	0.363674
GOTERM_BP_DIRECT	GO:0043123~positive regulation of I-kappaB kinase/NF-kappaB signaling	5	4.5045	0.017295	P62979, P53041, P29692, Q7Z7H5, Q13404	104	161	16792	5.01433	0.999954	0.364667
GOTERM_BP_DIRECT	GO:0060071~Wnt signaling pathway, planar cell polarity pathway	4	3.6036	0.0189844	P28074, P62979, P28072, P25786	104	92	16792	7.02007	0.999983	0.3667
GOTERM_MF_DIRECT	GO:0017099~very-long-chain-acyl-CoA dehydrogenase activity	2	1.8018	0.0185453	Q9NZ01, Q709F0	106	3	16881	106.17	0.989809	0.367848
GOTERM_BP_DIRECT	GO:0042059~negative regulation of epidermal growth factor receptor signaling pathway	3	2.7027	0.0204983	P62979, Q9UBC2, O14964	104	36	16792	13.4551	0.999993	0.377415
GOTERM_CC_DIRECT	GO:0030132~clathrin coat of coated pit	2	1.8018	0.0403893	Q9UBC2, P09497	108	7	18224	48.2116	0.998517	0.39412
GOTERM_BP_DIRECT	GO:0038095~Fc-epsilon receptor signaling pathway	5	4.5045	0.0239844	P28074, P62979, P28072, P25786, Q13404	104	178	16792	4.53544	0.999999	0.402085
GOTERM_BP_DIRECT	GO:0043488~regulation of mRNA stability	4	3.6036	0.0254821	P28074, P62979, P28072, P25786	104	103	16792	6.27035	1	0.40981
GOTERM_BP_DIRECT	GO:0030199~collagen fibril organization	3	2.7027	0.0238258	P02452, P02461, P08123	104	39	16792	12.4201	0.999999	0.411696
GOTERM_CC_DIRECT	GO:0005739~mitochondrion	14	12.6126	0.0479617	O43396, Q04837, Q9Y5P6, Q96EL2, P49207, P12081, P29475, P10909, P49327, P32322, O43847, P21953, P49840, P30566	108	1331	18224	1.77488	0.999576	0.425751
GOTERM_CC_DIRECT	GO:0016281~eukaryotic translation initiation factor 4F complex	2	1.8018	0.0516293	P06730, P23588	108	9	18224	37.4979	0.99977	0.427859
GOTERM_BP_DIRECT	GO:0006189~'de novo' IMP biosynthetic process	2	1.8018	0.0362488	O15067, P30566	104	6	16792	53.8205	1	0.48314
GOTERM_BP_DIRECT	GO:0071230~cellular response to amino acid stimulus	3	2.7027	0.0336789	P02452, P02461, P08123	104	47	16792	10.3061	1	0.491216
GOTERM_BP_DIRECT	GO:0033209~tumor necrosis factor-mediated signaling pathway	4	3.6036	0.0360317	P28074, P62979, P28072, P25786	104	118	16792	5.47327	1	0.49192
GOTERM_BP_DIRECT	GO:0051603~proteolysis involved in cellular protein catabolic process	3	2.7027	0.0350053	P28074, P28072, P25786	104	48	16792	10.0913	1	0.493077
GOTERM_BP_DIRECT	GO:0006521~regulation of cellular amino acid metabolic process	3	2.7027	0.0391034	P28074, P28072, P25786	104	51	16792	9.49774	1	0.499126
GOTERM_CC_DIRECT	GO:0005845~mRNA cap binding complex	2	1.8018	0.0682452	P06730, O60573	108	12	18224	28.1235	0.999986	0.502431
GOTERM_CC_DIRECT	GO:0030126~COPI vesicle coat	2	1.8018	0.0791619	Q9P299, Q96KG9	108	14	18224	24.1058	0.999998	0.535362
GOTERM_BP_DIRECT	GO:0030042~actin filament depolymerization	2	1.8018	0.0480401	O94851, P60981	104	8	16792	40.3654	1	0.563192
GOTERM_MF_DIRECT	GO:0047134~protein-disulfide reductase activity	2	1.8018	0.0367499	O43396, Q6DKJ4	106	6	16881	53.0849	0.999896	0.565665
GOTERM_MF_DIRECT	GO:0032050~clathrin heavy chain binding	2	1.8018	0.0367499	Q8WUJ3, P09497	106	6	16881	53.0849	0.999896	0.565665
GOTERM_CC_DIRECT	GO:0031012~extracellular matrix	5	4.5045	0.0967695	Q9Y6C2, P02452, P10909, P02461, P08123	108	296	18224	2.85035	1	0.59073
GOTERM_BP_DIRECT	GO:0043589~skin morphogenesis	2	1.8018	0.0538821	P02452, P08123	104	9	16792	35.8803	1	0.595539
GOTERM_BP_DIRECT	GO:0002479~antigen processing and presentation of exogenous peptide antigen via MHC class I, TAP-dependent	3	2.7027	0.0571485	P28074, P28072, P25786	104	63	16792	7.68864	1	0.607416
GOTERM_BP_DIRECT	GO:0050790~regulation of catalytic activity	3	2.7027	0.0620367	Q13362, O95817, Q16537	104	66	16792	7.33916	1	0.628458
GOTERM_BP_DIRECT	GO:0006164~purine nucleotide biosynthetic process	2	1.8018	0.0711959	O15067, P30566	104	12	16792	26.9103	1	0.671017
GOTERM_BP_DIRECT	GO:0000165~MAPK cascade	5	4.5045	0.0776704	P28074, P62979, P28072, P53041, P25786	104	262	16792	3.08133	1	0.685318
GOTERM_BP_DIRECT	GO:0051131~chaperone-mediated protein complex assembly	2	1.8018	0.0768971	P10909, O15212	104	13	16792	24.8402	1	0.690732
GOTERM_BP_DIRECT	GO:0009168~purine ribonucleoside monophosphate biosynthetic process	2	1.8018	0.0768971	O15067, P30566	104	13	16792	24.8402	1	0.690732
GOTERM_BP_DIRECT	GO:0070208~protein heterotrimerization	2	1.8018	0.0825637	P02452, P08123	104	14	16792	23.0659	1	0.690743
GOTERM_BP_DIRECT	GO:0045454~cell redox homeostasis	3	2.7027	0.0810831	O43396, P29475, Q6DKJ4	104	77	16792	6.29071	1	0.692632
GOTERM_MF_DIRECT	GO:0005201~extracellular matrix structural constituent	3	2.7027	0.0652718	P02452, P02461, P08123	106	67	16881	7.13081	1	0.719759
GOTERM_MF_DIRECT	GO:0000339~RNA cap binding	2	1.8018	0.0605034	P06730, O60573	106	10	16881	31.8509	1	0.720353
GOTERM_MF_DIRECT	GO:0004791~thioredoxin-disulfide reductase activity	2	1.8018	0.0605034	O43396, Q6DKJ4	106	10	16881	31.8509	1	0.720353
GOTERM_MF_DIRECT	GO:0051087~chaperone binding	3	2.7027	0.0905224	O95817, P10909, O15212	106	81	16881	5.89832	1	0.809953

## Sheet: IFNg48 up
Category	Term	Count	%	PValue	Genes	List Total	Pop Hits	Pop Total	Fold Enrichment	Bonferroni	Benjamini
GOTERM_CC_DIRECT	membrane	99	30.8411	2.57563e-19	P13987, Q9NX47, O75352, P01892, P61769, Q96PP8, Q9BQE5, Q9Y3E0, Q8NBU5, Q9H3Z4, P08574, P05362, O00560, P12259, P55287, Q14344, P04233, Q9BZH6, P56199, Q9GZP9, P10321, Q9UM54, Q9Y4W2, P13473, Q9NS69, P29728, P06756, Q9Y679, Q2TAA5, P61225, Q9BW27, P08754, P35610, Q96RD7, Q9ULH0, O15533, Q9Y2U8, P33527, Q9BXP2, P68431, Q9Y5U9, P25445, P10301, Q08380, A1L0T0, O14495, P07355, Q8WXE9, Q07021, Q01970,…	320	2200	18224	2.56275	9.04048e-17	4.52024e-17
GOTERM_CC_DIRECT	mitochondrial inner membrane	43	13.3956	2.28542e-19	P53007, Q9NS69, O96000, Q9Y6C9, O14925, Q9NVA1, P10620, O95674, Q8TBP6, P21796, Q9UDW1, P51398, P23786, Q9Y512, P18859, Q99595, Q02978, O75880, P22695, Q9UJS0, Q13423, P47985, P49821, P08574, Q8WUK0, Q9Y6N5, Q9P0J0, Q9NX14, P12236, P51970, Q9UBX3, Q5XKP0, O95563, Q6NUK1, P99999, P31930, Q8N5N7, P04179, O43169, P07919, Q16718, P82933, Q9H936	320	441	18224	5.55295	8.02183e-17	8.02183e-17
GOTERM_CC_DIRECT	extracellular exosome	103	32.0872	7.23599e-14	P13987, Q9Y6I9, O75352, P01892, O60613, O15031, P26006, Q9UDW1, P61769, P0C0S5, Q5T9L3, P28065, P22695, P29992, P04080, Q9H3Z4, O75367, P02749, P05362, P30536, O00560, P55287, Q14344, P04233, P55290, P56199, O75131, Q16832, P10321, Q8WYP5, Q9UM54, P53007, Q92692, P13473, Q9NTX5, P09871, O15484, Q99538, Q9BRX8, P84243, Q9UBI6, P06756, P55285, Q9Y679, P61225, P08754, P04062, P33527, Q9BXP2, P68431,…	320	2811	18224	2.08675	2.54077e-11	8.46923e-12
GOTERM_CC_DIRECT	mitochondrion	64	19.9377	2.76594e-13	O75352, Q07021, P10620, P21796, P08133, Q9BXK5, Q9Y512, P18859, Q02978, Q99595, Q8NBU5, P22695, Q13423, P47985, Q9H3Z4, Q5T160, P08574, P13995, Q9P0J0, Q9NX14, P51970, P30536, O95563, Q6NUK1, Q9UHQ9, P21980, P04179, O15270, P82933, Q9H936, Q16595, Q9Y277, P27105, O75431, Q9NS69, Q9Y6C9, O14925, Q9NVA1, Q13488, Q03518, O14966, Q9H5Q4, P29728, O96008, Q9BRX8, Q53H12, P30042, P51398, P23786, O75880,…	320	1331	18224	2.73839	9.70714e-11	2.42678e-11
GOTERM_BP_DIRECT	type I interferon signaling pathway	17	5.29595	2.10695e-14	Q9Y6K5, P42224, P30512, P01892, O14879, P09914, P09913, Q9Y3Z3, P29728, P20592, P32456, P52630, P20591, P80217, P30481, P10321, P23497, P05161	306	64	16792	14.5764	3.39406e-11	3.39406e-11
GOTERM_CC_DIRECT	focal adhesion	31	9.65732	1.24397e-11	P13987, P29317, Q92692, O15484, Q03135, P26006, P08133, Q9NY61, P61769, P06756, P17301, P60033, Q68CZ2, P05362, P43121, P17096, O00560, Q9P035, P06748, O95297, Q14344, P21980, P55290, P56199, O75131, Q16832, P10301, Q13740, P16070, P28838, Q14108	320	391	18224	4.51522	4.36634e-09	8.73268e-10
GOTERM_CC_DIRECT	endoplasmic reticulum membrane	46	14.3302	4.94387e-11	P13987, Q9NX47, O75352, O75477, P10620, Q03519, Q03518, O95674, P61009, Q03135, Q9UHQ4, Q13445, Q04721, P20591, Q5T9L3, Q9NXE4, Q2TAA5, Q86WV6, O15260, Q9Y3A6, Q9BQE5, Q13586, P04844, Q9BUM1, P35610, Q9HCU5, Q14554, Q9Y282, Q9BT22, Q96RD7, Q9NZ08, O00560, O15533, Q9UHQ9, Q92575, Q13438, Q15629, Q15363, Q9Y5U9, O15270, Q9GZP9, Q8TCT9, Q9BX59, P30519, Q86Y07, O76024	320	862	18224	3.0391	1.7353e-08	2.89217e-09
GOTERM_CC_DIRECT	endoplasmic reticulum	43	13.3956	5.57268e-10	P10646, P27105, Q9NX47, O75352, P01892, P09913, O75477, P10620, Q9UMX0, P61009, P29728, Q03135, Q9UHQ4, Q13445, Q9NV96, Q9NXE4, Q9Y3E0, Q15050, Q13586, P04844, Q9NUQ7, P19320, P35610, Q9BT22, P30512, Q96RD7, Q9NZ08, Q9P035, O15533, Q96GC9, Q92575, P21980, Q15043, Q15629, P30481, Q15363, Q9Y5U9, Q9GZP9, Q8TCT9, P10321, Q86Y07, Q15397, O76024, P33908	320	828	18224	2.95755	1.95601e-07	2.7943e-08
GOTERM_BP_DIRECT	interferon-gamma-mediated signaling pathway	14	4.36137	4.10382e-10	Q9Y6K5, P19320, P19474, P42224, P30512, P01892, P05362, P29728, P61769, P32456, P32455, P30481, P23497, P10321, P16070	306	71	16792	10.8206	6.60305e-07	3.30153e-07
GOTERM_BP_DIRECT	antigen processing and presentation of endogenous peptide antigen via MHC class I	6	1.86916	3.90054e-08	P61769, P30512, P01892, Q9NZ08, Q03519, Q03518, O15533	306	7	16792	47.0364	6.27578e-05	2.09197e-05
GOTERM_BP_DIRECT	mitochondrial electron transport, ubiquinol to cytochrome c	7	2.18069	1.49079e-07	P47985, P99999, P31930, P08574, P07919, P22695, Q9UDW1	306	15	16792	25.6087	0.00023984	5.99654e-05
GOTERM_CC_DIRECT	mitochondrial respiratory chain complex III	6	1.86916	1.82674e-06	P47985, P31930, P08574, P07919, P22695, Q9UDW1	320	13	18224	26.2846	0.000640982	8.01452e-05
GOTERM_CC_DIRECT	mitochondrial outer membrane	14	4.36137	2.24856e-06	Q53H12, O75431, Q9NX47, Q9NS69, Q9Y512, O43169, Q9Y6C9, P10620, Q86WV6, P30536, P32189, O96008, P21796, Q9Y277	320	149	18224	5.35101	0.000788933	8.769e-05
GOTERM_CC_DIRECT	cell surface	27	8.41121	3.64136e-06	P07355, P10646, P29317, P13987, Q92692, P01892, P21589, Q07021, O15484, O15031, P26006, Q04721, P17301, P06756, P13726, P19320, P02749, P30512, P05362, O95297, P04233, P56199, P30481, P25445, Q8TCT9, P10321, P16070, Q9Y5S1	320	542	18224	2.83699	0.0012773	0.000127804
GOTERM_MF_DIRECT	protein binding	201	62.6168	3.33588e-07	P13987, P19474, Q9NX47, Q9Y6I9, O75352, P10620, Q9BV38, P61769, O95870, Q96PP8, P28065, P22695, O75367, Q00577, P20592, P04233, Q14344, P56199, Q9BZH6, P52630, O95786, Q16832, Q12996, Q16595, Q92692, Q9NS69, P13473, Q92797, P09871, O75477, Q9UBI6, Q9NY61, P51398, Q13445, P06756, P20591, Q9Y679, Q5K651, Q13586, O75880, P35610, Q9UBX3, Q9P035, Q96T23, Q13438, P19883, Q08722, P23381, O14495, P40306,…	303	8785	16881	1.27471	0.000159776	0.000159776
GOTERM_CC_DIRECT	lysosomal membrane	18	5.60748	7.20858e-06	P07355, Q9UM54, P08754, Q6IAA8, Q9H3Z4, P13473, P04062, Q9Y2Q5, Q13488, Q9HC07, P08133, P86790, P04233, Q9BZH6, Q8TCT9, P15144, Q14108, P29992	320	274	18224	3.74124	0.00252702	0.000229994
GOTERM_BP_DIRECT	antigen processing and presentation of peptide antigen via MHC class I	8	2.49221	8.65973e-07	P61769, P30512, P01892, P30481, Q9NZ08, Q03519, P10321, Q03518, O15533	306	30	16792	14.6336	0.00139238	0.000278632
GOTERM_CC_DIRECT	membrane raft	15	4.6729	1.69019e-05	P07355, P08754, Q6IAA8, P27105, P05362, P60903, O00560, Q03135, P04899, P21796, P56199, Q14699, P25445, P61225, P27216	320	206	18224	4.14684	0.00591505	0.000494262
GOTERM_MF_DIRECT	poly(A) RNA binding	44	13.7072	2.09297e-06	P07355, Q9Y4W2, P01892, P09913, Q9HCE1, Q9H5Q4, Q8IZL8, Q9Y2R4, O95478, Q9NV06, Q9NY61, P51398, Q7Z417, Q9Y3A4, Q01780, Q9H307, Q9UNQ2, Q02978, Q15050, Q13427, Q6DKI1, Q9NQZ2, P62805, P04080, Q5T160, Q00577, P30512, Q9H8H0, Q14966, O60287, Q8IYB3, Q86VM9, Q9BVJ6, P06748, Q9BSC4, P24928, Q9UBU9, Q7KZ85, P42696, O75131, Q12996, P82933, Q15397, Q9BTC0, Q9Y4Z0	303	1129	16881	2.17127	0.00100203	0.000501141
GOTERM_CC_DIRECT	mitochondrial respiratory chain complex I	8	2.49221	2.15512e-05	P49821, O96000, Q9P0J0, P51970, Q9NX14, Q16718, Q16795, O75306	320	49	18224	9.29796	0.007536	0.000581718
GOTERM_CC_DIRECT	external side of plasma membrane	14	4.36137	0.000101722	P19320, P05362, P43121, O96005, P26006, P61769, P04233, P06756, P17301, P55290, P56199, P25445, Q13740, P15144	320	213	18224	3.74319	0.0350762	0.00254719
GOTERM_CC_DIRECT	integral component of lumenal side of endoplasmic reticulum membrane	6	1.86916	0.000133913	P04233, P30512, P01892, P30481, Q8TCT9, P10321, O15533	320	29	18224	11.7828	0.045919	0.00260808
GOTERM_CC_DIRECT	Golgi apparatus	32	9.96885	0.000126771	O14495, Q6IAA8, Q9UM54, P01892, P51153, Q9BTV4, O14966, Q9HCG8, Q9NY61, P61769, Q13445, Q15758, Q9NRW7, Q9NV96, Q5T9L3, Q9Y287, Q9NXE4, Q9Y3A6, Q86WV6, P08754, P19320, Q9Y282, P30512, Q9NX62, Q9HC07, Q49A26, Q15043, Q9Y5U9, Q15363, P30481, P10321, P16070, P33908	320	863	18224	2.1117	0.0435238	0.00261419
GOTERM_CC_DIRECT	integral component of membrane	122	38.0062	0.000116562	Q96K37, Q9NX47, O75352, P01892, P10620, Q5T3F8, O95870, Q5T9L3, Q9BQE5, Q02978, Q9Y3E0, Q9H3Z4, P08574, P05362, P43121, P30536, O00560, Q9HC07, P55287, P04233, Q9BZH6, Q9GZP9, P10321, Q9H936, P53007, Q92692, Q9NS69, P13473, Q9P0I2, Q9NTX5, O75477, Q8NBN3, Q13445, P55285, Q9NXE4, Q2TAA5, Q96HD1, P35610, Q96RD7, P12236, Q9UBX3, Q9ULH0, Q9P035, O15533, Q9Y2U8, P33527, Q9BXP2, P25445, Q08722, A1L0T0,…	320	5163	18224	1.34571	0.0400899	0.00272399
GOTERM_CC_DIRECT	endoplasmic reticulum-Golgi intermediate compartment membrane	8	2.49221	0.000124559	Q13445, P13987, Q9Y282, Q15363, O15260, Q9Y3A6, P12259, Q96GC9	320	64	18224	7.11875	0.0427808	0.00272895
GOTERM_CC_DIRECT	ER to Golgi transport vesicle membrane	7	2.18069	0.000283743	P61769, P13987, P04233, P30512, P01892, P30481, Q15363, P10321	320	52	18224	7.66635	0.0948078	0.00522881
GOTERM_BP_DIRECT	protein targeting to mitochondrion	7	2.18069	2.99499e-05	O75431, Q9NS69, O14925, P12236, P30536, Q99595, O96008	306	34	16792	11.298	0.0470474	0.00686066
GOTERM_CC_DIRECT	mitochondrial inner membrane presequence translocase complex	4	1.24611	0.000412718	O14925, P12236, Q99595, Q9Y3D7	320	9	18224	25.3111	0.134886	0.00687596
GOTERM_CC_DIRECT	pore complex	4	1.24611	0.000412718	P37198, O96008, P21796, Q9Y277	320	9	18224	25.3111	0.134886	0.00687596
GOTERM_CC_DIRECT	melanosome	9	2.80374	0.000398031	P07355, P27105, Q14344, Q9H3Z4, Q15758, O00560, O14966, P08133, Q9Y5S1	320	101	18224	5.07475	0.130413	0.00696249
GOTERM_BP_DIRECT	viral process	18	5.60748	3.5155e-05	P19320, P29317, P30512, P40306, P01892, P18754, Q07021, P06748, P21796, P37198, Q9UBU9, Q7KZ85, Q15629, P30481, P10321, P23497, Q9BW27, P28065, Q86Y07	306	299	16792	3.30356	0.0549954	0.00704574
GOTERM_BP_DIRECT	mitochondrial electron transport, NADH to ubiquinone	8	2.49221	2.71924e-05	P49821, O96000, Q9P0J0, P51970, Q9NX14, Q16718, Q16795, O75306	306	49	16792	8.95932	0.0428098	0.00726568
GOTERM_CC_DIRECT	integral component of endoplasmic reticulum membrane	9	2.80374	0.000484911	Q9HCU5, Q9Y679, Q9GZP9, Q03519, Q9P035, Q03518, Q13586, O76024, Q9BUM1	320	104	18224	4.92837	0.156542	0.00770854
GOTERM_CC_DIRECT	nucleolus	30	9.34579	0.000553356	Q9Y4W2, Q9Y2P8, P42224, Q8WXE9, Q07021, Q9Y2R4, Q8IZL8, O95478, Q9NV06, Q9NY61, P23786, Q01780, Q9UNQ2, Q15050, P23497, Q6DKI1, Q9NQZ2, P04080, O75367, Q9H8H0, O60287, Q9BVJ6, P06748, Q96GC9, Q9BSC4, P24928, P42696, Q63HN8, P82933, Q15397	320	857	18224	1.99358	0.176574	0.00841145
GOTERM_BP_DIRECT	defense response to virus	13	4.04984	4.9346e-05	Q9Y6K5, P42224, P20591, P52630, P32455, P09914, O14879, P09913, Q9Y3Z3, Q86WV6, P29728, P05161, P20592	306	165	16792	4.32355	0.0763293	0.00878338
GOTERM_CC_DIRECT	MHC class I protein complex	4	1.24611	0.000789857	P61769, P30512, P01892, P30481, P10321	320	11	18224	20.7091	0.24221	0.0110327
GOTERM_CC_DIRECT	Golgi membrane	23	7.16511	0.000781723	P13987, Q9HCU5, P30512, P01892, P12259, Q03135, O15533, P61769, P04233, Q04721, Q9NRW7, P32456, P32455, Q96PP8, P30481, Q9NXE4, Q9Y287, Q5T9L3, Q15363, Q9Y3E0, O15260, P10321, Q9BX59, P33908	320	591	18224	2.21633	0.240042	0.011372
GOTERM_CC_DIRECT	TAP complex	3	0.934579	0.000905752	Q03519, Q03518, O15533	320	3	18224	56.95	0.272443	0.0121587
GOTERM_BP_DIRECT	ER-associated ubiquitin-dependent protein catabolic process	8	2.49221	0.000103096	Q92575, Q13438, Q9Y679, Q9GZP9, O75477, Q9UHD9, Q9UMX0, O76024	306	60	16792	7.31678	0.15286	0.0164521
GOTERM_BP_DIRECT	mitochondrial respiratory chain complex I assembly	8	2.49221	0.000140994	P49821, O96000, Q9P0J0, P51970, Q9NX14, Q16718, Q16795, O75306	306	63	16792	6.96836	0.20298	0.0204138
GOTERM_CC_DIRECT	mitochondrial respiratory chain	4	1.24611	0.00167587	P31930, Q9P0J0, P07919, Q13423	320	14	18224	16.2714	0.444964	0.0215685
GOTERM_CC_DIRECT	nuclear chromosome, telomeric region	9	2.80374	0.00207019	P84243, O75367, Q00577, P68431, Q8NI27, Q9UH99, Q86W42, P23497, P62805	320	130	18224	3.94269	0.516831	0.0256436
GOTERM_BP_DIRECT	protein import into mitochondrial matrix	5	1.55763	0.000210696	Q9NS69, O14925, Q99595, O96008, Q9Y3D7	306	17	16792	16.1399	0.28755	0.0278584
GOTERM_MF_DIRECT	GTPase activity	14	4.36137	0.00031502	P08754, P51153, O14966, P20592, P04899, Q14344, P21980, P11234, P32456, P20591, Q96PP8, P32455, P10301, P29992	303	234	16881	3.33325	0.140082	0.0297327
GOTERM_MF_DIRECT	NADH dehydrogenase (ubiquinone) activity	7	2.18069	0.000203472	P49821, O96000, Q9P0J0, P51970, Q16718, Q16795, O75306	303	48	16881	8.12479	0.0928733	0.0319689
GOTERM_MF_DIRECT	NADH dehydrogenase activity	4	1.24611	0.00029701	P49821, Q9P0J0, Q16795, O75306	303	8	16881	27.8564	0.132629	0.0349469
GOTERM_CC_DIRECT	host cell	3	0.934579	0.0029497	P09914, Q03519, Q03518	320	5	18224	34.17	0.645438	0.0351226
GOTERM_BP_DIRECT	aerobic respiration	6	1.86916	0.000299101	P31930, P49821, P07919, Q16595, P22695, Q9UDW1	306	33	16792	9.97742	0.382036	0.036348
GOTERM_CC_DIRECT	lysosomal lumen	7	2.18069	0.00376963	P04233, P13473, P02774, P04062, Q99538, Q14108, P25774	320	85	18224	4.69	0.734367	0.0418611
GOTERM_CC_DIRECT	phagocytic vesicle membrane	6	1.86916	0.00368223	P61769, P13473, P30512, P01892, P30481, Q13488, P10321	320	59	18224	5.79153	0.72606	0.0422434
GOTERM_MF_DIRECT	collagen binding	7	2.18069	0.00069387	P17301, P56199, Q16832, P04004, P16070, P25774, P26006	303	60	16881	6.49983	0.282856	0.0463867
GOTERM_CC_DIRECT	Barr body	3	0.934579	0.00437345	P84243, P0C0S5, O75367	320	6	18224	28.475	0.785286	0.0469391
GOTERM_MF_DIRECT	ubiquinol-cytochrome-c reductase activity	4	1.24611	0.000619728	P47985, P31930, P07919, Q9UDW1	303	10	16881	22.2851	0.256913	0.0482856
GOTERM_BP_DIRECT	GO:0002480~antigen processing and presentation of exogenous peptide antigen via MHC class I, TAP-independent	4	1.24611	0.000459568	P61769, P30512, P01892, P30481, P10321	306	9	16792	24.3893	0.522702	0.0514584
GOTERM_MF_DIRECT	GO:0004871~signal transducer activity	12	3.73832	0.00114224	P08754, Q9UBI6, Q14344, P42224, P52630, Q5T9L3, P25445, Q01970, Q9Y3E0, P19883, P04899, P29992	303	204	16881	3.27723	0.421576	0.0532732
GOTERM_MF_DIRECT	GO:0015433~peptide antigen-transporting ATPase activity	3	0.934579	0.000945687	Q03519, Q03518, O15533	303	3	16881	55.7129	0.364408	0.0550751
GOTERM_MF_DIRECT	GO:0046977~TAP binding	3	0.934579	0.000945687	P30512, P01892, P30481, P10321	303	3	16881	55.7129	0.364408	0.0550751
GOTERM_MF_DIRECT	GO:0015266~protein channel activity	4	1.24611	0.00110637	Q9NS69, O14925, Q99595, O96008	303	12	16881	18.571	0.411539	0.0572141
GOTERM_MF_DIRECT	GO:0001618~virus receptor activity	7	2.18069	0.00156591	P06756, Q92692, Q15758, P17301, P05362, P15144, Q14108	303	70	16881	5.57129	0.527944	0.0606384
GOTERM_MF_DIRECT	GO:0042605~peptide antigen binding	5	1.55763	0.00146499	P30512, P01892, P30481, P10321, Q03518, O15533	303	28	16881	9.94873	0.504528	0.0618452
GOTERM_BP_DIRECT	GO:0046718~viral entry into host cell	8	2.49221	0.000622744	P06756, Q92692, Q15758, P17301, P60033, P05362, P15144, Q14108	306	80	16792	5.48758	0.632968	0.0646369
GOTERM_MF_DIRECT	GO:0046978~TAP1 binding	3	0.934579	0.001869	Q03519, Q03518, O15533	303	4	16881	41.7847	0.591836	0.0666077
GOTERM_CC_DIRECT	GO:0005793~endoplasmic reticulum-Golgi intermediate compartment	6	1.86916	0.00675198	Q13445, Q15363, O15260, Q9Y3A6, P15144, P33908	320	68	18224	5.025	0.907263	0.069525
GOTERM_MF_DIRECT	GO:0002020~protease binding	8	2.49221	0.00224392	P07355, P04080, P06756, Q13438, Q96RD7, P13726, Q13586, P26006	303	101	16881	4.4129	0.659059	0.0739808
GOTERM_BP_DIRECT	GO:0007155~cell adhesion	20	6.23053	0.000769415	P19320, Q92692, Q92797, P05362, P43121, P55287, P26006, Q9NY61, P06756, P17301, P55290, P55285, Q9HCL0, Q16832, Q9H307, P04004, Q13740, Q08380, P16070, Q08722	306	459	16792	2.3911	0.710171	0.0744842
GOTERM_BP_DIRECT	GO:0002486~antigen processing and presentation of endogenous peptide antigen via MHC class I via ER pathway, TAP-independent	3	0.934579	0.000974673	P30512, P01892, P30481, P10321	306	3	16792	54.8758	0.79175	0.0792619
GOTERM_BP_DIRECT	GO:0009615~response to virus	9	2.80374	0.000891681	Q9Y6K5, P20591, O95786, P09914, O14879, P09913, P17096, P29728, P20592	306	110	16792	4.48984	0.761969	0.0809664
GOTERM_BP_DIRECT	GO:0002479~antigen processing and presentation of exogenous peptide antigen via MHC class I, TAP-dependent	7	2.18069	0.000973863	P61769, P06756, P30512, P40306, P01892, P30481, P10321, P28065	306	63	16792	6.09731	0.791478	0.0834099
GOTERM_CC_DIRECT	GO:0008305~integrin complex	4	1.24611	0.0113876	P06756, P17301, P56199, P26006	320	27	18224	8.43704	0.982047	0.111512
GOTERM_BP_DIRECT	GO:0006119~oxidative phosphorylation	4	1.24611	0.0014825	P31930, P07919, Q16595, P22695	306	13	16792	16.8849	0.908106	0.112508
GOTERM_BP_DIRECT	GO:0071360~cellular response to exogenous dsRNA	4	1.24611	0.0014825	P11234, P09914, Q86WV6, Q03135	306	13	16792	16.8849	0.908106	0.112508
GOTERM_MF_DIRECT	GO:0005525~GTP binding	16	4.98442	0.00400649	P08754, P51153, O14966, P20592, P04899, P08133, Q14344, P21980, P11234, P32456, P20591, P32455, Q96PP8, P10301, P61225, P29992	303	384	16881	2.32137	0.853827	0.12032
GOTERM_MF_DIRECT	GO:0015288~porin activity	3	0.934579	0.00456281	O96008, P21796, Q9Y277	303	6	16881	27.8564	0.888149	0.127953
GOTERM_MF_DIRECT	GO:0031683~G-protein beta/gamma-subunit complex binding	4	1.24611	0.00515725	P08754, Q14344, P04899, P29992	303	20	16881	11.1426	0.915981	0.135574
GOTERM_MF_DIRECT	GO:0042393~histone binding	8	2.49221	0.00637283	P84243, Q96T23, Q7KZ85, P68431, P18754, Q9BZK7, P06748, P62805	303	122	16881	3.6533	0.953223	0.141971
GOTERM_MF_DIRECT	GO:0001948~glycoprotein binding	6	1.86916	0.0061015	P61769, Q9H3Z4, Q13438, P02749, O00560, P26006	303	65	16881	5.14273	0.946687	0.142979
GOTERM_MF_DIRECT	GO:0003735~structural constituent of ribosome	11	3.42679	0.00680799	Q6NUK1, P51398, P53007, P12236, Q02978, Q9UBX3, P82933, Q9H936, Q8TBP6, Q6DKI1, Q9UJS0	303	222	16881	2.76055	0.962076	0.144285
GOTERM_MF_DIRECT	GO:0015485~cholesterol binding	5	1.55763	0.00604188	P35610, O75477, P30536, Q03135, P08133	303	41	16881	6.79425	0.945133	0.148937
GOTERM_CC_DIRECT	GO:0031901~early endosome membrane	7	2.18069	0.0163668	P61769, P30512, P01892, P30481, Q5T9L3, P10321, Q9HC07, Q03135	320	116	18224	3.43664	0.996949	0.152525
GOTERM_CC_DIRECT	GO:0072562~blood microparticle	8	2.49221	0.0177133	P27105, P02774, P09871, P04004, Q08380, O00560, P00734, P00736	320	152	18224	2.99737	0.998114	0.159915
GOTERM_BP_DIRECT	GO:0033627~cell adhesion mediated by integrin	4	1.24611	0.0022959	P06756, P17301, P05362, P04004	306	15	16792	14.6336	0.975236	0.161476
GOTERM_MF_DIRECT	GO:0042802~identical protein binding	24	7.47664	0.00833571	P19474, P42224, Q92692, O75506, P02749, O14879, Q9UH99, P09871, Q9UMX0, O00560, Q03135, P61769, P04233, P52630, O95786, P32455, P04179, Q96PP8, P25445, P04004, Q86WV6, P23497, Q13586, A0FGR8	303	749	16881	1.78519	0.981858	0.166609
GOTERM_CC_DIRECT	GO:0005834~heterotrimeric G-protein complex	4	1.24611	0.0196724	P08754, Q9UBI6, Q14344, P04899	320	33	18224	6.90303	0.999064	0.171784
GOTERM_BP_DIRECT	GO:0016236~macroautophagy	7	2.18069	0.00257536	Q6IAA8, Q9NS69, Q9Y2Q5, Q13488, Q9UMX0, O96008, P21796	306	76	16792	5.05435	0.984221	0.171879
GOTERM_MF_DIRECT	GO:0031492~nucleosomal DNA binding	5	1.55763	0.00908218	P84243, P0C0S5, O75367, P68431, P18754	303	46	16881	6.05575	0.987352	0.17305
GOTERM_CC_DIRECT	GO:0070971~endoplasmic reticulum exit site	3	0.934579	0.020976	Q9HCU5, P30512, P01892, Q9Y3A6	320	13	18224	13.1423	0.999413	0.177834
GOTERM_CC_DIRECT	GO:0000346~transcription export complex	3	0.934579	0.020976	Q9UBU9, Q8NI27, Q86W42	320	13	18224	13.1423	0.999413	0.177834
GOTERM_CC_DIRECT	GO:0031410~cytoplasmic vesicle	10	3.11526	0.022909	Q9UM54, P19474, Q9Y6M7, Q96PP8, P51153, Q5T9L3, Q9NVA1, Q9UHD9, Q9UMX0, Q03135	320	235	18224	2.4234	0.999707	0.188264
GOTERM_CC_DIRECT	GO:0016607~nuclear speck	9	2.80374	0.0254852	Q9UBU9, Q14966, Q8IYB3, Q9H307, Q9UIS9, Q8NI27, Q86W42, Q13427, Q9HCG8	320	201	18224	2.55	0.999884	0.198289
GOTERM_BP_DIRECT	GO:0019060~intracellular transport of viral protein in host cell	3	0.934579	0.00317138	P09914, Q03519, Q03518	306	5	16792	32.9255	0.993969	0.199254
GOTERM_CC_DIRECT	GO:0005654~nucleoplasm	63	19.6262	0.0251131	P42224, Q9Y2P8, P40306, Q01970, Q8IZL8, Q9BV38, Q9HCG8, Q9NV06, Q04721, Q01780, Q9Y3A4, Q9H307, Q9UNQ2, Q99595, Q13427, P28065, P22695, Q9H8H0, Q9P0J0, Q8IYB3, Q86W42, Q9BVJ6, P06748, P24928, P52630, Q8NI27, Q12996, Q9H936, Q8WYP5, Q15397, Q9Y6K5, Q9UM54, Q9Y4W2, Q92797, Q9UMX0, Q9Y2R4, P04899, O96008, P84243, P51398, P23786, Q9BZK7, P23497, Q16795, P05161, Q9NQZ2, P62805, O75506, Q14966, O14933,…	320	2784	18224	1.28874	0.999867	0.200031
GOTERM_CC_DIRECT	GO:0005639~integral component of nuclear inner membrane	3	0.934579	0.0275965	Q9Y2U8, Q9BTV4, Q9UH99	320	15	18224	11.39	0.999946	0.208535
GOTERM_CC_DIRECT	GO:0043234~protein complex	14	4.36137	0.0300502	O96011, Q96RD7, O75477, Q01970, Q9UMX0, Q9ULH0, Q03135, P84243, Q14699, P68431, Q13586, Q86Y07, Q9Y3D7, P62805	320	412	18224	1.93519	0.999978	0.220462
GOTERM_BP_DIRECT	GO:0042493~response to drug	14	4.36137	0.00384392	P47985, Q9UM54, P42224, P05362, P10620, P30536, P26006, P61769, P17301, P33527, P04179, O15439, P55809, P04844	306	304	16792	2.52718	0.997964	0.227559
GOTERM_CC_DIRECT	GO:0031902~late endosome membrane	6	1.86916	0.0323475	P07355, Q6IAA8, P13473, Q9HC07, Q14108, P08133	320	101	18224	3.38317	0.99999	0.230728
GOTERM_CC_DIRECT	GO:0035692~macrophage migration inhibitory factor receptor complex	2	0.623053	0.0347033	P04233, P16070	320	2	18224	56.95	0.999996	0.240803
GOTERM_CC_DIRECT	GO:0005886~plasma membrane	87	27.1028	0.0375083	O14495, P07355, P13987, Q9Y6M7, P01892, Q07021, Q03135, P26006, P21796, Q5T3F8, P61769, Q04721, P11234, Q15758, Q9H307, Q5T9L3, Q86WV6, Q9UHD9, P00734, P29992, Q9H3Z4, P05362, P43121, Q9NZ08, O00560, P12259, Q8N2K0, P55287, Q96GC9, Q9UHQ9, Q14344, P04233, P21980, P55290, P52630, P56199, Q9HCL0, O75131, Q16832, Q8TCT9, P10321, Q68EM7, Q9Y5S1, Q9Y6K5, Q9UM54, Q6IAA8, P10646, P29317, Q92692, P13473,…	320	4121	18224	1.20229	0.999999	0.248364
GOTERM_CC_DIRECT	GO:0005887~integral component of plasma membrane	35	10.9034	0.0374954	O14495, P27105, P29317, Q92692, Q9Y6M7, P01892, Q13488, O96005, O15031, Q03518, Q03135, Q9UHQ4, Q04721, Q15758, P06756, Q02978, Q13586, Q9UJS0, P27701, P30512, P60033, P05362, Q99805, O95297, P33527, Q15043, P30481, Q16832, P25445, Q13740, P10321, P16070, P15144, A0FGR8, Q08722, Q9Y5S1	320	1415	18224	1.40866	0.999999	0.252939
GOTERM_BP_DIRECT	GO:0001765~membrane raft assembly	3	0.934579	0.00470009	P07355, Q14699, P60903	306	6	16792	27.4379	0.99949	0.261557
GOTERM_MF_DIRECT	GO:0019003~GDP binding	5	1.55763	0.0157564	P08754, P11234, P10301, O14966, P61225	303	54	16881	5.1586	0.999503	0.271651
GOTERM_BP_DIRECT	GO:0055085~transmembrane transport	12	3.73832	0.00515256	Q6NUK1, P33527, Q9BXP2, P12236, O15439, Q03519, Q9H936, Q03518, Q8TBP6, O96008, O15533, Q9Y277	306	244	16792	2.69881	0.999754	0.273625
GOTERM_BP_DIRECT	GO:0007160~cell-matrix adhesion	7	2.18069	0.00594395	P19320, P06756, P17301, P56199, P04004, P16070, P26006	306	90	16792	4.26812	0.999932	0.290066
GOTERM_BP_DIRECT	GO:0006364~rRNA processing	11	3.42679	0.00586946	Q9NV06, Q9Y4W2, Q9Y2P8, Q9H8H0, Q01780, Q9Y3A4, Q9BVJ6, Q8IZL8, Q9Y2R4, Q9BV38, Q9NQZ2	306	214	16792	2.82072	0.999923	0.29588
GOTERM_CC_DIRECT	GO:0070469~respiratory chain	3	0.934579	0.0471674	P99999, P08574, P51970	320	20	18224	8.5425	1	0.297641
GOTERM_CC_DIRECT	GO:0031965~nuclear membrane	9	2.80374	0.0489173	Q9UM54, P37198, P20591, P18754, Q9UH99, P30536, Q9P035, Q9BW27, Q8WYP5	320	229	18224	2.23821	1	0.301813
GOTERM_BP_DIRECT	GO:0034340~response to type I interferon	3	0.934579	0.00650143	P20591, P23497, P05161	306	7	16792	23.5182	0.999972	0.303644
GOTERM_BP_DIRECT	GO:0002481~antigen processing and presentation of exogenous protein antigen via MHC class Ib, TAP-dependent	3	0.934579	0.00650143	P61769, Q03519, Q03518	306	7	16792	23.5182	0.999972	0.303644
GOTERM_BP_DIRECT	GO:0050900~leukocyte migration	8	2.49221	0.00690352	P04233, P06756, P05362, P16070, P00734, Q03135, Q08722, P26006	306	122	16792	3.59841	0.999986	0.31033
GOTERM_CC_DIRECT	GO:0005788~endoplasmic reticulum lumen	8	2.49221	0.052185	P61769, Q14554, Q13438, O60613, Q9BTV4, Q9NZ08, P12259, P00734	320	192	18224	2.37292	1	0.313565
GOTERM_MF_DIRECT	GO:0005544~calcium-dependent phospholipid binding	5	1.55763	0.0200042	P07355, O75131, P27216, A0FGR8, P08133	303	58	16881	4.80283	0.999937	0.321022
GOTERM_CC_DIRECT	GO:0042613~MHC class II protein complex	3	0.934579	0.0560586	P04233, P30512, P01892, P10321	320	22	18224	7.76591	1	0.3277
GOTERM_CC_DIRECT	GO:0005913~cell-cell adherens junction	11	3.42679	0.0586063	P07355, Q9UM54, P29317, P42224, Q92692, P68431, Q01970, O00560, Q14C86, Q92597, A0FGR8	320	323	18224	1.93947	1	0.334794
GOTERM_BP_DIRECT	GO:0006094~gluconeogenesis	5	1.55763	0.0081848	P53007, Q02978, Q9UBX3, Q9BUM1, Q9UJS0	306	44	16792	6.23589	0.999998	0.338493
GOTERM_CC_DIRECT	GO:0035327~transcriptionally active chromatin	3	0.934579	0.0607063	Q7KZ85, Q01780, Q8IZL8	320	23	18224	7.42826	1	0.339499
GOTERM_BP_DIRECT	GO:0009617~response to bacterium	4	1.24611	0.00802826	Q9NZ08, O14966, Q03135, Q08722	306	23	16792	9.54362	0.999998	0.341884
GOTERM_BP_DIRECT	GO:1903071~positive regulation of ER-associated ubiquitin-dependent protein catabolic process	3	0.934579	0.00856505	Q9UHD9, Q9UMX0, Q03135	306	8	16792	20.5784	0.999999	0.342565
GOTERM_BP_DIRECT	GO:0006888~ER to Golgi vesicle-mediated transport	9	2.80374	0.00895136	P13987, Q9HCU5, Q9Y5U9, Q15363, O43237, O14966, P12259, P00734, Q9UHQ4	306	160	16792	3.08676	0.999999	0.346568
GOTERM_CC_DIRECT	GO:0005759~mitochondrial matrix	11	3.42679	0.0635601	Q5T160, P13995, P04179, Q07021, P55809, Q9UNQ2, Q9H5Q4, Q16595, Q16795, Q9Y3D7, O75306	320	327	18224	1.91575	1	0.347441
GOTERM_CC_DIRECT	GO:0000228~nuclear chromosome	4	1.24611	0.0656116	P84243, O75367, P68431, P62805	320	53	18224	4.29811	1	0.351498
GOTERM_BP_DIRECT	GO:0097190~apoptotic signaling pathway	6	1.86916	0.00938149	P51398, Q9P0J0, P25445, Q9BTC0, Q03135, P08133	306	71	16792	4.63739	1	0.351644
GOTERM_BP_DIRECT	GO:0030198~extracellular matrix organization	10	3.11526	0.00975461	P19320, P06756, P17301, P56199, P05362, Q16832, P04004, P16070, Q08722, P26006	306	196	16792	2.79979	1	0.35475
GOTERM_BP_DIRECT	GO:0046513~ceramide biosynthetic process	4	1.24611	0.010152	Q53H12, P04062, Q9NXE4, O15270	306	25	16792	8.78013	1	0.358361
GOTERM_BP_DIRECT	GO:0006810~transport	14	4.36137	0.0114228	P08754, P53007, O75352, Q9Y6C9, Q9UBX3, Q99805, Q13445, P33527, Q15363, Q9Y3A6, Q02978, Q9H936, Q9UJS0, Q9Y5S1	306	348	16792	2.20765	1	0.385196
GOTERM_CC_DIRECT	GO:0048471~perinuclear region of cytoplasm	17	5.29595	0.0810583	P07355, Q9UM54, P27105, P42224, Q9UMX0, P29728, O14966, Q03135, P26006, P08133, P17301, P55290, P32456, P20591, Q86WV6, Q99584, Q92597	320	621	18224	1.55902	1	0.4113
GOTERM_CC_DIRECT	GO:0000794~condensed nuclear chromosome	3	0.934579	0.0857298	P18754, Q9UH99, Q15050	320	28	18224	6.10179	1	0.413286
GOTERM_CC_DIRECT	GO:0000786~nucleosome	5	1.55763	0.0829704	P84243, P0C0S5, O75367, P68431, P62805	320	94	18224	3.02926	1	0.413375
GOTERM_CC_DIRECT	GO:0031966~mitochondrial membrane	5	1.55763	0.0829704	Q9BXK5, Q9P0J0, Q9UBX3, Q16795, Q86Y07	320	94	18224	3.02926	1	0.413375
GOTERM_CC_DIRECT	GO:0031088~platelet dense granule membrane	2	0.623053	0.08452	P13473, O15439	320	5	18224	22.78	1	0.413984
GOTERM_CC_DIRECT	GO:0000347~THO complex	2	0.623053	0.08452	Q8NI27, Q86W42	320	5	18224	22.78	1	0.413984
GOTERM_CC_DIRECT	GO:1990111~spermatoproteasome complex	2	0.623053	0.08452	P40306, P28065	320	5	18224	22.78	1	0.413984
GOTERM_CC_DIRECT	GO:0000502~proteasome complex	4	1.24611	0.0878385	P40306, Q9UMX0, P28065, O76024	320	60	18224	3.79667	1	0.415991
GOTERM_MF_DIRECT	GO:0051287~NAD binding	4	1.24611	0.0301627	P49821, Q49A26, O75306, Q13423	303	38	16881	5.86451	1	0.419198
GOTERM_MF_DIRECT	GO:0005215~transporter activity	9	2.80374	0.0292552	P33527, Q9BXP2, O75131, P12236, P18859, Q13488, Q03519, Q03518, Q9UJS0	303	202	16881	2.48226	0.999999	0.421324
GOTERM_CC_DIRECT	GO:0030687~preribosome, large subunit precursor	3	0.934579	0.0910531	O95478, Q9Y4W2, Q15050	320	29	18224	5.89138	1	0.422667
GOTERM_MF_DIRECT	GO:0032403~protein complex binding	9	2.80374	0.0322892	P47985, P31930, P17301, P51970, P10301, Q9BX59, Q16795, P22695, P21796	303	206	16881	2.43406	1	0.429642
GOTERM_CC_DIRECT	GO:0016323~basolateral plasma membrane	7	2.18069	0.0970087	P07355, Q9Y6M7, P33527, O15439, P27216, Q03135, P26006	320	180	18224	2.21472	1	0.438808
GOTERM_MF_DIRECT	GO:0045155~electron transporter, transferring electrons from CoQH2-cytochrome c reductase complex and cytochrome c oxidase complex activity	2	0.623053	0.0354609	P99999, P08574	303	2	16881	55.7129	1	0.449183
GOTERM_BP_DIRECT	GO:0098656~anion transmembrane transport	4	1.24611	0.0167685	Q9Y6M7, P33527, O15439, P21796	306	30	16792	7.31678	1	0.476825
GOTERM_BP_DIRECT	GO:0051260~protein homooligomerization	9	2.80374	0.0157396	P27105, P21980, O96011, P04179, P25445, Q63HN8, Q03135, P06748, P08133	306	177	16792	2.7903	1	0.480311
GOTERM_MF_DIRECT	GO:0005178~integrin binding	6	1.86916	0.0403193	O14495, P19320, P17301, P05362, P04004, P26006	303	105	16881	3.18359	1	0.481649
GOTERM_BP_DIRECT	GO:0050927~positive regulation of positive chemotaxis	3	0.934579	0.0162304	P55290, P17301, P13726	306	11	16792	14.9661	1	0.482231
GOTERM_BP_DIRECT	GO:0050731~positive regulation of peptidyl-tyrosine phosphorylation	6	1.86916	0.0167547	O14495, P04233, P60033, P05362, P04004, P16070	306	82	16792	4.0153	1	0.484743
GOTERM_BP_DIRECT	GO:0019882~antigen processing and presentation	5	1.55763	0.017618	P04233, P30512, P01892, P30481, P10321, P25774	306	55	16792	4.98871	1	0.485787
GOTERM_BP_DIRECT	GO:0006405~RNA export from nucleus	5	1.55763	0.017618	Q9UBU9, P37198, Q8IYB3, Q8NI27, Q86W42	306	55	16792	4.98871	1	0.485787
GOTERM_MF_DIRECT	GO:0042626~ATPase activity, coupled to transmembrane movement of substances	4	1.24611	0.0438215	P33527, O15439, Q03519, Q03518	303	44	16881	5.06481	1	0.499625
GOTERM_BP_DIRECT	GO:0007596~blood coagulation	9	2.80374	0.0194073	P84243, P10646, P13987, Q9NRW7, P17301, P68431, P13726, P12259, P00734	306	184	16792	2.68414	1	0.511622
GOTERM_BP_DIRECT	GO:0001525~angiogenesis	10	3.11526	0.0209291	P07355, P06756, Q03169, P43121, Q9NZ08, P19971, Q63HN8, P15144, Q03135, P23381	306	223	16792	2.4608	1	0.522806
GOTERM_BP_DIRECT	GO:0044267~cellular protein metabolic process	7	2.18069	0.0207305	P84243, P61769, O14933, P68431, Q9Y287, P00734, P62805	306	118	16792	3.25535	1	0.527171
GOTERM_BP_DIRECT	GO:0001916~positive regulation of T cell mediated cytotoxicity	3	0.934579	0.022475	P61769, P30512, P01892, P30481	306	13	16792	12.6637	1	0.533256
GOTERM_BP_DIRECT	GO:0000460~maturation of 5.8S rRNA	3	0.934579	0.022475	O95478, Q9Y4W2, Q01780	306	13	16792	12.6637	1	0.533256
GOTERM_BP_DIRECT	GO:0006955~immune response	15	4.6729	0.0222559	Q9Y6K5, P30512, P01892, Q9Y3Z3, Q07021, P29728, O15533, P61769, P04233, P32456, P30481, P04004, P25445, P10321, P25774, P00736	306	421	16792	1.9552	1	0.537226
GOTERM_BP_DIRECT	GO:0048661~positive regulation of smooth muscle cell proliferation	5	1.55763	0.0234898	P42224, P21980, P55290, P17301, O15439	306	60	16792	4.57298	1	0.541837
GOTERM_BP_DIRECT	GO:1902600~hydrogen ion transmembrane transport	5	1.55763	0.02479	P47985, P31930, P07919, Q9UDW1, Q13423	306	61	16792	4.49802	1	0.554161
GOTERM_BP_DIRECT	GO:0032092~positive regulation of protein binding	5	1.55763	0.02479	P61769, P11234, P04004, Q86WV6, Q03135	306	61	16792	4.49802	1	0.554161
GOTERM_MF_DIRECT	GO:0015197~peptide transporter activity	2	0.623053	0.0527184	Q03519, Q03518	303	3	16881	37.1419	1	0.555449
GOTERM_MF_DIRECT	GO:0015440~peptide-transporting ATPase activity	2	0.623053	0.0527184	Q03519, Q03518	303	3	16881	37.1419	1	0.555449
GOTERM_MF_DIRECT	GO:0023029~MHC class Ib protein binding	2	0.623053	0.0527184	Q03519, Q03518	303	3	16881	37.1419	1	0.555449
GOTERM_MF_DIRECT	GO:0046979~TAP2 binding	2	0.623053	0.0527184	Q03518, O15533	303	3	16881	37.1419	1	0.555449
GOTERM_BP_DIRECT	GO:0006820~anion transport	3	0.934579	0.0259105	P30536, P21796, Q9Y277	306	14	16792	11.7591	1	0.563178
GOTERM_MF_DIRECT	GO:0005509~calcium ion binding	20	6.23053	0.0574857	P07355, P60903, P09871, Q01970, P55287, P08133, Q6NUK1, Q04721, P55290, P55285, Q9HCL0, Q13586, Q96HD1, P27216, Q99584, A0FGR8, P00734, P33908, P00736, Q9UJS0	303	717	16881	1.55405	1	0.576566
GOTERM_BP_DIRECT	GO:0006839~mitochondrial transport	3	0.934579	0.0295435	Q6NUK1, O75431, Q9UBX3	306	15	16792	10.9752	1	0.597642
GOTERM_BP_DIRECT	GO:0034332~adherens junction organization	4	1.24611	0.0292569	P55290, Q92692, P55285, P55287	306	37	16792	5.93252	1	0.600996
GOTERM_BP_DIRECT	GO:0008380~RNA splicing	8	2.49221	0.0321444	Q7KZ85, Q14966, Q8IYB3, Q07021, Q8NI27, Q86W42, Q13427, Q9Y4Z0	306	166	16792	2.64462	1	0.622248
GOTERM_BP_DIRECT	GO:0006952~defense response	5	1.55763	0.0334947	P04233, P20591, P30481, Q03518, P20592	306	67	16792	4.09521	1	0.624262
GOTERM_BP_DIRECT	GO:0035458~cellular response to interferon-beta	3	0.934579	0.0333658	P42224, Q9P0J0, Q86WV6	306	16	16792	10.2892	1	0.629446
GOTERM_BP_DIRECT	GO:0046967~cytosol to ER transport	2	0.623053	0.035998	Q03519, Q03518	306	2	16792	54.8758	1	0.632052
GOTERM_BP_DIRECT	GO:0052651~monoacylglycerol catabolic process	2	0.623053	0.035998	O95870, Q8N2K0	306	2	16792	54.8758	1	0.632052
GOTERM_BP_DIRECT	GO:0048285~organelle fission	2	0.623053	0.035998	P20591, P20592	306	2	16792	54.8758	1	0.632052
GOTERM_BP_DIRECT	GO:0045071~negative regulation of viral genome replication	4	1.24611	0.0357633	Q9Y6K5, P20591, P09914, P05161	306	40	16792	5.48758	1	0.63589
GOTERM_MF_DIRECT	GO:0001730~2'-5'-oligoadenylate synthetase activity	2	0.623053	0.0696683	Q9Y6K5, P29728	303	4	16881	27.8564	1	0.638455
GOTERM_MF_DIRECT	GO:0070053~thrombospondin receptor activity	2	0.623053	0.0696683	P00734, Q08722	303	4	16881	27.8564	1	0.638455
GOTERM_BP_DIRECT	GO:0006406~mRNA export from nucleus	6	1.86916	0.0356562	Q9UBU9, P37198, Q8IYB3, Q8NI27, Q86W42, Q9BW27	306	100	16792	3.29255	1	0.641163
GOTERM_MF_DIRECT	GO:0098639~collagen binding involved in cell-matrix adhesion	2	0.623053	0.0863158	P17301, P56199	303	5	16881	22.2851	1	0.642818
GOTERM_MF_DIRECT	GO:0000179~rRNA (adenine-N6,N6-)-dimethyltransferase activity	2	0.623053	0.0863158	Q9UNQ2, Q9H5Q4	303	5	16881	22.2851	1	0.642818
GOTERM_MF_DIRECT	GO:0010385~double-stranded methylated DNA binding	2	0.623053	0.0863158	O75367, Q9UIS9	303	5	16881	22.2851	1	0.642818
GOTERM_MF_DIRECT	GO:0043236~laminin binding	3	0.934579	0.0730821	P17301, P25774, P26006	303	25	16881	6.68554	1	0.646055
GOTERM_MF_DIRECT	GO:0051537~2 iron, 2 sulfur cluster binding	3	0.934579	0.0730821	P47985, P18859, Q16595	303	25	16881	6.68554	1	0.646055
GOTERM_MF_DIRECT	GO:0048306~calcium-dependent protein binding	4	1.24611	0.0853595	P07355, O75131, O76024, P08133	303	58	16881	3.84227	1	0.647392
GOTERM_MF_DIRECT	GO:0004177~aminopeptidase activity	3	0.934579	0.0835622	Q9NZ08, P28838, P15144	303	27	16881	6.19032	1	0.648291
GOTERM_MF_DIRECT	GO:0000979~RNA polymerase II core promoter sequence-specific DNA binding	4	1.24611	0.081979	P84243, P0C0S5, O75367, P42224	303	57	16881	3.90968	1	0.650253
GOTERM_MF_DIRECT	GO:0001968~fibronectin binding	3	0.934579	0.0782664	P06756, P25774, P26006	303	26	16881	6.42841	1	0.651836
GOTERM_MF_DIRECT	GO:0019904~protein domain specific binding	8	2.49221	0.0804216	P08754, P21980, P13473, P23497, P61225, Q86Y07, P62805, P26006	303	208	16881	2.1428	1	0.652442
GOTERM_MF_DIRECT	GO:0098641~cadherin binding involved in cell-cell adhesion	10	3.11526	0.0773236	P07355, Q9UM54, P29317, P42224, P68431, Q01970, O00560, Q14C86, Q92597, A0FGR8	303	290	16881	1.92113	1	0.657262
GOTERM_BP_DIRECT	GO:0002576~platelet degranulation	6	1.86916	0.039713	Q9UHQ9, P13473, P02749, O15439, Q08380, P12259	306	103	16792	3.19665	1	0.66267
GOTERM_BP_DIRECT	GO:0051290~protein heterotetramerization	4	1.24611	0.0404794	P07355, P68431, P60903, P62805	306	42	16792	5.22627	1	0.663763
GOTERM_BP_DIRECT	GO:0006412~translation	10	3.11526	0.0420416	Q6NUK1, P53007, P12236, Q02978, Q9UBX3, P82933, Q9H936, Q8TBP6, P23381, Q9UJS0	306	253	16792	2.169	1	0.666113
GOTERM_BP_DIRECT	GO:0007597~blood coagulation, intrinsic pathway	3	0.934579	0.0415459	P02749, Q07021, P00734	306	18	16792	9.14597	1	0.667535
GOTERM_BP_DIRECT	GO:0045785~positive regulation of cell adhesion	4	1.24611	0.0429494	P21980, P06756, P17301, Q07021	306	43	16792	5.10473	1	0.668341
GOTERM_BP_DIRECT	GO:0050776~regulation of immune response	8	2.49221	0.0438804	P19320, P61769, Q92692, P30512, P60033, P01892, P05362, P30481, P10321	306	178	16792	2.46633	1	0.670692
GOTERM_MF_DIRECT	GO:0003725~double-stranded RNA binding	4	1.24611	0.0958474	Q9Y6K5, O95786, Q14699, P29728	303	61	16881	3.6533	1	0.674498
GOTERM_BP_DIRECT	GO:0048260~positive regulation of receptor-mediated endocytosis	3	0.934579	0.0458885	P07355, P61769, P04004	306	19	16792	8.6646	1	0.681836
GOTERM_BP_DIRECT	GO:0031047~gene silencing by RNA	6	1.86916	0.0518561	P84243, P37198, P68431, Q9BW27, P24928, P62805	306	111	16792	2.96626	1	0.716336
GOTERM_BP_DIRECT	GO:0051028~mRNA transport	4	1.24611	0.0535598	Q9UBU9, Q7KZ85, Q8WYP5, P20592	306	47	16792	4.67028	1	0.717847
GOTERM_BP_DIRECT	GO:0007005~mitochondrion organization	5	1.55763	0.0514983	P99999, P04062, O14966, Q9H5Q4, Q16595	306	77	16792	3.56336	1	0.719087
GOTERM_BP_DIRECT	GO:0044406~adhesion of symbiont to host	2	0.623053	0.0535096	Q92692, P05362	306	3	16792	36.5839	1	0.722631
GOTERM_BP_DIRECT	GO:0002457~T cell antigen processing and presentation	2	0.623053	0.0535096	Q14699, P05362	306	3	16792	36.5839	1	0.722631
GOTERM_BP_DIRECT	GO:0051603~proteolysis involved in cellular protein catabolic process	4	1.24611	0.0563912	P40306, P28065, Q99538, P25774	306	48	16792	4.57298	1	0.731628
GOTERM_BP_DIRECT	GO:0098609~cell-cell adhesion	10	3.11526	0.0602139	P07355, Q9UM54, P29317, P42224, P68431, Q01970, O00560, Q14C86, Q92597, A0FGR8	306	271	16792	2.02494	1	0.750383
GOTERM_BP_DIRECT	GO:0031124~mRNA 3'-end processing	4	1.24611	0.0622624	Q8IYB3, Q8NI27, Q12996, Q86W42	306	50	16792	4.39007	1	0.757539
GOTERM_BP_DIRECT	GO:0045814~negative regulation of gene expression, epigenetic	4	1.24611	0.0622624	P84243, O75367, P68431, P62805	306	50	16792	4.39007	1	0.757539
GOTERM_BP_DIRECT	GO:0007157~heterophilic cell-cell adhesion via plasma membrane cell adhesion molecules	4	1.24611	0.0622624	P19320, Q92692, P05362, Q13740	306	50	16792	4.39007	1	0.757539
GOTERM_BP_DIRECT	GO:0006886~intracellular protein transport	9	2.80374	0.0668944	Q9UM54, P04233, Q9NS69, Q9NRW7, Q5T9L3, Q15363, Q99595, P06748, Q9UHQ4	306	236	16792	2.09272	1	0.769111
GOTERM_BP_DIRECT	GO:0030307~positive regulation of cell growth	5	1.55763	0.0666915	P84243, Q9GZP9, O00560, Q16595, P00734	306	84	16792	3.26642	1	0.772521
GOTERM_BP_DIRECT	GO:0006334~nucleosome assembly	6	1.86916	0.0659421	P84243, O75367, Q96T23, P68431, P06748, P62805	306	119	16792	2.76685	1	0.773102
GOTERM_BP_DIRECT	GO:0061086~negative regulation of histone H3-K27 methylation	2	0.623053	0.0707042	O75367, Q7KZ85	306	4	16792	27.4379	1	0.783956
GOTERM_BP_DIRECT	GO:0097368~establishment of Sertoli cell barrier	2	0.623053	0.0707042	P05362, P51153	306	4	16792	27.4379	1	0.783956
GOTERM_BP_DIRECT	GO:0034698~response to gonadotropin	2	0.623053	0.0707042	P05362, P26006	306	4	16792	27.4379	1	0.783956
GOTERM_BP_DIRECT	GO:0015853~adenine transport	2	0.623053	0.0707042	P12236, Q9Y277	306	4	16792	27.4379	1	0.783956
GOTERM_BP_DIRECT	GO:0070221~sulfide oxidation, using sulfide:quinone oxidoreductase	2	0.623053	0.0707042	Q9Y6N5, Q9UBX3	306	4	16792	27.4379	1	0.783956
GOTERM_BP_DIRECT	GO:0006465~signal peptide processing	3	0.934579	0.0750284	Q8TCT9, P61009, P00734	306	25	16792	6.5851	1	0.795763
GOTERM_BP_DIRECT	GO:0007569~cell aging	3	0.934579	0.0750284	P37198, P05362, P06748	306	25	16792	6.5851	1	0.795763
GOTERM_BP_DIRECT	GO:0007159~leukocyte cell-cell adhesion	3	0.934579	0.0750284	P19320, P21589, P05362	306	25	16792	6.5851	1	0.795763
GOTERM_BP_DIRECT	GO:0055114~oxidation-reduction process	17	5.29595	0.074772	P14902, P19320, Q14554, P13995, P51970, P10620, Q49A26, Q9BRX8, P99999, Q9UHQ9, P31930, O43169, P04179, O15439, P07919, P36959, Q13423	306	592	16792	1.57583	1	0.798733
GOTERM_BP_DIRECT	GO:0016049~cell growth	4	1.24611	0.0814743	Q6IAA8, Q04721, P06756, Q9Y2Q5	306	56	16792	3.9197	1	0.819002
GOTERM_BP_DIRECT	GO:0032200~telomere organization	3	0.934579	0.0857583	P84243, P68431, P62805	306	27	16792	6.09731	1	0.827836
GOTERM_BP_DIRECT	GO:0035987~endodermal cell differentiation	3	0.934579	0.0857583	P06756, O75506, P04004	306	27	16792	6.09731	1	0.827836
GOTERM_BP_DIRECT	GO:0032091~negative regulation of protein binding	4	1.24611	0.0848984	P11234, P09914, P09913, Q03135	306	57	16792	3.85093	1	0.82836
GOTERM_BP_DIRECT	GO:0045040~protein import into mitochondrial outer membrane	2	0.623053	0.0875874	Q9NS69, Q9Y512	306	5	16792	21.9503	1	0.830844
GOTERM_BP_DIRECT	GO:0046813~receptor-mediated virion attachment to host cell	2	0.623053	0.0875874	P60033, P05362	306	5	16792	21.9503	1	0.830844
GOTERM_BP_DIRECT	GO:0051169~nuclear transport	2	0.623053	0.0875874	P37198, P17096	306	5	16792	21.9503	1	0.830844
GOTERM_BP_DIRECT	GO:0090140~regulation of mitochondrial fission	2	0.623053	0.0875874	Q9NX47, P52630	306	5	16792	21.9503	1	0.830844
GOTERM_BP_DIRECT	GO:0019941~modification-dependent protein catabolic process	2	0.623053	0.0875874	O14933, P05161	306	5	16792	21.9503	1	0.830844
GOTERM_BP_DIRECT	GO:0042270~protection from natural killer cell mediated cytotoxicity	2	0.623053	0.0875874	P30512, P01892, P30481	306	5	16792	21.9503	1	0.830844
GOTERM_BP_DIRECT	GO:0007598~blood coagulation, extrinsic pathway	2	0.623053	0.0875874	P10646, P13726	306	5	16792	21.9503	1	0.830844
GOTERM_BP_DIRECT	GO:0022614~membrane to membrane docking	2	0.623053	0.0875874	P19320, P05362	306	5	16792	21.9503	1	0.830844
GOTERM_BP_DIRECT	GO:0033591~response to L-ascorbic acid	2	0.623053	0.0875874	P17301, P04179	306	5	16792	21.9503	1	0.830844
GOTERM_BP_DIRECT	GO:0051289~protein homotetramerization	4	1.24611	0.0955286	P04179, Q96PP8, Q9Y3Z3, Q8TCT9	306	60	16792	3.65839	1	0.853865
GOTERM_BP_DIRECT	GO:0001937~negative regulation of endothelial cell proliferation	3	0.934579	0.0969154	P42224, P02749, Q03135	306	29	16792	5.67681	1	0.854801
GOTERM_BP_DIRECT	GO:0048208~COPII vesicle coating	4	1.24611	0.0991875	P13987, Q9HCU5, Q15363, P12259	306	61	16792	3.59841	1	0.858342
